# Supplementary material for: Light phase detection with on-chip petahertz electronic networks
Source: Nat Commun. 2020 Jul 8;11:3407. doi: 10.1038/s41467-020-17250-0 (PMC7343884; doi:10.1038/s41467-020-17250-0)
Supplement: Supplementary file 3 — Source Data [file 41467_2020_17250_MOESM3_ESM.zip]

Archive with 16 entries (16 files):
- Source Data/figure_1c.csv
- Source Data/figure_1e.csv
- Source Data/figure_1f.csv
- Source Data/figure_2a.csv
- Source Data/figure_3a_ce_shift.csv
- Source Data/figure_3b_I_cep.csv
- Source Data/figure_4b.csv
- Source Data/figure_4c.csv
- Source Data/figure_5a_photocurrent_spectrum.csv
- Source Data/figure_5b_bias_sweep.csv
- Source Data/figure_5c_noise_power_scan_Array_1.csv
- Source Data/figure_5c_noise_power_scan_Array_2_100Hz_scan_1.csv
- Source Data/figure_5c_noise_power_scan_Array_2_100Hz_scan_2.csv
- Source Data/figure_5c_noise_power_scan_Array_2_340Hz_scan_1.csv
- Source Data/figure_5c_noise_power_scan_Array_2_340Hz_scan_2.csv
- Source Data/figure_5d_noise_spectrum_wide_range.csv
