# Supplementary material for: Light phase detection with on-chip petahertz electronic networks
Source: Nat Commun. 2020 Jul 8;11:3407. doi: 10.1038/s41467-020-17250-0 (PMC7343884; doi:10.1038/s41467-020-17250-0)
Supplement: Supplementary file 3 — Source Data [file 41467_2020_17250_MOESM3_ESM.zip › Source Data/figure_1c.csv]

wavelength (nm)	extinction (dB)	field enhancement
800	0.673393238	8.391618917
820	0.766011516	8.938702999
840	0.861209982	9.667555735
860	0.979504634	10.54807001
880	1.126534208	11.58914824
900	1.308343484	12.76032725
920	1.529126426	14.02794476
940	1.796531246	15.45324148
960	2.118163615	17.03316247
980	2.498628594	18.75033367
1000	2.941912499	20.5952748
1020	3.416622613	22.46616205
1040	3.854635829	24.22649657
1060	4.148512076	25.7110024
1080	4.196066814	26.76037691
1100	3.979513218	27.25010827
1120	3.596759575	27.20395383
1140	3.171248915	26.71390557
1160	2.769207851	25.75425444
1180	2.438991323	24.27345628
1200	2.400474855	23.51671474
1220	2.270843166	20.94857444
1240	2.41703963	18.73745291
1260	2.807090879	16.61628541
1280	3.442489102	14.46697903
1300	4.277685986	12.30307228
1320	5.106400233	10.27925105
1340	5.533969352	8.683840744
1360	5.308571866	7.774557621
1380	4.633781656	7.537376262
1400	3.855406539	7.707634213
1420	3.16272498	8.014798474
1440	2.605342389	8.306530386
1460	2.169593856	8.533768483
1480	1.83002887	8.691313075
1500	1.563400235	8.789024009
1520	1.351543532	8.839757904
1540	1.180978302	8.855179575
1560	1.041848516	8.844716894
1580	0.926943936	8.815622854
1600	0.830949458	8.77334987
