# Supplementary material for: Light phase detection with on-chip petahertz electronic networks
Source: Nat Commun. 2020 Jul 8;11:3407. doi: 10.1038/s41467-020-17250-0 (PMC7343884; doi:10.1038/s41467-020-17250-0)
Supplement: Supplementary file 3 — Source Data [file 41467_2020_17250_MOESM3_ESM.zip › Source Data/figure_1e.csv]

wavelength (nm)	field enhancement (Xwire = 200 nm)	field enhancement (Xwire = 120 nm)	field enhancement (Xwire = 50 nm)	field enhancement (bow-tie only)
800	15.86592296	9.810594599	9.314157804	13.2596971
820	17.18822527	9.871024934	11.41979646	11.94105113
840	19.64687961	10.35613905	14.49332863	11.7968299
860	23.36769806	11.092621	18.85154016	12.08944291
880	27.49503441	12.0440674	24.99175642	12.67221786
900	27.38150226	13.16241079	32.20117226	13.45658203
920	21.25715962	14.40610982	36.60248121	14.38307112
940	14.61180971	15.83450215	35.07440212	15.48357846
960	9.685256105	17.4546271	30.09377489	16.75858604
980	6.219170229	19.26792544	25.18503447	18.21028978
1000	3.725267609	21.3088021	21.28416773	19.87325026
1020	2.221730635	23.51652748	18.34334779	21.71841054
1040	2.278176445	25.80248323	16.11341753	23.70476429
1060	3.434337425	28.03816868	14.38177212	25.76594651
1080	4.875504886	30.05832587	13.00156435	27.79751031
1100	6.426223194	31.67707757	11.86380453	29.64572031
1120	8.071630364	32.83982463	10.90858199	31.19778045
1140	9.836823663	33.61382027	10.09695444	32.38270644
1160	11.76650649	33.96695007	9.40005865	33.00395403
1180	13.8786378	33.64489819	8.789411999	32.72722456
1200	16.33098073	34.51180533	8.204154031	33.43602014
1220	19.32197699	32.5575698	7.856956689	31.08273579
1240	22.22492198	27.88658095	7.452490411	28.88393206
1260	25.20427888	20.64215132	7.07295088	26.96157508
1280	27.99762991	15.58918128	6.714398571	25.24176199
1300	30.26684157	14.21480086	6.370672042	23.7162294
1320	31.70667079	14.08803543	6.036179191	22.37020968
1340	32.18679663	14.08166071	5.705789406	21.18404714
1360	31.80629096	13.98958901	5.374667268	20.1373468
1380	30.81354872	13.8158805	5.03817941	19.21110822
1400	29.46286795	13.59019505	4.691004397	18.38558928
1420	27.96277023	13.33623651	4.328670692	17.64536315
1440	26.47931704	13.07256404	3.949949912	16.98378766
1460	25.08145173	12.80942918	3.553688009	16.38993932
1480	23.79841576	12.55279	3.142548266	15.85465546
1500	22.63710384	12.30594703	2.726932638	15.37023662
1520	21.59306766	12.07057049	2.332649392	14.93019353
1540	20.65681968	11.84733627	2.013650734	14.52903657
1560	19.81720396	11.63631976	1.859102419	14.16210272
1580	19.06308469	11.43724085	1.95099644	13.8254141
1600	18.38411757	11.24961698	2.279952618	13.51556249
