# Supplementary material for: Light phase detection with on-chip petahertz electronic networks
Source: Nat Commun. 2020 Jul 8;11:3407. doi: 10.1038/s41467-020-17250-0 (PMC7343884; doi:10.1038/s41467-020-17250-0)
Supplement: Supplementary file 3 — Source Data [file 41467_2020_17250_MOESM3_ESM.zip › Source Data/figure_1f.csv]

time (fs)	optical field (Xwire = 200 nm)	optical field (Xwire = 120 nm)	optical field (Xwire = 50 nm)	optical field (bow-tie only)	optical field (incident)
-100	-0.032668196	0.088953567	0.004031911	0.095561003	0.004483381
-99.959992	-0.032004193	0.086672083	0.003987349	0.093427738	0.004475504
-99.919984	-0.031235125	0.084026559	0.003924405	0.090915549	0.004456154
-99.879976	-0.030364803	0.081026785	0.003842861	0.088034034	0.004425414
-99.83996799	-0.029397452	0.077683961	0.003742567	0.084794193	0.004383402
-99.79995999	-0.028337693	0.074010657	0.003623443	0.081208388	0.004330271
-99.75995199	-0.027190522	0.070020766	0.003485487	0.0772903	0.00426621
-99.71994399	-0.025961279	0.065729456	0.003328776	0.073054878	0.004191442
-99.67993599	-0.024655625	0.061153116	0.003153466	0.068518292	0.004106222
-99.63992799	-0.023279516	0.056309296	0.002959804	0.06369787	0.004010835
-99.59991998	-0.021839164	0.051216644	0.002748122	0.058612041	0.003905598
-99.55991198	-0.020341017	0.04589484	0.002518847	0.05328027	0.003790856
-99.51990398	-0.018791715	0.040364523	0.002272496	0.047722988	0.003666978
-99.47989598	-0.017198064	0.034647213	0.002009683	0.04196152	0.003534361
-99.43988798	-0.015567	0.028765239	0.001731119	0.036018012	0.003393423
-99.39987998	-0.013905552	0.022741648	0.00143761	0.029915351	0.003244605
-99.35987197	-0.012220806	0.016600129	0.00113006	0.023677081	0.003088364
-99.31986397	-0.010519874	0.010364916	0.000809467	0.017327324	0.002925175
-99.27985597	-0.008809854	0.004060703	0.000476925	0.01089069	0.00275553
-99.23984797	-0.007097797	-0.002287449	0.000133621	0.00439219	0.002579931
-99.19983997	-0.005390673	-0.00865421	-0.00021917	-0.002142856	0.002398892
-99.15983197	-0.003695334	-0.015014075	-0.000580088	-0.00868891	0.002212933
-99.11982396	-0.002018486	-0.02134146	-0.00094769	-0.015220308	0.002022584
-99.07981596	-0.000366653	-0.027610803	-0.001320457	-0.02171136	0.001828376
-99.03980796	0.001253853	-0.033796661	-0.001696799	-0.028136439	0.001630844
-98.99979996	0.002836958	-0.039873813	-0.002075062	-0.03447008	0.001430521
-98.95979196	0.004376857	-0.045817352	-0.002453536	-0.040687074	0.001227941
-98.91978396	0.005868039	-0.051602791	-0.00283046	-0.046762567	0.001023633
-98.87977596	0.007305308	-0.057206153	-0.003204034	-0.05267215	0.000818119
-98.83976795	0.008683809	-0.062604074	-0.003572426	-0.05839196	0.000611917
-98.79975995	0.009999042	-0.067773895	-0.003933782	-0.063898765	0.000405533
-98.75975195	0.011246884	-0.072693751	-0.004286235	-0.069170061	0.000199464
-98.71974395	0.012423603	-0.07734267	-0.004627919	-0.07418416	-5.80E-06
-98.67973595	0.013525869	-0.081700649	-0.004956975	-0.078920276	-0.000209793
-98.63972795	0.014550765	-0.08574875	-0.005271565	-0.083358613	-0.000412049
-98.59971994	0.015495793	-0.089469171	-0.005569885	-0.087480442	-0.000612127
-98.55971194	0.016358882	-0.09284533	-0.005850172	-0.091268182	-0.000809598
-98.51970394	0.017138389	-0.095861936	-0.006110719	-0.094705475	-0.001004049
-98.47969594	0.017833099	-0.098505055	-0.006349886	-0.097777255	-0.001195084
-98.43968794	0.018442223	-0.100762176	-0.006566111	-0.100469816	-0.001382326
-98.39967994	0.018965392	-0.102622269	-0.006757919	-0.102770875	-0.001565415
-98.35967193	0.019402655	-0.104075841	-0.006923936	-0.104669626	-0.001744009
-98.31966393	0.019754464	-0.105114978	-0.007062899	-0.106156791	-0.001917784
-98.27965593	0.020021666	-0.10573339	-0.007173665	-0.107224674	-0.002086434
-98.23964793	0.020205489	-0.105926446	-0.007255219	-0.10786719	-0.002249671
-98.19963993	0.020307527	-0.105691204	-0.007306686	-0.108079909	-0.002407226
-98.15963193	0.020329724	-0.105026431	-0.007327338	-0.107860082	-0.002558846
-98.11962392	0.020274354	-0.103932621	-0.007316598	-0.107206661	-0.002704296
-98.07961592	0.020144002	-0.102412005	-0.007274051	-0.106120315	-0.002843356
-98.03960792	0.019941544	-0.100468548	-0.007199446	-0.104603441	-0.002975826
-97.99959992	0.019670122	-0.09810795	-0.007092703	-0.102660165	-0.003101519
-97.95959192	0.019333124	-0.09533763	-0.006953914	-0.100296335	-0.003220262
-97.91958392	0.018934158	-0.092166709	-0.006783346	-0.097519513	-0.003331899
-97.87957592	0.018477027	-0.088605981	-0.006581441	-0.094338953	-0.003436287
-97.83956791	0.017965704	-0.084667881	-0.00634882	-0.090765575	-0.003533295
-97.79955991	0.017404308	-0.080366446	-0.006086276	-0.086811935	-0.003622807
-97.75955191	0.016797079	-0.075717265	-0.005794775	-0.082492181	-0.003704715
-97.71954391	0.016148348	-0.070737425	-0.005475452	-0.077822009	-0.003778926
-97.67953591	0.015462516	-0.065445453	-0.005129605	-0.072818606	-0.003845357
-97.63952791	0.01474403	-0.059861243	-0.004758689	-0.067500595	-0.003903932
-97.5995199	0.013997355	-0.05400599	-0.004364311	-0.061887963	-0.003954589
-97.5595119	0.01322695	-0.047902104	-0.003948219	-0.05600199	-0.003997271
-97.5195039	0.012437249	-0.041573127	-0.003512292	-0.04986517	-0.004031933
-97.4794959	0.011632636	-0.035043643	-0.003058532	-0.043501124	-0.004058537
-97.4394879	0.010817426	-0.028339183	-0.002589054	-0.036934515	-0.004077052
-97.3994799	0.00999584	-0.021486122	-0.002106069	-0.030190946	-0.004087457
-97.35947189	0.009171993	-0.014511577	-0.001611874	-0.023296865	-0.004089737
-97.31946389	0.008349871	-0.007443296	-0.001108837	-0.016279457	-0.004083886
-97.27945589	0.007533319	-0.00030955	-0.000599385	-0.009166538	-0.004069904
-97.23944789	0.006726023	0.006860984	-8.60E-05	-0.001986443	-0.004047802
-97.19943989	0.005931498	0.014039344	0.000428861	0.005232091	-0.004017595
-97.15943189	0.005153075	0.021196394	0.000942652	0.012460041	-0.00397931
-97.11942388	0.004393892	0.028302953	0.001452881	0.019668218	-0.003932979
-97.07941588	0.003656884	0.035329911	0.001957064	0.026827387	-0.003878646
-97.03940788	0.002944775	0.042248354	0.002452753	0.033908388	-0.003816364
-96.99939988	0.002260073	0.049029686	0.002937549	0.040882265	-0.003746194
-96.95939188	0.001605064	0.055645747	0.003409121	0.04772038	-0.003668209
-96.91938388	0.000981811	0.06206894	0.003865218	0.05439454	-0.003582493
-96.87937588	0.000392149	0.068272341	0.004303687	0.060877116	-0.003489142
-96.83936787	-0.000162315	0.074229824	0.00472248	0.067141161	-0.003388264
-96.79935987	-0.000680201	0.079916165	0.005119675	0.073160529	-0.00327998
-96.75935187	-0.001160353	0.08530716	0.005493482	0.078909987	-0.003164424
-96.71934387	-0.00160184	0.090379728	0.005842256	0.084365325	-0.003041747
-96.67933587	-0.002003948	0.095112012	0.006164509	0.089503465	-0.002912112
-96.63932787	-0.002366181	0.099483477	0.006458917	0.094302559	-0.0027757
-96.59931986	-0.002688248	0.103475002	0.006724327	0.098742089	-0.002632708
-96.55931186	-0.002970066	0.107068964	0.006959766	0.102802957	-0.002483349
-96.51930386	-0.003211744	0.110249323	0.007164446	0.106467573	-0.002327853
-96.47929586	-0.003413585	0.113001688	0.007337766	0.109719933	-0.00216647
-96.43928786	-0.003576069	0.115313391	0.007479314	0.112545693	-0.001999467
-96.39927986	-0.003699852	0.117173539	0.007588873	0.114932231	-0.001827129
-96.35927185	-0.003785754	0.118573073	0.007666415	0.116868714	-0.00164976
-96.31926385	-0.003834753	0.119504805	0.007712101	0.118346138	-0.001467685
-96.27925585	-0.003847973	0.119963459	0.007726281	0.119357381	-0.001281243
-96.23924785	-0.003826674	0.119945696	0.007709486	0.119897232	-0.001090797
-96.19923985	-0.00377225	0.119450136	0.007662421	0.119962417	-0.000896725
-96.15923185	-0.003686212	0.118477366	0.007585962	0.119551622	-0.000699424
-96.11922384	-0.003570185	0.117029944	0.007481147	0.118665497	-0.000499309
-96.07921584	-0.003425894	0.115112393	0.00734916	0.117306659	-0.000296811
-96.03920784	-0.003255161	0.112731185	0.00719133	0.115479687	-9.24E-05
-95.99919984	-0.003059892	0.10989472	0.007009111	0.113191098	0.000113526
-95.95919184	-0.002842072	0.106613291	0.006804076	0.11044933	0.000320425
-95.91918384	-0.002603753	0.102899049	0.006577897	0.107264701	0.000527828
-95.87917584	-0.002347051	0.09876595	0.006332336	0.103649373	0.000735232
-95.83916783	-0.002074135	0.094229702	0.006069229	0.099617297	0.000942124
-95.79915983	-0.001787222	0.089307699	0.005790468	0.09518416	0.001147982
-95.75915183	-0.001488568	0.084018953	0.005497988	0.090367314	0.001352277
-95.71914383	-0.001180461	0.078384014	0.005193754	0.085185704	0.001554474
-95.67913583	-0.000865216	0.072424884	0.004879737	0.07965979	0.001754034
-95.63912783	-0.000545167	0.066164928	0.004557908	0.073811459	0.001950415
-95.59911982	-0.000222662	0.059628776	0.004230214	0.067663932	0.002143078
-95.55911182	9.99E-05	0.052842222	0.003898568	0.061241663	0.002331481
-95.51910382	0.000420301	0.045832111	0.003564831	0.054570239	0.002515092
-95.47909582	0.000736058	0.038626234	0.003230803	0.047676267	0.002693381
-95.43908782	0.001044879	0.031253206	0.002898201	0.040587261	0.002865827
-95.39907982	0.001344447	0.023742349	0.002568655	0.033331529	0.003031921
-95.35907181	0.001632471	0.016123568	0.002243689	0.025938045	0.003191166
-95.31906381	0.00190669	0.008427228	0.001924717	0.018436335	0.003343079
-95.27905581	0.002164882	0.000684023	0.001613026	0.010856343	0.003487194
-95.23904781	0.00240487	-0.007075146	0.001309774	0.00322831	0.003623066
-95.19903981	0.002624531	-0.014819308	0.00101598	-0.004417357	0.003750269
-95.15903181	0.0028218	-0.022517546	0.00073252	-0.01205021	0.0038684
-95.1190238	0.002994678	-0.030139124	0.000460117	-0.019639892	0.003977083
-95.0790158	0.003141244	-0.037653621	0.000199346	-0.027156259	0.004075966
-95.0390078	0.003259658	-0.045031051	-4.94E-05	-0.034569513	0.004164727
-94.9989998	0.00334817	-0.052241991	-0.000285769	-0.041850316	0.004243074
-94.9589918	0.003405133	-0.059257701	-0.000509732	-0.04896992	0.004310745
-94.9189838	0.003429005	-0.066050239	-0.000721292	-0.055900281	0.004367512
-94.8789758	0.003418363	-0.072592582	-0.000920629	-0.062614173	0.004413182
-94.83896779	0.003371908	-0.07885873	-0.001108057	-0.069085301	0.004447593
-94.79895979	0.003288479	-0.084823814	-0.001284027	-0.075288406	0.004470622
-94.75895179	0.003167057	-0.090464198	-0.001449108	-0.081199365	0.004482182
-94.71894379	0.003006777	-0.09575757	-0.001603987	-0.086795289	0.004482221
-94.67893579	0.002806936	-0.100683036	-0.001749451	-0.092054611	0.004470726
-94.63892779	0.002567002	-0.105221197	-0.001886379	-0.096957169	0.00444772
-94.59891978	0.002286625	-0.109354231	-0.002015729	-0.101484286	0.004413265
-94.55891178	0.001965641	-0.113065957	-0.002138522	-0.105618838	0.004367457
-94.51890378	0.001604084	-0.116341901	-0.002255832	-0.10934532	0.004310433
-94.47889578	0.00120219	-0.119169349	-0.002368767	-0.112649899	0.004242363
-94.43888778	0.000760407	-0.121537395	-0.002478457	-0.115520465	0.004163452
-94.39887978	0.000279402	-0.123436978	-0.002586037	-0.117946672	0.004073941
-94.35887177	-0.000239937	-0.124860919	-0.002692632	-0.11991997	0.003974104
-94.31886377	-0.000796495	-0.125803938	-0.00279934	-0.121433634	0.003864246
-94.27885577	-0.001388923	-0.126262675	-0.002907219	-0.122482778	0.003744705
-94.23884777	-0.002015638	-0.126235697	-0.003017271	-0.123064369	0.003615846
-94.19883977	-0.002674824	-0.125723494	-0.003130427	-0.123177226	0.003478063
-94.15883177	-0.003364424	-0.124728475	-0.003247532	-0.122822018	0.003331774
-94.11882376	-0.004082147	-0.123254952	-0.003369335	-0.122001247	0.003177423
-94.07881576	-0.004825468	-0.121309115	-0.003496473	-0.120719232	0.003015475
-94.03880776	-0.005591633	-0.118899	-0.003629462	-0.118982079	0.002846416
-93.99879976	-0.006377658	-0.116034452	-0.003768685	-0.116797647	0.002670748
-93.95879176	-0.007180346	-0.112727082	-0.003914385	-0.114175508	0.002488989
-93.91878376	-0.007996284	-0.10899021	-0.004066656	-0.111126893	0.002301672
-93.87877576	-0.008821861	-0.104838807	-0.004225436	-0.107664647	0.00210934
-93.83876775	-0.009653273	-0.100289435	-0.004390505	-0.10380316	0.001912546
-93.79875975	-0.010486541	-0.095360167	-0.004561479	-0.099558307	0.001711849
-93.75875175	-0.011317523	-0.090070518	-0.004737809	-0.094947371	0.001507811
-93.71874375	-0.012141927	-0.084441359	-0.004918784	-0.089988973	0.001301
-93.67873575	-0.012955336	-0.078494829	-0.005103529	-0.084702985	0.001091982
-93.63872775	-0.013753219	-0.072254248	-0.005291009	-0.07911045	0.000881321
-93.59871974	-0.014530957	-0.065744016	-0.005480036	-0.073233488	0.000669577
-93.55871174	-0.015283863	-0.058989518	-0.005669276	-0.067095209	0.000457305
-93.51870374	-0.016007203	-0.052017018	-0.005857256	-0.060719611	0.000245052
-93.47869574	-0.016696224	-0.044853555	-0.006042373	-0.054131491	3.34E-05
-93.43868774	-0.017346178	-0.037526838	-0.00622291	-0.047356335	-0.000177261
-93.39867974	-0.017952346	-0.030065132	-0.006397043	-0.040420224	-0.00038628
-93.35867173	-0.018510066	-0.022497147	-0.006562861	-0.033349728	-0.000593205
-93.31866373	-0.019014765	-0.01485193	-0.006718379	-0.026171801	-0.000797551
-93.27865573	-0.019461979	-0.007158748	-0.006861554	-0.01891368	-0.000998851
-93.23864773	-0.019847389	0.000553023	-0.006990302	-0.011602778	-0.001196657
-93.19863973	-0.020166845	0.008254012	-0.007102523	-0.004266577	-0.001390537
-93.15863173	-0.020416395	0.015914963	-0.007196109	0.003067466	-0.00158008
-93.11862372	-0.020592314	0.023506849	-0.007268977	0.010372031	-0.001764895
-93.07861572	-0.020691133	0.031000978	-0.007319076	0.017620031	-0.001944611
-93.03860772	-0.020709664	0.038369104	-0.007344419	0.02478471	-0.002118878
-92.99859972	-0.020645027	0.045583527	-0.007343096	0.031839744	-0.002287368
-92.95859172	-0.020494673	0.052617202	-0.007313295	0.03875933	-0.002449773
-92.91858372	-0.020256412	0.059443834	-0.007253327	0.045518282	-0.002605808
-92.87857572	-0.019928435	0.066037975	-0.00716164	0.052092117	-0.002755206
-92.83856771	-0.019509329	0.072375119	-0.007036839	0.058457139	-0.002897726
-92.79855971	-0.018998106	0.078431786	-0.006877707	0.064590526	-0.003033143
-92.75855171	-0.018394209	0.084185609	-0.006683218	0.070470398	-0.003161253
-92.71854371	-0.017697536	0.089615414	-0.006452555	0.076075902	-0.003281876
-92.67853571	-0.016908448	0.094701293	-0.006185124	0.081387271	-0.003394845
-92.63852771	-0.016027782	0.099424677	-0.005880566	0.086385897	-0.003500015
-92.5985197	-0.015056853	0.103768396	-0.005538772	0.091054386	-0.00359726
-92.5585117	-0.013997468	0.107716744	-0.005159886	0.095376617	-0.003686469
-92.5185037	-0.01285192	0.111255525	-0.00474432	0.099337791	-0.003767547
-92.4784957	-0.01162299	0.114372111	-0.004292754	0.102924477	-0.003840418
-92.4384877	-0.010313946	0.117055474	-0.003806143	0.106124654	-0.003905016
-92.3984797	-0.008928534	0.119296229	-0.003285717	0.108927744	-0.003961294
-92.35847169	-0.007470968	0.121086661	-0.002732985	0.111324648	-0.004009216
-92.31846369	-0.00594592	0.122420752	-0.002149724	0.113307764	-0.004048758
-92.27845569	-0.0043585	0.123294193	-0.001537981	0.114871015	-0.00407991
-92.23844769	-0.002714245	0.123704403	-0.000900065	0.116009857	-0.004102671
-92.19843969	-0.00101909	0.123650529	-0.000238534	0.116721292	-0.004117053
-92.15843169	0.000720651	0.123133448	0.000443811	0.117003874	-0.004123075
-92.11842368	0.002498312	0.122155759	0.001143944	0.116857703	-0.004120769
-92.07841568	0.004306908	0.120721771	0.001858628	0.116284425	-0.004110173
-92.03840768	0.00613916	0.118837485	0.00258443	0.115287218	-0.004091335
-91.99839968	0.007987534	0.116510565	0.003317746	0.113870775	-0.004064313
-91.95839168	0.009844278	0.113750314	0.004054815	0.112041287	-0.004029169
-91.91838368	0.011701452	0.110567631	0.004791746	0.109806413	-0.003985977
-91.87837568	0.013550977	0.106974974	0.005524543	0.10717525	-0.003934816
-91.83836767	0.015384668	0.102986309	0.006249125	0.104158303	-0.003875775
-91.79835967	0.017194281	0.098617062	0.006961358	0.100767437	-0.003808949
-91.75835167	0.018971552	0.093884057	0.00765708	0.097015842	-0.003734442
-91.71834367	0.020708246	0.088805453	0.008332126	0.092917975	-0.003652365
-91.67833567	0.022396194	0.083400682	0.008982363	0.088489517	-0.00356284
-91.63832767	0.024027344	0.077690374	0.009603711	0.083747311	-0.003465994
-91.59831966	0.025593798	0.071696279	0.01019218	0.078709304	-0.003361967
-91.55831166	0.027087864	0.065441192	0.010743891	0.07339448	-0.003250906
-91.51830366	0.02850209	0.058948868	0.011255109	0.067822801	-0.003132969
-91.47829566	0.029829313	0.052243931	0.011722272	0.062015127	-0.003008324
-91.43828766	0.031062695	0.04535179	0.012142012	0.05599315	-0.002877149
-91.39827966	0.032195766	0.038298544	0.012511187	0.049779313	-0.002739637
-91.35827165	0.033222457	0.031110885	0.012826904	0.043396736	-0.002595989
-91.31826365	0.034137141	0.023816001	0.013086539	0.036869131	-0.002446421
-91.27825565	0.034934659	0.016441479	0.013287767	0.03022072	-0.002291162
-91.23824765	0.035610359	0.009015201	0.013428571	0.023476153	-0.002130453
-91.19823965	0.036160115	0.001565243	0.01350727	0.016660417	-0.001964551
-91.15823165	0.036580361	-0.005880229	0.01352253	0.009798749	-0.001793726
-91.11822364	0.036868106	-0.013293061	0.013473378	0.00291655	-0.001618263
-91.07821564	0.037020957	-0.020645217	0.013359216	-0.003960709	-0.001438463
-91.03820764	0.037037131	-0.027908883	0.013179827	-0.010807577	-0.001254641
-90.99819964	0.036915472	-0.035056566	0.012935382	-0.017598709	-0.001067128
-90.95819164	0.036655456	-0.042061205	0.012626447	-0.024308964	-0.000876272
-90.91818364	0.036257195	-0.048896262	0.012253979	-0.030913493	-0.000682433
-90.87817564	0.035721442	-0.05553583	0.011819328	-0.037387824	-0.000485989
-90.83816763	0.035049586	-0.061954727	0.011324231	-0.043707961	-0.000287332
-90.79815963	0.034243647	-0.068128589	0.010770807	-0.049850464	-8.69E-05
-90.75815163	0.033306267	-0.074033971	0.010161544	-0.055792536	0.00011498
-90.71814363	0.032240694	-0.079648425	0.009499289	-0.061512114	0.000317779
-90.67813563	0.031050771	-0.084950599	0.008787232	-0.066987946	0.000521083
-90.63812763	0.029740909	-0.08992031	0.00802889	-0.072199671	0.000724431
-90.59811962	0.028316072	-0.094538627	0.007228085	-0.0771279	0.000927354
-90.55811162	0.026781744	-0.098787947	0.006388922	-0.08175429	0.001129372
-90.51810362	0.025143901	-0.10265206	0.005515768	-0.086061611	0.001329996
-90.47809562	0.023408985	-0.10611622	0.004613219	-0.09003382	0.001528732
-90.43808762	0.021583862	-0.109167199	0.003686082	-0.093656121	0.001725077
-90.39807962	0.01967579	-0.111793347	0.002739334	-0.096915024	0.001918525
-90.35807161	0.017692379	-0.113984634	0.001778102	-0.099798402	0.002108569
-90.31806361	0.015641553	-0.115732699	0.000807621	-0.102295543	0.002294697
-90.27805561	0.013531504	-0.117030885	-0.000166791	-0.10439719	0.002476403
-90.23804761	0.011370652	-0.117874267	-0.001139774	-0.106095589	0.002653179
-90.19803961	0.0091676	-0.118259678	-0.002105952	-0.107384519	0.002824524
-90.15803161	0.006931089	-0.118185724	-0.003059976	-0.108259322	0.002989944
-90.1180236	0.004669956	-0.117652799	-0.003996555	-0.108716928	0.003148953
-90.0780156	0.002393083	-0.116663082	-0.004910488	-0.108755873	0.003301075
-90.0380076	0.000109357	-0.11522054	-0.005796701	-0.108376309	0.003445848
-89.9979996	-0.002172377	-0.113330913	-0.00665028	-0.107580013	0.003582823
-89.9579916	-0.004443356	-0.1110017	-0.007466501	-0.106370381	0.00371157
-89.9179836	-0.006694949	-0.108242132	-0.008240863	-0.104752428	0.003831676
-89.8779756	-0.00891869	-0.105063143	-0.008969116	-0.102732766	0.003942751
-89.83796759	-0.011106323	-0.10147733	-0.009647291	-0.100319592	0.004044424
-89.79795959	-0.013249838	-0.097498908	-0.010271724	-0.097522657	0.004136353
-89.75795159	-0.015341508	-0.093143662	-0.010839079	-0.094353235	0.004218219
-89.71794359	-0.017373922	-0.088428884	-0.011346374	-0.090824083	0.004289732
-89.67793559	-0.019340015	-0.083373311	-0.011790996	-0.086949395	0.004350631
-89.63792759	-0.021233102	-0.077997052	-0.012170721	-0.082744754	0.004400687
-89.59791958	-0.023046897	-0.072321518	-0.012483725	-0.078227069	0.004439703
-89.55791158	-0.02477554	-0.066369331	-0.0127286	-0.073414519	0.004467515
-89.51790358	-0.026413619	-0.060164244	-0.012904358	-0.068326475	0.004483993
-89.47789558	-0.027956183	-0.053731042	-0.013010442	-0.062983434	0.004489044
-89.43788758	-0.029398759	-0.04709545	-0.013046722	-0.057406934	0.004482608
-89.39787958	-0.030737362	-0.040284032	-0.013013503	-0.051619473	0.004464666
-89.35787157	-0.031968504	-0.033324079	-0.012911516	-0.045644418	0.004435231
-89.31786357	-0.033089196	-0.026243508	-0.012741915	-0.039505913	0.004394358
-89.27785557	-0.034096954	-0.019070743	-0.012506267	-0.033228783	0.004342135
-89.23784757	-0.034989795	-0.011834608	-0.01220654	-0.026838432	0.004278689
-89.19783957	-0.035766231	-0.004564204	-0.011845091	-0.02036074	0.004204184
-89.15783157	-0.036425266	0.002711207	-0.011424647	-0.01382196	0.004118818
-89.11782356	-0.036966385	0.009962322	-0.010948285	-0.007248604	0.004022828
-89.07781556	-0.037389539	0.017159916	-0.010419414	-0.00066734	0.003916482
-89.03780756	-0.037695134	0.024274962	-0.009841745	0.005895124	0.003800083
-88.99779956	-0.03788401	0.031278756	-0.009219271	0.01241215	0.003673967
-88.95779156	-0.037957427	0.038143029	-0.008556234	0.01885728	0.003538499
-88.91778356	-0.03791704	0.044840069	-0.007857099	0.025204352	0.003394075
-88.87777556	-0.037764877	0.051342836	-0.007126524	0.031427606	0.003241117
-88.83776755	-0.037503318	0.057625075	-0.006369321	0.037501798	0.003080077
-88.79775955	-0.037135067	0.063661428	-0.005590433	0.043402306	0.002911425
-88.75775155	-0.036663126	0.069427538	-0.00479489	0.049105234	0.002735659
-88.71774355	-0.03609077	0.074900154	-0.003987785	0.054587518	0.002553294
-88.67773555	-0.035421519	0.08005723	-0.003174229	0.059827022	0.002364862
-88.63772755	-0.03465911	0.084878018	-0.002359326	0.064802638	0.002170914
-88.59771954	-0.03380747	0.089343155	-0.001548131	0.069494374	0.00197201
-88.55771154	-0.03287069	0.09343475	-0.000745622	0.073883442	0.001768726
-88.51770354	-0.031852993	0.097136456	4.33E-05	0.077952339	0.001561643
-88.47769554	-0.030758716	0.100433543	0.00081402	0.081684928	0.00135135
-88.43768754	-0.029592278	0.103312962	0.001561886	0.0850665	0.001138438
-88.39767954	-0.028358158	0.105763398	0.002282591	0.088083847	0.000923504
-88.35767153	-0.02706087	0.107775321	0.002972025	0.090725313	0.000707139
-88.31766353	-0.025704947	0.109341029	0.003626335	0.092980849	0.000489937
-88.27765553	-0.024294912	0.110454679	0.004241951	0.094842055	0.000272481
-88.23764753	-0.022835266	0.111112312	0.004815604	0.096302218	5.54E-05
-88.19763953	-0.02133047	0.111311873	0.005344351	0.097356337	-0.000160882
-88.15763153	-0.019784924	0.111053217	0.005825587	0.09800115	-0.00037566
-88.11762352	-0.018202964	0.110338113	0.00625706	0.098235143	-0.000588438
-88.07761552	-0.01658884	0.109170234	0.006636887	0.098058556	-0.000798685
-88.03760752	-0.014946714	0.107555142	0.006963558	0.097473383	-0.001005884
-87.99759952	-0.013280648	0.105500264	0.007235945	0.09648336	-0.001209539
-87.95759152	-0.0115946	0.10301486	0.007453307	0.095093946	-0.001409171
-87.91758352	-0.009892421	0.100109983	0.007615287	0.093312301	-0.001604323
-87.87757552	-0.008177853	0.096798428	0.007721912	0.091147245	-0.001794556
-87.83756751	-0.006454524	0.093094681	0.007773591	0.088609226	-0.001979456
-87.79755951	-0.004725958	0.089014855	0.007771103	0.085710264	-0.002158632
-87.75755151	-0.002995571	0.084576615	0.007715591	0.082463899	-0.002331714
-87.71754351	-0.001266676	0.079799108	0.007608547	0.078885126	-0.002498358
-87.67753551	0.000457506	0.074702875	0.007451797	0.074990329	-0.002658245
-87.63752751	0.002173847	0.069309763	0.007247488	0.070797205	-0.002811077
-87.5975195	0.003879297	0.063642831	0.006998065	0.066324682	-0.002956585
-87.5575115	0.005570881	0.057726249	0.006706248	0.06159283	-0.003094521
-87.5175035	0.007245687	0.051585193	0.006375017	0.056622777	-0.003224664
-87.4774955	0.008900857	0.045245736	0.006007578	0.051436604	-0.003346814
-87.4374875	0.010533577	0.038734734	0.005607343	0.046057252	-0.003460797
-87.3974795	0.012141068	0.032079712	0.005177903	0.040508412	-0.003566462
-87.35747149	0.013720577	0.025308744	0.004722996	0.034814425	-0.003663678
-87.31746349	0.015269365	0.018450333	0.004246481	0.029000164	-0.003752337
-87.27745549	0.016784701	0.011533287	0.003752309	0.023090932	-0.003832354
-87.23744749	0.018263851	0.004586594	0.003244491	0.01711234	-0.003903661
-87.19743949	0.019704074	-0.002360697	0.00272707	0.011090198	-0.003966211
-87.15743149	0.021102614	-0.009279605	0.00220409	0.005050402	-0.004019975
-87.11742348	0.022456694	-0.016141338	0.00167957	-0.000981187	-0.00406494
-87.07741548	0.023763516	-0.022917416	0.001157469	-0.006978852	-0.004101112
-87.03740748	0.025020253	-0.029579792	0.000641664	-0.01291713	-0.004128511
-86.99739948	0.026224055	-0.036100968	0.000135919	-0.018770931	-0.004147172
-86.95739148	0.027372043	-0.042454111	-0.000356138	-0.024515637	-0.004157142
-86.91738348	0.028461316	-0.048613167	-0.000831041	-0.030127217	-0.004158482
-86.87737548	0.029488956	-0.054552969	-0.00128551	-0.035582322	-0.004151266
-86.83736747	0.03045203	-0.060249336	-0.00171647	-0.040858387	-0.004135576
-86.79735947	0.031347601	-0.065679181	-0.002121074	-0.045933729	-0.004111507
-86.75735147	0.032172738	-0.070820595	-0.002496714	-0.050787629	-0.004079161
-86.71734347	0.032924525	-0.075652945	-0.002841045	-0.055400427	-0.004038652
-86.67733547	0.033600076	-0.08015695	-0.003151992	-0.059753593	-0.003990097
-86.63732747	0.034196549	-0.084314761	-0.003427765	-0.063829809	-0.003933627
-86.59731946	0.034711165	-0.088110027	-0.003666864	-0.067613032	-0.003869374
-86.55731146	0.035141218	-0.091527964	-0.003868089	-0.071088557	-0.003797482
-86.51730346	0.035484106	-0.094555405	-0.004030543	-0.074243075	-0.003718099
-86.47729546	0.035737338	-0.097180855	-0.004153634	-0.07706472	-0.003631379
-86.43728746	0.035898567	-0.099394526	-0.004237074	-0.079543112	-0.003537483
-86.39727946	0.035965604	-0.101188373	-0.004280878	-0.081669393	-0.003436578
-86.35727145	0.035936443	-0.102556125	-0.004285355	-0.083436252	-0.003328838
-86.31726345	0.035809285	-0.103493295	-0.004251106	-0.084837949	-0.003214442
-86.27725545	0.03558256	-0.103997199	-0.004179012	-0.08587033	-0.003093576
-86.23724745	0.03525495	-0.104066952	-0.004070223	-0.08653083	-0.002966434
-86.19723945	0.034825415	-0.10370347	-0.003926144	-0.086818475	-0.002833215
-86.15723145	0.034293208	-0.102909452	-0.003748422	-0.086733877	-0.002694126
-86.11722344	0.033657907	-0.101689365	-0.00353893	-0.086279214	-0.002549383
-86.07721544	0.032919424	-0.100049413	-0.003299745	-0.085458215	-0.002399208
-86.03720744	0.032078037	-0.097997508	-0.003033135	-0.084276131	-0.002243833
-85.99719944	0.031134396	-0.095543223	-0.002741534	-0.082739698	-0.0020835
-85.95719144	0.030089549	-0.09269775	-0.002427522	-0.080857102	-0.001918458
-85.91718344	0.028944951	-0.089473842	-0.002093803	-0.078637931	-0.001748967
-85.87717544	0.027702477	-0.085885755	-0.001743183	-0.076093122	-0.001575299
-85.83716743	0.026364435	-0.081949181	-0.001378546	-0.073234909	-0.001397735
-85.79715943	0.024933571	-0.077681176	-0.001002833	-0.070076757	-0.001216567
-85.75715143	0.023413076	-0.073100085	-0.000619016	-0.066633298	-0.0010321
-85.71714343	0.021806585	-0.068225461	-0.000230075	-0.062920261	-0.00084465
-85.67713543	0.020118183	-0.063077976	0.000161021	-0.058954396	-0.000654545
-85.63712743	0.018352394	-0.057679334	0.000551342	-0.054753401	-0.000462125
-85.59711942	0.016514178	-0.052052179	0.000938013	-0.050335832	-0.000267743
-85.55711142	0.014608925	-0.046219995	0.001318238	-0.045721031	-7.18E-05
-85.51710342	0.012642435	-0.04020701	0.001689319	-0.040929031	0.000125438
-85.47709542	0.010620908	-0.034038094	0.002048674	-0.035980473	0.00032347
-85.43708742	0.00855092	-0.027738656	0.002393855	-0.030896514	0.000521935
-85.39707942	0.006439406	-0.021334537	0.002722563	-0.02569874	0.000720419
-85.35707141	0.004293633	-0.014851909	0.003032663	-0.020409072	0.000918502
-85.31706341	0.002121168	-0.008317167	0.003322199	-0.015049678	0.001115752
-85.27705541	-7.01E-05	-0.001756822	0.003589399	-0.009642876	0.001311727
-85.23704741	-0.002272227	0.004802603	0.003832693	-0.004211051	0.001505977
-85.19703941	-0.004476793	0.011334678	0.004050712	0.001223443	0.001698048
-85.15703141	-0.006675393	0.017813172	0.004242301	0.006638366	0.001887475
-85.1170234	-0.008859456	0.024212151	0.00440652	0.012011679	0.002073792
-85.0770154	-0.011020323	0.030506081	0.004542646	0.017321636	0.002256527
-85.0370074	-0.013149301	0.036669927	0.004650174	0.022546858	0.002435208
-84.9969994	-0.015237701	0.042679244	0.004728815	0.027666423	0.002609361
-84.9569914	-0.017276886	0.048510274	0.004778497	0.032659935	0.002778513
-84.9169834	-0.019258318	0.054140031	0.004799355	0.037507609	0.002942196
-84.8769754	-0.021173607	0.059546389	0.004791726	0.042190334	0.003099943
-84.83696739	-0.023014555	0.064708162	0.004756144	0.046689747	0.003251296
-84.79695939	-0.024773205	0.069605182	0.004693331	0.050988296	0.003395805
-84.75695139	-0.026441885	0.074218371	0.00460418	0.055069302	0.003533029
-84.71694339	-0.02801326	0.07852981	0.004489752	0.058917013	0.003662542
-84.67693539	-0.029480367	0.082522802	0.004351258	0.062516663	0.003783929
-84.63692739	-0.030836666	0.08618193	0.004190048	0.065854516	0.003896792
-84.59691938	-0.032076077	0.089493113	0.004007592	0.068917911	0.004000751
-84.55691138	-0.033193019	0.09244365	0.003805472	0.071695305	0.004095448
-84.51690338	-0.034182448	0.095022265	0.00358536	0.074176305	0.004180544
-84.47689538	-0.035039889	0.097219144	0.003349006	0.076351704	0.004255725
-84.43688738	-0.035761467	0.099025966	0.003098219	0.078213501	0.004320702
-84.39687938	-0.036343935	0.100435929	0.002834853	0.079754929	0.004375214
-84.35687137	-0.036784698	0.101443771	0.002560787	0.080970469	0.004419027
-84.31686337	-0.037081832	0.102045782	0.002277916	0.081855865	0.004451938
-84.27685537	-0.0372341	0.102239817	0.001988127	0.082408133	0.004473776
-84.23684737	-0.037240969	0.102025296	0.001693289	0.082625561	0.004484402
-84.19683937	-0.03710261	0.101403202	0.001395238	0.082507714	0.004483711
-84.15683137	-0.036819911	0.100376075	0.001095759	0.082055425	0.004471634
-84.11682336	-0.03639447	0.098947995	0.000796579	0.081270788	0.004448134
-84.07681536	-0.035828592	0.097124568	0.00049935	0.080157146	0.004413215
-84.03680736	-0.035125282	0.094912897	0.000205641	0.07871907	0.004366913
-83.99679936	-0.034288229	0.092321556	-8.31E-05	0.076962344	0.004309304
-83.95679136	-0.03332179	0.089360553	-0.000365429	0.074893933	0.004240499
-83.91678336	-0.032230968	0.086041292	-0.00064016	0.072521957	0.004160649
-83.87677536	-0.031021385	0.082376531	-0.000906127	0.069855663	0.004069938
-83.83676735	-0.029699254	0.078380329	-0.001162311	0.066905379	0.003968588
-83.79675935	-0.028271343	0.074067996	-0.001407818	0.063682488	0.003856856
-83.75675135	-0.02674494	0.069456034	-0.001641886	0.060199371	0.003735035
-83.71674335	-0.025127811	0.064562078	-0.001863878	0.056469376	0.003603451
-83.67673535	-0.023428157	0.059404828	-0.002073291	0.052506756	0.003462462
-83.63672735	-0.02165457	0.054003982	-0.002269749	0.048326628	0.003312459
-83.59671934	-0.019815979	0.048380163	-0.002453001	0.043944914	0.003153861
-83.55671134	-0.017921602	0.042554847	-0.002622918	0.039378287	0.002987116
-83.51670334	-0.015980896	0.036550278	-0.002779489	0.034644109	0.0028127
-83.47669534	-0.014003496	0.030389395	-0.002922811	0.029760376	0.002631111
-83.43668734	-0.011999165	0.024095744	-0.003053089	0.024745648	0.002442872
-83.39667934	-0.009977736	0.017693394	-0.00317062	0.019618992	0.002248525
-83.35667133	-0.007949054	0.011206852	-0.003275791	0.01439991	0.002048631
-83.31666333	-0.00592292	0.004660969	-0.003369066	0.009108274	0.001843766
-83.27665533	-0.003909037	-0.001919144	-0.003450978	0.003764257	0.001634521
-83.23664733	-0.001916949	-0.008508208	-0.003522117	-0.001611738	0.001421498
-83.19663933	4.40E-05	-0.015080871	-0.003583121	-0.006999146	0.001205307
-83.15663133	0.001964761	-0.021611799	-0.003634665	-0.012377315	0.000986565
-83.11662332	0.003836554	-0.028075765	-0.003677449	-0.017725579	0.000765894
-83.07661532	0.005650994	-0.034447745	-0.003712187	-0.023023325	0.000543915
-83.03660732	0.007400097	-0.040703008	-0.003739598	-0.028250069	0.00032125
-82.99659932	0.009076336	-0.046817206	-0.003760392	-0.033385532	9.85E-05
-82.95659132	0.010672676	-0.052766466	-0.003775265	-0.038409704	-0.000123672
-82.91658332	0.012182618	-0.058527478	-0.003784884	-0.043302923	-0.000344713
-82.87657532	0.013600226	-0.064077581	-0.003789879	-0.048045944	-0.000564011
-82.83656731	0.014920164	-0.069394847	-0.003790838	-0.052620007	-0.000780985
-82.79655931	0.016137715	-0.074458169	-0.003788295	-0.057006909	-0.000995068
-82.75655131	0.017248808	-0.079247335	-0.003782724	-0.06118907	-0.001205708
-82.71654331	0.018250034	-0.083743109	-0.003774533	-0.0651496	-0.001412373
-82.67653531	0.019138658	-0.087927304	-0.00376406	-0.068872363	-0.001614549
-82.63652731	0.01991263	-0.091782857	-0.003751568	-0.072342039	-0.001811744
-82.5965193	0.020570588	-0.095293889	-0.003737239	-0.075544185	-0.002003488
-82.5565113	0.021111857	-0.098445778	-0.003721176	-0.078465291	-0.002189336
-82.5165033	0.021536446	-0.10122521	-0.003703401	-0.081092838	-0.002368866
-82.4764953	0.021845038	-0.103620239	-0.003683851	-0.083415347	-0.002541685
-82.4364873	0.022038976	-0.105620338	-0.003662384	-0.085422429	-0.002707423
-82.3964793	0.022120247	-0.107216443	-0.003638779	-0.087104833	-0.002865739
-82.35647129	0.02209146	-0.108400993	-0.003612738	-0.088454484	-0.00301632
-82.31646329	0.021955818	-0.109167967	-0.003583893	-0.089464522	-0.003158879
-82.27645529	0.021717095	-0.109512916	-0.003551807	-0.090129341	-0.003293159
-82.23644729	0.021379595	-0.109432982	-0.003515984	-0.090444614	-0.00341893
-82.19643929	0.020948124	-0.108926925	-0.003475872	-0.090407319	-0.00353599
-82.15643129	0.020427948	-0.107995126	-0.003430873	-0.090015767	-0.003644165
-82.11642328	0.019824751	-0.106639605	-0.003380351	-0.089269608	-0.003743307
-82.07641528	0.019144594	-0.104864012	-0.00332364	-0.088169854	-0.003833296
-82.03640728	0.018393867	-0.102673631	-0.003260052	-0.086718879	-0.003914037
-81.99639928	0.017579246	-0.100075359	-0.003188889	-0.084920423	-0.003985462
-81.95639128	0.016707641	-0.0970777	-0.003109454	-0.082779589	-0.004047523
-81.91638328	0.015786149	-0.093690729	-0.003021055	-0.080302836	-0.0041002
-81.87637528	0.014822001	-0.089926074	-0.002923022	-0.077497963	-0.004143494
-81.83636727	0.013822518	-0.085796869	-0.002814714	-0.074374092	-0.004177425
-81.79635927	0.012795057	-0.081317722	-0.002695531	-0.070941642	-0.004202037
-81.75635127	0.011746962	-0.076504659	-0.002564919	-0.067212303	-0.00421739
-81.71634327	0.010685517	-0.071375076	-0.002422386	-0.063198997	-0.004223564
-81.67633527	0.0096179	-0.065947673	-0.002267507	-0.058915839	-0.004220653
-81.63632727	0.008551134	-0.060242397	-0.002099934	-0.054378095	-0.004208771
-81.59631926	0.007492045	-0.054280364	-0.001919403	-0.049602126	-0.004188041
-81.55631126	0.006447221	-0.048083787	-0.001725742	-0.044605338	-0.004158603
-81.51630326	0.005422972	-0.041675895	-0.001518878	-0.039406119	-0.004120608
-81.47629526	0.004425293	-0.035080847	-0.001298841	-0.034023773	-0.004074218
-81.43628726	0.003459832	-0.028323643	-0.00106577	-0.028478455	-0.004019604
-81.39627926	0.002531857	-0.021430029	-0.000819915	-0.022791093	-0.003956948
-81.35627125	0.001646228	-0.014426403	-0.000561643	-0.016983315	-0.003886438
-81.31626325	0.000807377	-0.007339711	-0.000291436	-0.011077361	-0.003808271
-81.27625525	1.93E-05	-0.000197345	-9.89E-06	-0.005096006	-0.003722649
-81.23624725	-0.000714543	0.006972965	0.000282268	0.000937532	-0.00362978
-81.19623925	-0.00139107	0.014143256	0.000584218	0.006999682	-0.00352988
-81.15623125	-0.002007759	0.021285446	0.000895014	0.013066614	-0.003423165
-81.11622324	-0.002562568	0.028371442	0.001213603	0.01911433	-0.00330986
-81.07621524	-0.003053952	0.035373254	0.001538832	0.025118767	-0.00319019
-81.03620724	-0.003480864	0.042263109	0.001869448	0.031055888	-0.003064386
-80.99619924	-0.003842751	0.04901356	0.002204109	0.036901787	-0.002932682
-80.95619124	-0.004139541	0.0555976	0.00254139	0.042632786	-0.002795317
-80.91618324	-0.004371633	0.061988775	0.002879791	0.048225531	-0.00265253
-80.87617524	-0.004539883	0.068161287	0.003217749	0.053657097	-0.002504568
-80.83616723	-0.004645586	0.074090111	0.003553646	0.058905081	-0.002351677
-80.79615923	-0.004690451	0.079751089	0.00388582	0.0639477	-0.002194112
-80.75615123	-0.004676582	0.085121042	0.00421258	0.068763888	-0.002032129
-80.71614323	-0.00460645	0.090177861	0.00453221	0.073333382	-0.001865989
-80.67613523	-0.004482864	0.094900607	0.00484299	0.077636822	-0.001695959
-80.63612723	-0.004308942	0.099269597	0.005143203	0.081655826	-0.00152231
-80.59611922	-0.004088081	0.103266495	0.005431148	0.085373084	-0.001345321
-80.55611122	-0.003823918	0.106874385	0.005705155	0.088772427	-0.001165273
-80.51610322	-0.003520304	0.110077854	0.005963595	0.091838909	-0.000982458
-80.47609522	-0.003181263	0.112863057	0.006204894	0.094558874	-0.000797173
-80.43608722	-0.002810962	0.115217778	0.006427545	0.096920021	-0.000609722
-80.39607922	-0.002413669	0.117131491	0.006630116	0.098911463	-0.000420417
-80.35607121	-0.001993724	0.118595407	0.006811266	0.100523779	-0.000229578
-80.31606321	-0.001555503	0.119602516	0.006969754	0.101749065	-3.75E-05
-80.27605521	-0.001103381	0.120147623	0.007104446	0.102580971	0.000155377
-80.23604721	-0.0006417	0.120227375	0.007214329	0.103014737	0.000348811
-80.19603921	-0.00017474	0.119840281	0.007298515	0.103047221	0.000542413
-80.15603121	0.000293316	0.118986726	0.007356248	0.102676918	0.000735821
-80.1160232	0.000758406	0.11766897	0.007386914	0.101903973	0.000928662
-80.0760152	0.001216623	0.11589115	0.007390044	0.100730189	0.001120558
-80.0360072	0.001664232	0.113659264	0.007365317	0.099159023	0.00131112
-79.9959992	0.002097697	0.110981154	0.007312565	0.097195581	0.001499954
-79.9559912	0.002513703	0.107866477	0.007231774	0.094846597	0.001686656
-79.9159832	0.00290917	0.104326668	0.007123085	0.092120414	0.001870819
-79.8759752	0.003281272	0.100374899	0.006986792	0.089026949	0.002052027
-79.83596719	0.003627448	0.096026028	0.006823342	0.08557766	0.002229863
-79.79595919	0.003945411	0.09129654	0.006633332	0.081785497	0.002403902
-79.75595119	0.00423316	0.086204482	0.006417506	0.077664853	0.00257372
-79.71594319	0.004488981	0.080769391	0.006176747	0.073231504	0.00273889
-79.67593519	0.004711449	0.075012216	0.005912073	0.068502546	0.002898984
-79.63592719	0.004899432	0.068955232	0.00562463	0.063496322	0.003053576
-79.59591918	0.005052081	0.06262195	0.005315685	0.058232349	0.003202244
-79.55591118	0.005168834	0.056037023	0.004986612	0.052731234	0.003344568
-79.51590318	0.005249399	0.049226141	0.004638891	0.047014587	0.003480134
-79.47589518	0.005293752	0.042215931	0.00427409	0.04110493	0.003608538
-79.43588718	0.00530212	0.035033842	0.003893857	0.035025604	0.003729383
-79.39587918	0.005274969	0.027708033	0.00349991	0.028800666	0.003842283
-79.35587117	0.005212992	0.020267261	0.003094022	0.022454787	0.003946868
-79.31586317	0.005117085	0.012740756	0.002678011	0.016013151	0.004042778
-79.27585517	0.004988337	0.005158106	0.002253728	0.009501343	0.004129673
-79.23584717	0.004828006	-0.002450871	0.001823042	0.002945239	0.00420723
-79.19583917	0.0046375	-0.010056248	0.00138783	-0.0036291	0.004275148
-79.15583117	0.004418356	-0.017628108	0.000949964	-0.010195541	0.004333145
-79.11582316	0.004172223	-0.025136678	0.000511298	-0.016727994	0.004380965
-79.07581516	0.003900834	-0.032552441	7.37E-05	-0.023200519	0.004418377
-79.03580716	0.003605991	-0.039846266	-0.000361176	-0.029587435	0.004445176
-78.99579916	0.003289542	-0.046989523	-0.000791467	-0.035863435	0.004461187
-78.95579116	0.00295336	-0.0539542	-0.001215547	-0.042003688	0.004466262
-78.91578316	0.002599325	-0.060713024	-0.001631816	-0.047983943	0.004460287
-78.87577516	0.002229303	-0.067239564	-0.002038757	-0.053780636	0.00444318
-78.83576715	0.001845131	-0.073508345	-0.002434938	-0.059370981	0.00441489
-78.79575915	0.001448599	-0.079494946	-0.002819028	-0.064733072	0.004375402
-78.75575115	0.001041437	-0.085176105	-0.003189792	-0.069845968	0.004324736
-78.71574315	0.000625296	-0.090529805	-0.003546108	-0.07468978	0.004262946
-78.67573515	0.000201745	-0.095535367	-0.003886961	-0.079245754	0.004190124
-78.63572715	-0.000227748	-0.10017353	-0.004211454	-0.083496345	0.004106396
-78.59571914	-0.000661819	-0.104426527	-0.004518806	-0.087425284	0.004011924
-78.55571114	-0.001099216	-0.108278154	-0.004808352	-0.091017647	0.003906909
-78.51570314	-0.001538802	-0.111713831	-0.005079547	-0.094259908	0.003791585
-78.47569514	-0.001979561	-0.114720659	-0.005331965	-0.097139993	0.003666221
-78.43568714	-0.002420596	-0.117287468	-0.00556529	-0.099647322	0.003531122
-78.39567914	-0.002861128	-0.119404854	-0.005779324	-0.10177285	0.003386626
-78.35567113	-0.003300492	-0.121065218	-0.005973972	-0.103509094	0.003233104
-78.31566313	-0.003738135	-0.122262784	-0.006149246	-0.10485016	0.003070958
-78.27565513	-0.004173608	-0.122993623	-0.006305254	-0.105791757	0.002900619
-78.23564713	-0.004606554	-0.123255658	-0.006442197	-0.106331209	0.00272255
-78.19563913	-0.005036706	-0.123048668	-0.006560359	-0.106467456	0.002537237
-78.15563113	-0.005463867	-0.122374282	-0.006660101	-0.106201052	0.002345193
-78.11562312	-0.005887906	-0.121235966	-0.006741854	-0.105534148	0.002146954
-78.07561512	-0.006308737	-0.119639	-0.006806107	-0.104470481	0.001943077
-78.03560712	-0.006726311	-0.117590452	-0.006853402	-0.103015345	0.001734138
-77.99559912	-0.007140597	-0.115099142	-0.006884322	-0.101175562	0.001520729
-77.95559112	-0.007551569	-0.112175599	-0.006899483	-0.098959443	0.001303458
-77.91558312	-0.007959187	-0.108832009	-0.006899525	-0.096376743	0.001082942
-77.87557512	-0.008363385	-0.105082167	-0.006885101	-0.093438619	0.00085981
-77.83556711	-0.008764053	-0.100941406	-0.006856872	-0.090157565	0.000634697
-77.79555911	-0.009161023	-0.096426534	-0.006815493	-0.086547362	0.000408241
-77.75555111	-0.00955405	-0.09155576	-0.006761607	-0.082623007	0.000181084
-77.71554311	-0.009942803	-0.086348617	-0.006695839	-0.078400648	-4.61E-05
-77.67553511	-0.010326851	-0.080825873	-0.006618784	-0.073897508	-0.000272775
-77.63552711	-0.010705646	-0.075009451	-0.006531006	-0.069131811	-0.000498208
-77.5955191	-0.011078517	-0.068922329	-0.006433025	-0.064122699	-0.000721811
-77.5555111	-0.011444658	-0.062588452	-0.006325319	-0.058890152	-0.000942969
-77.5155031	-0.011803122	-0.056032628	-0.006208313	-0.053454899	-0.001161084
-77.4754951	-0.012152813	-0.04928043	-0.006082379	-0.047838333	-0.00137557
-77.4354871	-0.012492481	-0.04235809	-0.005947832	-0.042062423	-0.001585858
-77.3954791	-0.012820721	-0.035292395	-0.005804928	-0.036149618	-0.001791399
-77.35547109	-0.013135975	-0.028110579	-0.005653862	-0.030122759	-0.001991666
-77.31546309	-0.013436527	-0.020840217	-0.005494773	-0.024004987	-0.002186152
-77.27545509	-0.013720512	-0.013509115	-0.005327738	-0.01781965	-0.002374375
-77.23544709	-0.013985923	-0.0061452	-0.005152777	-0.01159021	-0.002555879
-77.19543909	-0.014230613	0.001223583	-0.004969858	-0.005340153	-0.002730234
-77.15543109	-0.014452311	0.008569384	-0.004778897	0.0009071	-0.002897038
-77.11542308	-0.014648632	0.015864549	-0.004579767	0.007128288	-0.003055919
-77.07541508	-0.014817091	0.02308173	-0.004372297	0.013300387	-0.003206533
-77.03540708	-0.01495512	0.030193982	-0.004156286	0.019400707	-0.003348565
-76.99539908	-0.015060087	0.037174869	-0.003931505	0.025406966	-0.003481734
-76.95539108	-0.015129312	0.043998554	-0.003697703	0.031297375	-0.003605787
-76.91538308	-0.015160095	0.050639902	-0.003454623	0.037050711	-0.003720502
-76.87537508	-0.015149732	0.057074565	-0.003202001	0.042646399	-0.00382569
-76.83536707	-0.015095542	0.063279071	-0.002939581	0.048064574	-0.00392119
-76.79535907	-0.014994894	0.069230908	-0.002667123	0.053286155	-0.004006873
-76.75535107	-0.014845229	0.074908602	-0.002384411	0.058292906	-0.004082638
-76.71534307	-0.014644088	0.080291795	-0.002091265	0.063067493	-0.004148416
-76.67533507	-0.014389143	0.085361309	-0.001787548	0.067593547	-0.004204164
-76.63532707	-0.014078214	0.090099217	-0.001473176	0.071855707	-0.004249866
-76.59531906	-0.013709309	0.0944889	-0.001148128	0.075839674	-0.004285535
-76.55531106	-0.013280638	0.098515101	-0.000812454	0.079532249	-0.004311208
-76.51530306	-0.012790647	0.102163976	-0.000466282	0.082921372	-0.004326946
-76.47529506	-0.012238043	0.105423139	-0.000109828	0.08599616	-0.004332834
-76.43528706	-0.011621811	0.108281697	0.000256598	0.08874693	-0.004328977
-76.39527906	-0.010941247	0.110730284	0.000632587	0.091165226	-0.004315504
-76.35527105	-0.01019597	0.112761088	0.001017623	0.093243843	-0.00429256
-76.31526305	-0.009385946	0.114367874	0.001411082	0.094976837	-0.00426031
-76.27525505	-0.008511507	0.115545995	0.001812226	0.096359536	-0.004218933
-76.23524705	-0.007573361	0.116292405	0.002220199	0.097388553	-0.004168625
-76.19523905	-0.006572609	0.116605661	0.002634031	0.098061782	-0.004109595
-76.15523105	-0.005510755	0.116485921	0.003052632	0.098378396	-0.004042066
-76.11522304	-0.004389712	0.11593494	0.003474798	0.098338845	-0.00396627
-76.07521504	-0.003211808	0.11495605	0.003899209	0.097944842	-0.003882449
-76.03520704	-0.001979786	0.113554148	0.004324435	0.097199348	-0.003790856
-75.99519904	-0.000696806	0.11173567	0.004748941	0.096106557	-0.00369175
-75.95519104	0.00063356	0.109508558	0.005171091	0.094671869	-0.003585395
-75.91518304	0.002007337	0.106882232	0.005589156	0.092901868	-0.003472065
-75.87517504	0.003420157	0.103867546	0.006001323	0.090804291	-0.003352034
-75.83516703	0.00486727	0.100476747	0.006405703	0.088387994	-0.003225583
-75.79515903	0.006343565	0.096723424	0.006800342	0.085662917	-0.003092995
-75.75515103	0.007843585	0.092622457	0.007183233	0.082640043	-0.002954557
-75.71514303	0.009361552	0.088189957	0.007552328	0.079331359	-0.002810556
-75.67513503	0.010891393	0.083443209	0.007905551	0.075749807	-0.002661283
-75.63512703	0.012426766	0.078400601	0.008240811	0.071909236	-0.002507028
-75.59511902	0.013961093	0.073081563	0.008556019	0.067824357	-0.002348085
-75.55511102	0.015487589	0.067506488	0.008849101	0.063510684	-0.002184746
-75.51510302	0.016999303	0.06169666	0.009118014	0.058984481	-0.002017307
-75.47509502	0.01848915	0.055674176	0.009360761	0.054262706	-0.001846064
-75.43508702	0.019949951	0.049461867	0.009575409	0.04936295	-0.001671312
-75.39507902	0.021374476	0.04308321	0.009760104	0.044303379	-0.001493349
-75.35507101	0.02275548	0.036562251	0.009913084	0.039102669	-0.001312476
-75.31506301	0.024085751	0.029923509	0.0100327	0.033779945	-0.001128994
-75.27505501	0.02535815	0.023191896	0.010117427	0.028354713	-0.000943204
-75.23504701	0.026565653	0.016392623	0.01016588	0.022846795	-0.000755415
-75.19503901	0.027701397	0.009551111	0.010176828	0.017276264	-0.000565932
-75.15503101	0.028758724	0.002692899	0.010149208	0.011663375	-0.000375069
-75.115023	0.029731218	-0.004156448	0.010082136	0.006028496	-0.000183141
-75.075015	0.030612751	-0.010971428	0.009974919	0.00039204	9.54E-06
-75.035007	0.031397525	-0.017726695	0.009827066	-0.005225603	0.000202635
-74.994999	0.032080106	-0.024397152	0.009638297	-0.010804138	0.000395831
-74.954991	0.032655462	-0.03095804	0.009408548	-0.016323427	0.000588791
-74.914983	0.033119004	-0.037385023	0.009137981	-0.021763566	0.000781177
-74.87497499	0.033466612	-0.043654283	0.008826986	-0.027104946	0.000972647
-74.83496699	0.033694667	-0.049742601	0.008476187	-0.032328324	0.001162854
-74.79495899	0.033800082	-0.055627445	0.008086441	-0.037414888	0.001351443
-74.75495099	0.033780323	-0.061287048	0.007658838	-0.042346322	0.001538058
-74.71494299	0.033633431	-0.066700491	0.007194702	-0.047104872	0.001722333
-74.67493499	0.033358041	-0.071847778	0.006695586	-0.051673404	0.001903902
-74.63492699	0.032953398	-0.076709913	0.006163264	-0.05603547	0.00208239
-74.59491898	0.032419365	-0.081268966	0.005599731	-0.060175365	0.002257422
-74.55491098	0.031756433	-0.085508142	0.005007188	-0.064078182	0.002428617
-74.51490298	0.030965722	-0.089411848	0.004388036	-0.06772987	0.002595592
-74.47489498	0.030048983	-0.092965745	0.003744864	-0.071117282	0.002757961
-74.43488698	0.029008595	-0.096156809	0.003080432	-0.074228232	0.002915339
-74.39487898	0.027847554	-0.09897338	0.002397662	-0.077051531	0.003067338
-74.35487097	0.026569463	-0.101405207	0.001699621	-0.079577041	0.003213574
-74.31486297	0.025178518	-0.103443487	0.000989499	-0.08179571	0.003353661
-74.27485497	0.023679487	-0.105080907	0.000270599	-0.083699608	0.003487221
-74.23484697	0.022077691	-0.106311667	-0.000453689	-0.085281965	0.003613876
-74.19483897	0.020378972	-0.107131512	-0.001179906	-0.086537196	0.003733258
-74.15483097	0.018589673	-0.107537747	-0.001904541	-0.087460932	0.003845006
-74.11482296	0.016716596	-0.107529253	-0.002624059	-0.088050036	0.003948765
-74.07481496	0.014766978	-0.107106495	-0.003334917	-0.088302622	0.004044195
-74.03480696	0.012748444	-0.106271524	-0.004033589	-0.088218073	0.004130966
-73.99479896	0.010668975	-0.105027975	-0.004716587	-0.087797041	0.004208763
-73.95479096	0.008536861	-0.103381055	-0.005380482	-0.08704146	0.004277287
-73.91478296	0.006360661	-0.101337529	-0.006021928	-0.085954536	0.004336256
-73.87477495	0.004149158	-0.098905698	-0.006637684	-0.084540751	0.004385409
-73.83476695	0.001911309	-0.096095374	-0.007224631	-0.082805844	0.004424504
-73.79475895	-0.000343796	-0.092917843	-0.007779796	-0.080756801	0.004453323
-73.75475095	-0.002606987	-0.089385827	-0.008300369	-0.078401835	0.004471673
-73.71474295	-0.004869058	-0.085513439	-0.008783725	-0.075750357	0.004479384
-73.67473495	-0.007120818	-0.081316135	-0.009227435	-0.072812949	0.004476317
-73.63472695	-0.009353134	-0.076810654	-0.009629288	-0.069601329	0.004462358
-73.59471894	-0.011556986	-0.072014956	-0.009987304	-0.06612831	0.004437427
-73.55471094	-0.013723502	-0.066948162	-0.010299745	-0.062407757	0.004401473
-73.51470294	-0.015844013	-0.061630473	-0.010565129	-0.058454538	0.004354476
-73.47469494	-0.017910089	-0.056083102	-0.010782238	-0.054284468	0.004296452
-73.43468694	-0.019913585	-0.050328186	-0.010950127	-0.049914253	0.00422745
-73.39467894	-0.021846679	-0.044388709	-0.011068131	-0.04536143	0.004147552
-73.35467093	-0.023701907	-0.038288403	-0.011135868	-0.040644297	0.004056878
-73.31466293	-0.025472202	-0.032051667	-0.011153244	-0.035781844	0.00395558
-73.27465493	-0.027150923	-0.025703462	-0.011120448	-0.030793683	0.003843848
-73.23464693	-0.028731884	-0.019269216	-0.011037956	-0.025699968	0.003721906
-73.19463893	-0.030209385	-0.012774726	-0.010906527	-0.020521313	0.003590015
-73.15463093	-0.031578227	-0.00624605	-0.010727195	-0.015278719	0.003448469
-73.11462292	-0.032833742	0.000290596	-0.010501263	-0.009993478	0.003297596
-73.07461492	-0.033971799	0.00680894	-0.010230295	-0.004687095	0.00313776
-73.03460692	-0.034988827	0.013282769	-0.009916105	0.000618806	0.002969354
-72.99459892	-0.035881818	0.019686026	-0.009560742	0.005902567	0.002792804
-72.95459092	-0.036648337	0.025992926	-0.009166481	0.01114259	0.002608567
-72.91458292	-0.037286526	0.032178056	-0.008735803	0.016317427	0.002417128
-72.87457491	-0.037795099	0.038216485	-0.008271378	0.021405869	0.002218997
-72.83456691	-0.038173343	0.044083862	-0.00777605	0.026387042	0.00201471
-72.79455891	-0.038421111	0.049756527	-0.007252818	0.031240489	0.001804829
-72.75455091	-0.038538808	0.0552116	-0.00670481	0.035946268	0.001589933
-72.71454291	-0.038527385	0.060427087	-0.006135267	0.040485031	0.001370622
-72.67453491	-0.038388316	0.065381967	-0.005547523	0.044838115	0.001147512
-72.63452691	-0.038123586	0.070056285	-0.004944975	0.048987623	0.000921234
-72.5945189	-0.037735668	0.074431237	-0.004331068	0.052916503	0.000692431
-72.5545109	-0.037227497	0.078489251	-0.00370927	0.056608626	0.000461753
-72.5145029	-0.036602451	0.082214062	-0.003083045	0.060048859	0.000229859
-72.4744949	-0.035864317	0.085590784	-0.002455839	0.063223133	-2.59E-06
-72.4344869	-0.035017269	0.088605974	-0.001831048	0.066118509	-0.000234926
-72.3944789	-0.034065835	0.091247695	-0.001212005	0.068723237	-0.000466492
-72.35447089	-0.033014864	0.093505562	-0.000601951	0.071026813	-0.000696627
-72.31446289	-0.031869498	0.095370794	-4.02E-06	0.073020026	-0.000924679
-72.27445489	-0.030635137	0.096836251	0.000578779	0.074695001	-0.001150006
-72.23444689	-0.029317404	0.097896468	0.001143589	0.076045242	-0.001371977
-72.19443889	-0.027922118	0.098547678	0.001687712	0.077065659	-0.001589973
-72.15443089	-0.026455253	0.098787834	0.002208631	0.077752596	-0.001803395
-72.11442288	-0.02492291	0.098616613	0.002704023	0.078103848	-0.00201166
-72.07441488	-0.023331284	0.098035426	0.003171768	0.078118675	-0.002214205
-72.03440688	-0.021686629	0.097047409	0.003609968	0.07779781	-0.002410494
-71.99439888	-0.019995233	0.095657413	0.004016948	0.077143452	-0.002600011
-71.95439088	-0.018263381	0.093871982	0.00439127	0.076159262	-0.002782268
-71.91438288	-0.016497333	0.091699326	0.004731734	0.074850348	-0.002956806
-71.87437487	-0.014703293	0.089149291	0.005037388	0.073223244	-0.003123195
-71.83436687	-0.012887385	0.086233309	0.005307523	0.071285878	-0.003281034
-71.79435887	-0.011055627	0.082964356	0.005541681	0.069047543	-0.003429955
-71.75435087	-0.009213912	0.079356892	0.005739647	0.066518849	-0.003569623
-71.71434287	-0.007367988	0.0754268	0.00590145	0.06371168	-0.003699735
-71.67433487	-0.005523436	0.071191317	0.006027356	0.06063914	-0.003820022
-71.63432687	-0.003685656	0.066668958	0.006117863	0.057315492	-0.003930251
-71.59431886	-0.001859853	0.061879436	0.006173691	0.053756091	-0.00403022
-71.55431086	-5.10E-05	0.056843577	0.006195772	0.049977319	-0.004119765
-71.51430286	0.001736049	0.051583226	0.006185243	0.045996506	-0.004198753
-71.47429486	0.003496815	0.046121154	0.006143426	0.041831849	-0.004267087
-71.43428686	0.005226953	0.040480957	0.006071822	0.037502332	-0.004324702
-71.39427886	0.006922377	0.034686953	0.00597209	0.033027637	-0.004371566
-71.35427085	0.008579242	0.028764075	0.005846034	0.028428051	-0.00440768
-71.31426285	0.010193944	0.022737763	0.005695586	0.023724373	-0.004433073
-71.27425485	0.011763117	0.016633849	0.005522788	0.018937821	-0.004447806
-71.23424685	0.013283632	0.01047845	0.005329774	0.01408993	-0.004451969
-71.19423885	0.014752594	0.004297848	0.005118753	0.009202455	-0.004445678
-71.15423085	0.016167335	-0.001881623	0.004891987	0.004297269	-0.004429076
-71.11422284	0.017525411	-0.00803369	0.004651776	-0.000603738	-0.004402329
-71.07421484	0.018824592	-0.014132256	0.004400437	-0.005478756	-0.004365628
-71.03420684	0.020062855	-0.020151516	0.004140287	-0.010306161	-0.004319184
-70.99419884	0.021238378	-0.026066067	0.003873623	-0.015064609	-0.004263229
-70.95419084	0.022349527	-0.031851015	0.003602707	-0.019733134	-0.004198012
-70.91418284	0.023394848	-0.037482088	0.003329746	-0.024291248	-0.0041238
-70.87417483	0.024373059	-0.042935735	0.003056878	-0.028719027	-0.004040873
-70.83416683	0.025283038	-0.04818923	0.002786155	-0.032997206	-0.003949526
-70.79415883	0.026123816	-0.053220766	0.002519532	-0.037107261	-0.003850065
-70.75415083	0.026894564	-0.05800955	0.00225885	-0.041031497	-0.003742806
-70.71414283	0.027594588	-0.062535887	0.002005823	-0.044753121	-0.003628075
-70.67413483	0.028223318	-0.066781265	0.001762033	-0.048256317	-0.003506204
-70.63412683	0.028780301	-0.070728432	0.001528917	-0.051526317	-0.00337753
-70.59411882	0.029265192	-0.074361464	0.001307757	-0.05454946	-0.003242397
-70.55411082	0.02967775	-0.077665829	0.001099676	-0.057313255	-0.003101151
-70.51410282	0.030017832	-0.08062845	0.000905636	-0.059806428	-0.00295414
-70.47409482	0.030285386	-0.083237752	0.000726426	-0.062018969	-0.002801714
-70.43408682	0.030480448	-0.085483707	0.000562671	-0.063942176	-0.002644222
-70.39407882	0.030603141	-0.08735787	0.00041482	-0.065568681	-0.002482014
-70.35407081	0.030653672	-0.088853415	0.000283156	-0.066892481	-0.002315438
-70.31406281	0.030632328	-0.08996515	0.000167795	-0.067908958	-0.00214484
-70.27405481	0.030539483	-0.090689538	6.87E-05	-0.068614892	-0.001970565
-70.23404681	0.03037559	-0.091024701	-1.44E-05	-0.069008465	-0.001792954
-70.19403881	0.030141193	-0.090970424	-8.17E-05	-0.069089266	-0.001612345
-70.15403081	0.029836919	-0.090528147	-0.000133896	-0.06885828	-0.001429074
-70.1140228	0.029463491	-0.089700951	-0.000171504	-0.068317877	-0.001243473
-70.0740148	0.029021726	-0.088493536	-0.000195311	-0.067471792	-0.001055871
-70.0340068	0.028512543	-0.086912195	-0.000206189	-0.0663251	-0.000866594
-69.9939988	0.027936966	-0.084964779	-0.000205113	-0.064884183	-0.000675964
-69.9539908	0.027296132	-0.082660654	-0.000193147	-0.063156694	-0.000484303
-69.9139828	0.026591296	-0.080010653	-0.000171431	-0.061151512	-0.000291927
-69.87397479	0.025823836	-0.077027025	-0.00014117	-0.058878697	-9.92E-05
-69.83396679	0.024995262	-0.073723373	-0.000103617	-0.056349431	9.37E-05
-69.79395879	0.024107219	-0.070114591	-6.01E-05	-0.053575965	0.00028634
-69.75395079	0.023161495	-0.066216792	-1.18E-05	-0.050571556	0.000478432
-69.71394279	0.022160026	-0.062047233	3.98E-05	-0.047350395	0.000669674
-69.67393479	0.021104901	-0.057624239	9.35E-05	-0.043927545	0.000859754
-69.63392679	0.019998365	-0.052967115	0.000147937	-0.040318861	0.00104836
-69.59391878	0.018842826	-0.048096065	0.000201891	-0.036540917	0.00123518
-69.55391078	0.017640855	-0.043032096	0.000254137	-0.032610928	0.001419901
-69.51390278	0.01639519	-0.03779693	0.000303513	-0.028546666	0.001602207
-69.47389478	0.015108732	-0.032412907	0.000348927	-0.024366379	0.001781784
-69.43388678	0.013784553	-0.02690289	0.000389365	-0.020088711	0.001958311
-69.39387878	0.012425887	-0.021290162	0.0004239	-0.015732611	0.00213147
-69.35387077	0.011036129	-0.015598336	0.000451697	-0.011317255	0.002300939
-69.31386277	0.009618834	-0.009851247	0.000472026	-0.006861954	0.002466392
-69.27385477	0.008177708	-0.004072854	0.000484264	-0.002386077	0.002627506
-69.23384677	0.0067166	0.001712856	0.0004879	0.002091038	0.002783953
-69.19383877	0.005239496	0.007481967	0.00048254	0.006550165	0.002935405
-69.15383077	0.003750508	0.013210737	0.000467908	0.010972268	0.003081534
-69.11382276	0.002253864	0.018875688	0.000443848	0.015338586	0.003222011
-69.07381476	0.00075389	0.024453699	0.000410321	0.019630705	0.003356508
-69.03380676	-0.000744998	0.029922105	0.00036741	0.023830633	0.003484698
-68.99379876	-0.002238315	0.035258779	0.00031531	0.027920875	0.003606258
-68.95379076	-0.003721519	0.040442219	0.00025433	0.031884497	0.003720866
-68.91378276	-0.005190033	0.045451634	0.000184882	0.035705194	0.003828207
-68.87377475	-0.006639263	0.050267019	0.000107484	0.039367354	0.003927969
-68.83376675	-0.008064618	0.054869232	2.27E-05	0.042856108	0.004019849
-68.79375875	-0.009461529	0.059240066	-6.86E-05	0.046157395	0.004103551
-68.75375075	-0.010825474	0.063362314	-0.000165904	0.049258002	0.004178788
-68.71374275	-0.012151999	0.06721983	-0.000268197	0.052145616	0.004245285
-68.67373475	-0.013436737	0.07079759	-0.000374623	0.054808864	0.004302781
-68.63372675	-0.014675436	0.07408174	-0.000484236	0.057237351	0.004351026
-68.59371874	-0.015863978	0.077059647	-0.000596051	0.059421688	0.004389788
-68.55371074	-0.016998404	0.079719937	-0.000709059	0.061353528	0.004418851
-68.51370274	-0.018074934	0.082052539	-0.000822235	0.063025583	0.004438018
-68.47369474	-0.019089989	0.084048707	-0.000934554	0.064431646	0.004447114
-68.43368674	-0.020040216	0.085701054	-0.001044998	0.065566605	0.004445985
-68.39367874	-0.020922501	0.08700357	-0.001152567	0.066426454	0.004434499
-68.35367073	-0.021733994	0.087951635	-0.001256295	0.067008298	0.00441255
-68.31366273	-0.022472128	0.088542035	-0.001355255	0.067310354	0.00438006
-68.27365473	-0.023134629	0.088772959	-0.001448574	0.067331949	0.004336976
-68.23364673	-0.023719536	0.088644004	-0.001535437	0.067073514	0.004283275
-68.19363873	-0.024225216	0.08815617	-0.001615101	0.06653657	0.004218965
-68.15363073	-0.024650371	0.087311841	-0.001686899	0.065723718	0.004144084
-68.11362272	-0.024994052	0.08611478	-0.001750251	0.064638615	0.0040587
-68.07361472	-0.025255662	0.084570099	-0.001804667	0.063285956	0.003962917
-68.03360672	-0.025434967	0.082684238	-0.001849754	0.061671446	0.003856869
-67.99359872	-0.025532098	0.080464933	-0.00188522	0.059801773	0.003740726
-67.95359072	-0.02554755	0.077921183	-0.001910877	0.057684576	0.003614691
-67.91358272	-0.025482182	0.075063209	-0.001926641	0.055328407	0.003479
-67.87357471	-0.025337216	0.071902411	-0.001932538	0.0527427	0.003333923
-67.83356671	-0.025114228	0.068451323	-0.0019287	0.049937724	0.003179764
-67.79355871	-0.024815144	0.06472356	-0.001915361	0.046924544	0.003016861
-67.75355071	-0.024442223	0.060733766	-0.001892863	0.043714977	0.002845583
-67.71354271	-0.023998055	0.056497555	-0.001861643	0.040321542	0.002666331
-67.67353471	-0.023485536	0.052031449	-0.001822236	0.036757418	0.002479537
-67.63352671	-0.022907857	0.04735282	-0.001775262	0.033036386	0.002285663
-67.5935187	-0.022268485	0.042479817	-0.001721426	0.029172784	0.002085197
-67.5535107	-0.021571142	0.037431304	-0.001661507	0.025181451	0.001878656
-67.5135027	-0.02081978	0.032226786	-0.00159635	0.021077672	0.001666582
-67.4734947	-0.020018563	0.026886336	-0.001526856	0.016877128	0.001449537
-67.4334867	-0.019171836	0.021430526	-0.001453976	0.012595836	0.001228108
-67.3934787	-0.018284103	0.015880346	-0.001378696	0.008250093	0.0010029
-67.35347069	-0.017359996	0.01025713	-0.001302027	0.003856423	0.000774533
-67.31346269	-0.01640425	0.004582478	-0.001224997	-0.000568485	0.000543643
-67.27345469	-0.01542167	-0.001121819	-0.001148636	-0.005007829	0.000310878
-67.23344669	-0.014417105	-0.006833863	-0.001073968	-0.009444757	7.69E-05
-67.19343869	-0.013395418	-0.012531724	-0.001001996	-0.013862418	-0.000157639
-67.15343069	-0.012361453	-0.01819352	-0.00093369	-0.018244024	-0.000392058
-67.11342268	-0.011320011	-0.023797494	-0.000869982	-0.022572903	-0.000625691
-67.07341468	-0.010275814	-0.029322093	-0.000811746	-0.026832555	-0.000857869
-67.03340668	-0.009233483	-0.034746047	-0.000759797	-0.031006712	-0.001087925
-66.99339868	-0.008197507	-0.040048442	-0.000714873	-0.035079386	-0.001315201
-66.95339068	-0.007172216	-0.045208795	-0.00067763	-0.039034926	-0.001539046
-66.91338268	-0.006161758	-0.05020713	-0.000648634	-0.042858073	-0.001758821
-66.87337467	-0.005170073	-0.05502405	-0.000628351	-0.046534007	-0.001973903
-66.83336667	-0.004200872	-0.059640803	-0.00061714	-0.050048399	-0.002183684
-66.79335867	-0.003257616	-0.064039355	-0.000615252	-0.053387464	-0.002387576
-66.75335067	-0.002343496	-0.068202453	-0.000622817	-0.056538001	-0.002585011
-66.71334267	-0.00146142	-0.072113687	-0.000639851	-0.059487446	-0.002775446
-66.67333467	-0.000613996	-0.075757554	-0.000666242	-0.062223913	-0.002958363
-66.63332667	0.000196481	-0.079119513	-0.00070176	-0.064736238	-0.003133271
-66.59331866	0.000968035	-0.082186041	-0.000746048	-0.067014016	-0.00329971
-66.55331066	0.001699021	-0.084944682	-0.00079863	-0.069047646	-0.003457248
-66.51330266	0.002388124	-0.087384097	-0.000858907	-0.070828361	-0.003605489
-66.47329466	0.003034368	-0.089494108	-0.000926169	-0.072348268	-0.003744066
-66.43328666	0.003637109	-0.091265738	-0.00099959	-0.073600373	-0.003872649
-66.39327866	0.004196037	-0.092691248	-0.001078244	-0.074578616	-0.003990945
-66.35327065	0.004711169	-0.093764167	-0.001161105	-0.075277898	-0.004098693
-66.31326265	0.005182841	-0.094479325	-0.001247058	-0.075694098	-0.004195671
-66.27325465	0.005611697	-0.094832871	-0.00133491	-0.075824103	-0.004281694
-66.23324665	0.00599868	-0.094822299	-0.001423397	-0.075665817	-0.004356613
-66.19323865	0.006345014	-0.094446456	-0.001511198	-0.075218187	-0.004420315
-66.15323065	0.006652189	-0.093705559	-0.001596943	-0.074481202	-0.004472727
-66.11322264	0.006921944	-0.092601192	-0.00167923	-0.073455912	-0.004513807
-66.07321464	0.007156244	-0.091136317	-0.001756636	-0.072144429	-0.004543552
-66.03320664	0.007357259	-0.089315262	-0.00182773	-0.070549928	-0.004561993
-65.99319864	0.007527343	-0.087143711	-0.001891087	-0.068676646	-0.004569194
-65.95319064	0.007669006	-0.084628699	-0.001945302	-0.066529877	-0.004565253
-65.91318264	0.007784893	-0.081778582	-0.001989004	-0.064115964	-0.004550297
-65.87317463	0.007877755	-0.078603021	-0.002020872	-0.061442281	-0.004524485
-65.83316663	0.007950423	-0.075112946	-0.002039645	-0.058517223	-0.004488004
-65.79315863	0.008005781	-0.071320531	-0.002044138	-0.055350182	-0.004441069
-65.75315063	0.008046739	-0.067239147	-0.002033253	-0.051951521	-0.004383918
-65.71314263	0.008076205	-0.062883322	-0.002005995	-0.04833255	-0.004316814
-65.67313463	0.008097062	-0.058268694	-0.001961479	-0.04450549	-0.004240043
-65.63312663	0.008112136	-0.053411957	-0.001898944	-0.040483441	-0.00415391
-65.59311862	0.008124175	-0.048330804	-0.001817764	-0.036280339	-0.004058737
-65.55311062	0.008135822	-0.043043867	-0.001717454	-0.031910913	-0.003954864
-65.51310262	0.008149593	-0.037570648	-0.001597678	-0.027390642	-0.003842646
-65.47309462	0.008167854	-0.031931456	-0.001458258	-0.022735699	-0.003722449
-65.43308662	0.008192802	-0.026147328	-0.001299179	-0.017962902	-0.00359465
-65.39307862	0.008226444	-0.020239955	-0.001120593	-0.013089653	-0.003459637
-65.35307061	0.00827058	-0.014231606	-0.000922818	-0.00813388	-0.003317803
-65.31306261	0.008326789	-0.008145038	-0.000706346	-0.003113974	-0.003169548
-65.27305461	0.008396416	-0.002003418	-0.000471839	0.00195128	-0.003015276
-65.23304661	0.008480559	0.004169768	-0.000220127	0.007042767	-0.002855392
-65.19303861	0.008580062	0.010350803	4.78E-05	0.012141118	-0.002690306
-65.15303061	0.008695507	0.016515831	0.000330764	0.017226777	-0.002520423
-65.1130226	0.008827213	0.022640951	0.000627471	0.022280082	-0.002346151
-65.0730146	0.008975227	0.028702305	0.000936451	0.027281337	-0.002167893
-65.0330066	0.009139333	0.034676178	0.001256101	0.032210892	-0.001986048
-64.9929986	0.009319049	0.04053909	0.00158469	0.037049219	-0.001801014
-64.9529906	0.009513633	0.046267889	0.001920364	0.041776996	-0.001613181
-64.9129826	0.009722091	0.051839847	0.002261167	0.04637518	-0.001422934
-64.87297459	0.009943188	0.057232749	0.002605045	0.05082509	-0.001230653
-64.83296659	0.010175456	0.062424988	0.002949867	0.055108489	-0.00103671
-64.79295859	0.010417207	0.067395655	0.003293439	0.059207653	-0.000841471
-64.75295059	0.010666553	0.072124623	0.003633514	0.06310546	-0.000645296
-64.71294259	0.010921419	0.076592633	0.003967818	0.066785455	-0.000448536
-64.67293459	0.01117956	0.080781379	0.004294059	0.07023193	-0.000251536
-64.63292659	0.011438586	0.084673583	0.004609947	0.073429993	-5.46E-05
-64.59291858	0.011695977	0.088253072	0.004913211	0.076365638	0.000141836
-64.55291058	0.011949109	0.09150485	0.005201617	0.07902581	0.000337552
-64.51290258	0.012195275	0.094415162	0.005472984	0.081398468	0.000532193
-64.47289458	0.012431707	0.096971559	0.005725204	0.083472642	0.000725446
-64.43288658	0.012655603	0.099162952	0.005956253	0.085238493	0.000917002
-64.39287858	0.012864149	0.100979666	0.006164215	0.086687358	0.001106557
-64.35287057	0.013054543	0.102413485	0.00634729	0.087811798	0.001293812
-64.31286257	0.013224017	0.103457693	0.006503812	0.088605641	0.001478471
-64.27285457	0.013369865	0.104107107	0.006632265	0.089064016	0.00166024
-64.23284657	0.01348946	0.104358106	0.006731291	0.089183384	0.00183883
-64.19283857	0.013580282	0.104208651	0.006799707	0.088961563	0.002013953
-64.15283057	0.013639934	0.103658301	0.006836512	0.088397748	0.002185322
-64.11282256	0.013666164	0.102708221	0.006840894	0.087492521	0.002352653
-64.07281456	0.013656884	0.101361183	0.006812245	0.086247864	0.002515663
-64.03280656	0.013610187	0.09962156	0.00675016	0.084667156	0.002674069
-63.99279856	0.013524363	0.097495315	0.006654446	0.082755168	0.002827589
-63.95279056	0.013397912	0.094989978	0.006525124	0.080518051	0.002975942
-63.91278256	0.013229556	0.092114626	0.006362429	0.077963321	0.003118847
-63.87277455	0.013018253	0.088879843	0.006166814	0.075099833	0.003256025
-63.83276655	0.0127632	0.085297687	0.005938942	0.071937748	0.003387197
-63.79275855	0.012463845	0.081381639	0.00567969	0.068488501	0.003512085
-63.75275055	0.012119887	0.077146552	0.005390138	0.064764757	0.003630413
-63.71274255	0.011731282	0.072608595	0.005071568	0.06078036	0.003741908
-63.67273455	0.011298241	0.067785184	0.00472545	0.056550282	0.003846299
-63.63272655	0.01082123	0.062694916	0.004353439	0.052090563	0.003943317
-63.59271854	0.010300967	0.057357492	0.003957358	0.047418243	0.0040327
-63.55271054	0.009738415	0.051793638	0.00353919	0.042551299	0.004114191
-63.51270254	0.009134776	0.046025015	0.003101065	0.037508563	0.004187536
-63.47269454	0.008491482	0.040074139	0.002645242	0.032309648	0.004252493
-63.43268654	0.007810185	0.033964277	0.002174098	0.026974865	0.004308826
-63.39267854	0.007092742	0.027719361	0.001690107	0.021525137	0.004356309
-63.35267053	0.006341207	0.021363879	0.001195829	0.015981908	0.004394728
-63.31266253	0.005557811	0.014922781	0.000693886	0.010367054	0.00442388
-63.27265453	0.004744948	0.008421367	0.000186948	0.004702786	0.004443578
-63.23264653	0.003905161	0.001885189	-0.000322286	-0.000988442	0.00445365
-63.19263853	0.00304112	-0.004660063	-0.000831107	-0.006684036	0.00445394
-63.15263053	0.002155606	-0.011188665	-0.001336814	-0.012361353	0.004444312
-63.11262252	0.001251492	-0.017674965	-0.001836736	-0.017997807	0.004424648
-63.07261452	0.000331724	-0.024093497	-0.002328243	-0.023570961	0.004394853
-63.03260652	-0.000600697	-0.030419081	-0.00280877	-0.029058628	0.004354854
-62.99259852	-0.001542736	-0.036626931	-0.003275833	-0.034438968	0.004304602
-62.95259052	-0.00249134	-0.042692759	-0.003727043	-0.03969058	0.004244075
-62.91258252	-0.003443461	-0.048592876	-0.004160125	-0.044792601	0.004173277
-62.87257451	-0.004396068	-0.054304288	-0.004572931	-0.049724789	0.004092238
-62.83256651	-0.005346168	-0.059804795	-0.004963453	-0.054467619	0.004001021
-62.79255851	-0.006290822	-0.065073081	-0.005329839	-0.05900236	0.003899714
-62.75255051	-0.007227159	-0.070088799	-0.0056704	-0.063311159	0.003788441
-62.71254251	-0.00815239	-0.074832659	-0.005983623	-0.06737712	0.003667352
-62.67253451	-0.009063823	-0.079286502	-0.006268179	-0.07118437	0.003536634
-62.63252651	-0.009958872	-0.083433375	-0.00652293	-0.07471813	0.003396503
-62.5925185	-0.01083507	-0.087257598	-0.006746934	-0.077964777	0.003247209
-62.5525105	-0.011690075	-0.090744826	-0.00693945	-0.080911898	0.003089034
-62.5125025	-0.01252168	-0.093882106	-0.007099942	-0.083548343	0.002922292
-62.4724945	-0.013327817	-0.096657924	-0.007228075	-0.085864268	0.002747331
-62.4324865	-0.014106562	-0.099062249	-0.00732372	-0.087851173	0.002564529
-62.3924785	-0.014856138	-0.101086572	-0.007386949	-0.089501937	0.002374296
-62.35247049	-0.015574916	-0.10272393	-0.007418032	-0.090810839	0.00217707
-62.31246249	-0.016261413	-0.103968937	-0.00741743	-0.091773583	0.001973322
-62.27245449	-0.016914293	-0.10481779	-0.007385792	-0.092387304	0.001763547
-62.23244649	-0.017532363	-0.105268287	-0.007323944	-0.092650579	0.001548269
-62.19243849	-0.018114568	-0.105319823	-0.007232881	-0.092563425	0.001328036
-62.15243049	-0.018659985	-0.104973388	-0.007113754	-0.092127289	0.001103419
-62.11242248	-0.019167815	-0.104231554	-0.006967864	-0.091345039	0.000875011
-62.07241448	-0.01963738	-0.103098457	-0.006796643	-0.090220937	0.000643423
-62.03240648	-0.020068109	-0.101579771	-0.006601645	-0.088760622	0.000409286
-61.99239848	-0.020459532	-0.099682679	-0.006384532	-0.086971069	0.000173242
-61.95239048	-0.020811267	-0.097415833	-0.006147053	-0.084860555	-6.41E-05
-61.91238248	-0.021123013	-0.094789309	-0.005891037	-0.082438616	-0.000301931
-61.87237447	-0.021394535	-0.091814562	-0.005618372	-0.079715994	-0.000539721
-61.83236647	-0.021625658	-0.088504367	-0.00533099	-0.076704588	-0.000776743
-61.79235847	-0.02181625	-0.08487276	-0.005030854	-0.07341739	-0.001012317
-61.75235047	-0.021966219	-0.080934973	-0.004719936	-0.069868428	-0.001245765
-61.71234247	-0.022075493	-0.076707367	-0.004400209	-0.066072693	-0.001476411
-61.67233447	-0.022144019	-0.072207354	-0.004073624	-0.06204607	-0.001703585
-61.63232647	-0.022171747	-0.067453321	-0.003742099	-0.057805268	-0.001926627
-61.59231846	-0.022158625	-0.062464551	-0.003407507	-0.053367736	-0.002144889
-61.55231046	-0.02210459	-0.057261138	-0.003071657	-0.04875159	-0.002357737
-61.51230246	-0.02200956	-0.0518639	-0.002736283	-0.043975529	-0.002564555
-61.47229446	-0.021873432	-0.046294291	-0.002403036	-0.039058751	-0.002764744
-61.43228646	-0.021696072	-0.040574309	-0.002073466	-0.034020871	-0.002957731
-61.39227846	-0.021477318	-0.034726408	-0.00174902	-0.028881836	-0.003142964
-61.35227045	-0.021216972	-0.0287734	-0.001431027	-0.023661837	-0.00331992
-61.31226245	-0.020914804	-0.022738368	-0.001120694	-0.018381225	-0.003488104
-61.27225445	-0.020570553	-0.016644565	-0.000819098	-0.01306043	-0.00364705
-61.23224645	-0.020183926	-0.010515328	-0.000527185	-0.007719872	-0.003796326
-61.19223845	-0.019754604	-0.004373983	-0.000245761	-0.002379877	-0.003935535
-61.15223045	-0.01928225	0.001756249	2.45E-05	0.002939397	-0.004064312
-61.11222244	-0.018766513	0.007852339	0.000283084	0.008218046	-0.004182332
-61.07221444	-0.018207034	0.013891537	0.000529586	0.013436495	-0.004289305
-61.03220644	-0.017603462	0.019851463	0.000763756	0.018575572	-0.00438498
-60.99219844	-0.016955462	0.025710183	0.000985475	0.02361658	-0.004469146
-60.95219044	-0.016262723	0.0314463	0.001194749	0.028541366	-0.004541631
-60.91218244	-0.015524979	0.03703902	0.001391711	0.033332387	-0.004602301
-60.87217443	-0.014742016	0.042468238	0.001576604	0.03797277	-0.004651063
-60.83216643	-0.013913693	0.047714599	0.001749783	0.04244637	-0.004687863
-60.79215843	-0.01303995	0.052759572	0.001911698	0.046737826	-0.004712687
-60.75215043	-0.012120834	0.05758551	0.00206289	0.050832609	-0.004725558
-60.71214243	-0.011156506	0.062175709	0.002203975	0.054717069	-0.004726536
-60.67213443	-0.010147262	0.066514463	0.002335637	0.058378474	-0.00471572
-60.63212643	-0.00909355	0.070587114	0.002458615	0.06180505	-0.004693242
-60.59211842	-0.007995985	0.074380099	0.002573687	0.064986011	-0.00465927
-60.55211042	-0.006855364	0.077880988	0.002681663	0.067911588	-0.004614004
-60.51210242	-0.005672683	0.081078522	0.002783371	0.070573055	-0.004557675
-60.47209442	-0.004449149	0.083962643	0.002879639	0.072962741	-0.004490544
-60.43208642	-0.003186197	0.086524521	0.002971291	0.075074054	-0.004412901
-60.39207842	-0.001885497	0.088756575	0.003059127	0.076901483	-0.00432506
-60.35207041	-0.00054897	0.090652493	0.003143915	0.078440609	-0.004227359
-60.31206241	0.000821205	0.092207237	0.00322638	0.079688106	-0.00412016
-60.27205441	0.002222584	0.093417055	0.00330719	0.080641735	-0.004003843
-60.23204641	0.003652452	0.094279485	0.003386947	0.081300343	-0.003878806
-60.19203841	0.005107818	0.094793346	0.003466181	0.081663851	-0.003745463
-60.15203041	0.006585416	0.094958737	0.003545336	0.081733236	-0.003604242
-60.1120224	0.0080817	0.094777024	0.003624767	0.081510522	-0.003455583
-60.0720144	0.009592855	0.094250824	0.003704732	0.08099875	-0.003299934
-60.0320064	0.011114795	0.093383984	0.003785385	0.080201962	-0.003137752
-59.9919984	0.012643174	0.092181562	0.003866777	0.079125168	-0.002969498
-59.9519904	0.014173396	0.090649793	0.003948847	0.077774323	-0.002795637
-59.9119824	0.015700628	0.08879606	0.004031427	0.076156286	-0.002616637
-59.87197439	0.017219811	0.086628862	0.004114235	0.074278794	-0.002432965
-59.83196639	0.018725684	0.084157772	0.004196884	0.072150418	-0.002245086
-59.79195839	0.020212797	0.081393396	0.004278876	0.06978053	-0.002053464
-59.75195039	0.021675538	0.07834733	0.004359615	0.067179256	-0.001858558
-59.71194239	0.023108155	0.07503211	0.004438402	0.06435744	-0.001660819
-59.67193439	0.024504783	0.071461165	0.004514452	0.061326592	-0.001460695
-59.63192639	0.02585947	0.067648762	0.004586892	0.058098851	-0.001258623
-59.59191838	0.027166212	0.063609954	0.004654775	0.054686933	-0.001055034
-59.55191038	0.028418977	0.059360518	0.004717089	0.051104085	-0.000850347
-59.51190238	0.029611746	0.054916902	0.004772764	0.047364036	-0.000644974
-59.47189438	0.030738541	0.050296163	0.004820689	0.04348095	-0.000439315
-59.43188638	0.031793463	0.045515903	0.00485972	0.039469374	-0.000233759
-59.39187838	0.032770728	0.040594208	0.004888693	0.03534419	-2.87E-05
-59.35187037	0.033664701	0.035549584	0.004906437	0.031120563	0.000175538
-59.31186237	0.034469936	0.030400889	0.00491179	0.026813892	0.000378555
-59.27185437	0.035181207	0.025167271	0.004903611	0.02243976	0.000580018
-59.23184637	0.035793552	0.019868101	0.004880793	0.01801388	0.000779592
-59.19183837	0.0363023	0.014522903	0.004842278	0.013552052	0.000976952
-59.15183037	0.036703113	0.00915129	0.00478707	0.009070107	0.001171781
-59.11182236	0.036992015	0.003772898	0.00471425	0.004583859	0.001363773
-59.07181436	0.037165425	-0.001592683	0.004622986	0.000109057	0.00155263
-59.03180636	0.03722019	-0.006925974	0.004512548	-0.004338662	0.001738063
-58.99179836	0.037153611	-0.012207673	0.004382317	-0.008743824	0.001919789
-58.95179036	0.036963471	-0.017418721	0.004231799	-0.013091164	0.002097533
-58.91178236	0.036648056	-0.022540363	0.004060633	-0.017365671	0.002271027
-58.87177435	0.036206184	-0.027554215	0.003868598	-0.021552633	0.002440007
-58.83176635	0.035637214	-0.032442324	0.003655625	-0.025637687	0.002604215
-58.79175835	0.03494107	-0.037187228	0.003421799	-0.029606853	0.002763397
-58.75175035	0.034118249	-0.041772015	0.003167369	-0.033446586	0.002917304
-58.71174235	0.033169831	-0.046180383	0.002892745	-0.037143813	0.00306569
-58.67173435	0.032097487	-0.050396692	0.002598508	-0.040685971	0.003208312
-58.63172635	0.030903481	-0.054406018	0.002285405	-0.044061051	0.003344929
-58.59171834	0.029590665	-0.058194206	0.001954351	-0.047257633	0.003475303
-58.55171034	0.028162481	-0.06174792	0.001606426	-0.05026492	0.003599199
-58.51170234	0.026622948	-0.065054683	0.001242871	-0.053072777	0.003716383
-58.47169434	0.024976649	-0.068102929	0.000865086	-0.055671763	0.003826624
-58.43168634	0.023228722	-0.07088204	0.000474618	-0.058053158	0.003929695
-58.39167834	0.021384832	-0.073382383	7.32E-05	-0.060209	0.004025367
-58.35167033	0.019451158	-0.075595348	-0.000337477	-0.062132106	0.00411342
-58.31166233	0.017434359	-0.077513379	-0.000755339	-0.063816102	0.004193633
-58.27165433	0.015341549	-0.079130002	-0.00117838	-0.065255446	0.004265791
-58.23164633	0.013180266	-0.080439852	-0.00160445	-0.066445448	0.004329683
-58.19163833	0.010958434	-0.081438692	-0.002031321	-0.067382291	0.004385105
-58.15163033	0.008684328	-0.082123434	-0.002456698	-0.068063048	0.004431858
-58.11162232	0.006366531	-0.082492152	-0.002878235	-0.068485696	0.004469751
-58.07161432	0.004013895	-0.082544091	-0.003293553	-0.068649127	0.004498603
-58.03160632	0.001635497	-0.082279675	-0.003700258	-0.06855316	0.00451824
-57.99159832	-0.000759409	-0.081700512	-0.004095958	-0.068198544	0.004528502
-57.95159032	-0.003161439	-0.080809387	-0.004478278	-0.067586966	0.004529239
-57.91158232	-0.005561125	-0.079610261	-0.004844884	-0.066721047	0.004520318
-57.87157431	-0.007948965	-0.078108256	-0.005193498	-0.065604343	0.004501617
-57.83156631	-0.010315472	-0.076309648	-0.005521914	-0.064241337	0.004473034
-57.79155831	-0.012651223	-0.074221841	-0.005828022	-0.062637433	0.004434485
-57.75155031	-0.014946911	-0.07185335	-0.006109816	-0.060798941	0.004385902
-57.71154231	-0.017193389	-0.069213769	-0.006365418	-0.058733066	0.004327244
-57.67153431	-0.01938172	-0.066313746	-0.006593093	-0.056447884	0.004258486
-57.63152631	-0.021503224	-0.063164942	-0.006791258	-0.053952323	0.004179633
-57.5915183	-0.023549523	-0.059779993	-0.006958502	-0.051256138	0.00409071
-57.5515103	-0.025512584	-0.05617247	-0.007093597	-0.048369879	0.003991771
-57.5115023	-0.027384758	-0.052356827	-0.007195506	-0.045304863	0.003882898
-57.4714943	-0.029158824	-0.048348352	-0.007263398	-0.042073133	0.0037642
-57.4314863	-0.03082802	-0.044163111	-0.007296651	-0.038687424	0.003635817
-57.3914783	-0.032386079	-0.039817892	-0.007294863	-0.035161117	0.003497919
-57.35147029	-0.033827261	-0.03533014	-0.007257856	-0.031508195	0.003350706
-57.31146229	-0.035146378	-0.030717894	-0.007185678	-0.027743195	0.003194411
-57.27145429	-0.036338817	-0.025999717	-0.007078605	-0.023881153	0.003029299
-57.23144629	-0.037400563	-0.021194628	-0.006937143	-0.019937553	0.002855667
-57.19143829	-0.038328216	-0.016322026	-0.006762023	-0.015928269	0.002673843
-57.15143029	-0.039119001	-0.011401618	-0.006554201	-0.011869505	0.002484189
-57.11142228	-0.03977078	-0.006453336	-0.006314848	-0.00777773	0.002287098
-57.07141428	-0.040282055	-0.001497265	-0.006045347	-0.003669619	0.002082995
-57.03140628	-0.040651974	0.003446444	-0.005747282	0.000438014	0.001872333
-56.99139828	-0.040880324	0.008357654	-0.005422426	0.00452829	0.001655599
-56.95139028	-0.040967526	0.013216319	-0.005072735	0.008584324	0.001433304
-56.91138228	-0.040914627	0.018002575	-0.004700328	0.012589304	0.001205989
-56.87137427	-0.040723288	0.022696818	-0.004307473	0.016526555	0.000974221
-56.83136627	-0.040395761	0.027279784	-0.003896575	0.020379615	0.000738589
-56.79135827	-0.039934877	0.031732638	-0.003470155	0.024132304	0.000499706
-56.75135027	-0.039344018	0.036037047	-0.003030835	0.027768796	0.000258205
-56.71134227	-0.038627089	0.040175264	-0.002581315	0.031273689	1.47E-05
-56.67133427	-0.037788497	0.044130205	-0.002124357	0.034632076	-0.000230032
-56.63132627	-0.03683311	0.04788552	-0.001662763	0.037829612	-0.000475422
-56.59131826	-0.03576623	0.051425673	-0.001199353	0.040852583	-0.00072074
-56.55131026	-0.034593555	0.054736003	-0.000736949	0.043687968	-0.000965289
-56.51130226	-0.03332114	0.057802798	-0.000278349	0.046323504	-0.001208363
-56.47129426	-0.031955364	0.060613355	0.000173689	0.048747746	-0.001449256
-56.43128626	-0.03050288	0.063156037	0.000616474	0.050950124	-0.00168726
-56.39127826	-0.028970586	0.06542033	0.001047392	0.052920995	-0.001921672
-56.35127025	-0.027365573	0.067396896	0.001463936	0.054651694	-0.002151795
-56.31126225	-0.02569509	0.06907761	0.001863715	0.056134583	-0.00237694
-56.27125425	-0.023966501	0.070455609	0.002244479	0.057363086	-0.002596431
-56.23124625	-0.02218724	0.071525321	0.002604128	0.058331735	-0.002809606
-56.19123825	-0.020364775	0.072282498	0.002940734	0.059036196	-0.003015822
-56.15123025	-0.018506567	0.072724237	0.003252552	0.059473299	-0.003214457
-56.11122224	-0.016620028	0.072848999	0.003538029	0.059641059	-0.003404911
-56.07121424	-0.014712487	0.072656621	0.003795821	0.059538696	-0.00358661
-56.03120624	-0.012791155	0.072148319	0.004024797	0.059166643	-0.003759009
-55.99119824	-0.010863088	0.071326689	0.004224048	0.058526552	-0.003921593
-55.95119024	-0.008935156	0.0701957	0.004392893	0.057621296	-0.004073882
-55.91118224	-0.007014015	0.068760681	0.004530882	0.056454959	-0.004215427
-55.87117423	-0.00510608	0.067028299	0.004637797	0.05503283	-0.00434582
-55.83116623	-0.003217497	0.065006532	0.004713653	0.053361376	-0.004464689
-55.79115823	-0.001354124	0.062704643	0.004758698	0.051448228	-0.004571703
-55.75115023	0.000478489	0.060133135	0.004773402	0.049302144	-0.00466657
-55.71114223	0.002275117	0.057303708	0.004758462	0.046932977	-0.004749042
-55.67113423	0.004030871	0.054229212	0.004714783	0.044351632	-0.004818915
-55.63112623	0.005741216	0.050923589	0.004643477	0.04157002	-0.004876027
-55.59111822	0.007401969	0.047401812	0.00454585	0.038601009	-0.004920259
-55.55111022	0.009009312	0.043679819	0.004423388	0.035458359	-0.004951539
-55.51110222	0.010559792	0.039774445	0.004277743	0.032156671	-0.004969835
-55.47109422	0.012050318	0.035703341	0.00411072	0.028711312	-0.004975163
-55.43108622	0.013478163	0.031484902	0.003924259	0.025138348	-0.004967578
-55.39107822	0.014840952	0.027138177	0.003720419	0.02145447	-0.004947181
-55.35107021	0.016136663	0.02268279	0.003501357	0.017676915	-0.004914112
-55.31106221	0.01736361	0.018138844	0.003269313	0.013823386	-0.004868553
-55.27105421	0.018520431	0.013526832	0.003026584	0.009911967	-0.004810722
-55.23104621	0.019606081	0.008867546	0.002775511	0.005961038	-0.004740877
-55.19103821	0.02061981	0.004181979	0.002518454	0.001989188	-0.004659312
-55.15103021	0.021561147	-0.000508773	0.002257774	-0.001984876	-0.004566353
-55.1110222	0.022429886	-0.005183605	0.001995811	-0.00594242	-0.004462358
-55.0710142	0.023226063	-0.009821499	0.001734865	-0.009864768	-0.004347716
-55.0310062	0.023949937	-0.014401627	0.001477175	-0.013733401	-0.004222843
-54.9909982	0.024601973	-0.018903438	0.001224904	-0.017530038	-0.00408818
-54.9509902	0.025182815	-0.023306763	0.000980117	-0.021236733	-0.003944191
-54.9109822	0.025693272	-0.027591897	0.000744763	-0.024835956	-0.003791361
-54.87097419	0.026134294	-0.031739699	0.000520665	-0.028310684	-0.003630191
-54.83096619	0.026506952	-0.035731675	0.000309499	-0.03164448	-0.0034612
-54.79095819	0.026812418	-0.039550064	0.000112782	-0.034821577	-0.003284918
-54.75095019	0.027051949	-0.043177919	-6.81E-05	-0.03782695	-0.003101887
-54.71094219	0.027226866	-0.046599186	-0.000232093	-0.040646395	-0.002912657
-54.67093419	0.027338538	-0.049798775	-0.000378105	-0.043266595	-0.002717781
-54.63092619	0.027388369	-0.052762629	-0.000505393	-0.045675186	-0.00251782
-54.59091818	0.027377778	-0.055477787	-0.000613376	-0.047860816	-0.002313331
-54.55091018	0.027308194	-0.057932445	-0.000701679	-0.049813199	-0.002104874
-54.51090218	0.027181039	-0.060116003	-0.000770131	-0.051523168	-0.001893003
-54.47089418	0.026997722	-0.062019115	-0.000818771	-0.052982716	-0.001678268
-54.43088618	0.02675963	-0.063633729	-0.000847837	-0.054185033	-0.001461213
-54.39087818	0.026468122	-0.064953122	-0.000857769	-0.05512454	-0.001242371
-54.35087017	0.026124528	-0.065971925	-0.000849198	-0.055796914	-0.001022267
-54.31086217	0.025730142	-0.066686145	-0.000822944	-0.056199104	-0.000801413
-54.27085417	0.025286227	-0.067093181	-0.000779999	-0.05632935	-0.000580309
-54.23084617	0.024794012	-0.067191833	-0.000721523	-0.056187182	-0.000359441
-54.19083817	0.024254698	-0.066982298	-0.000648827	-0.055773425	-0.000139278
-54.15083017	0.023669462	-0.06646617	-0.00056336	-0.055090187	7.97E-05
-54.11082216	0.023039461	-0.065646425	-0.000466697	-0.054140852	0.000297124
-54.07081416	0.022365844	-0.064527402	-0.000360516	-0.052930053	0.000512502
-54.03080616	0.021649756	-0.063114781	-0.000246588	-0.051463653	0.000725453
-53.99079816	0.02089235	-0.061415549	-0.000126754	-0.049748708	0.000935588
-53.95079016	0.0200948	-0.059437964	-2.91E-06	-0.04779343	0.001142537
-53.91078216	0.019258307	-0.057191512	0.000123024	-0.045607145	0.001345945
-53.87077415	0.018384116	-0.054686857	0.0002491	-0.043200246	0.001545476
-53.83076615	0.017473526	-0.051935792	0.000373386	-0.040584133	0.001740809
-53.79075815	0.016527904	-0.048951171	0.000493971	-0.037771159	0.001931639
-53.75075015	0.015548695	-0.045746856	0.000608992	-0.034774569	0.002117678
-53.71074215	0.014537437	-0.042337643	0.000716648	-0.031608425	0.002298649
-53.67073415	0.013495771	-0.038739191	0.000815221	-0.028287546	0.002474293
-53.63072615	0.012425452	-0.034967947	0.000903094	-0.024827424	0.002644362
-53.59071814	0.011328363	-0.031041071	0.000978766	-0.021244154	0.00280862
-53.55071014	0.010206517	-0.026976349	0.001040869	-0.017554352	0.002966846
-53.51070214	0.009062072	-0.022792114	0.001088183	-0.013775075	0.003118825
-53.47069414	0.007897336	-0.01850716	0.001119646	-0.009923736	0.003264355
-53.43068614	0.00671477	-0.014140652	0.00113437	-0.006018025	0.003403242
-53.39067814	0.005516992	-0.009712042	0.001131649	-0.002075819	0.0035353
-53.35067013	0.004306782	-0.005240981	0.001110965	0.001884897	0.003660352
-53.31066213	0.003087079	-0.000747226	0.001071998	0.005846121	0.003778224
-53.27065413	0.001860977	0.003749445	0.001014631	0.009789909	0.003888753
-53.23064613	0.000631727	0.008229321	0.000938949	0.013698467	0.003991778
-53.19063813	-0.000597274	0.012672844	0.000845242	0.017554225	0.004087144
-53.15063013	-0.00182249	0.017060698	0.000734005	0.021339918	0.004174701
-53.11062212	-0.003040258	0.021373885	0.000605935	0.025038664	0.004254302
-53.07061412	-0.004246796	0.025593813	0.000461921	0.028634037	0.004325806
-53.03060612	-0.005438221	0.029702372	0.000303046	0.032110141	0.004389075
-52.99059812	-0.006610567	0.033682006	0.000130569	0.035451673	0.004443976
-52.95059012	-0.007759797	0.037515792	-5.41E-05	0.038643992	0.004490377
-52.91058212	-0.008881832	0.0411875	-0.000249311	0.041673175	0.004528156
-52.87057411	-0.009972565	0.044681669	-0.000453393	0.044526079	0.004557191
-52.83056611	-0.011027886	0.047983655	-0.000664467	0.047190388	0.004577369
-52.79055811	-0.01204371	0.0510797	-0.000880561	0.049654663	0.00458858
-52.75055011	-0.013016001	0.053956974	-0.001099609	0.051908386	0.004590723
-52.71054211	-0.013940796	0.056603629	-0.001319469	0.053941995	0.004583705
-52.67053411	-0.014814236	0.059008841	-0.001537947	0.055746919	0.00456744
-52.63052611	-0.01563259	0.061162844	-0.001752811	0.057315608	0.004541852
-52.5905181	-0.016392288	0.063056967	-0.001961818	0.058641554	0.004506878
-52.5505101	-0.017089944	0.064683659	-0.002162729	0.05971931	0.004462464
-52.5105021	-0.01772239	0.066036517	-0.002353338	0.060544503	0.004408572
-52.4704941	-0.018286695	0.067110295	-0.002531487	0.061113844	0.004345175
-52.4304861	-0.018780198	0.067900926	-0.002695092	0.06142513	0.004272267
-52.3904781	-0.019200534	0.068405524	-0.00284216	0.061477243	0.004189854
-52.35047009	-0.019545653	0.068622387	-0.002970813	0.061270143	0.004097964
-52.31046209	-0.019813848	0.068550996	-0.003079302	0.060804861	0.003996643
-52.27045409	-0.020003771	0.068192011	-0.003166033	0.060083481	0.00388596
-52.23044609	-0.020114458	0.067547252	-0.003229577	0.059109121	0.003766005
-52.19043809	-0.020145341	0.066619688	-0.003268691	0.057885911	0.003636893
-52.15043009	-0.020096264	0.065413417	-0.003282329	0.056418964	0.003498762
-52.11042208	-0.019967495	0.063933638	-0.003269657	0.05471435	0.003351776
-52.07041408	-0.019759735	0.062186622	-0.003230063	0.052779055	0.003196129
-52.03040608	-0.019474125	0.060179682	-0.003163169	0.050620951	0.003032039
-51.99039808	-0.019112245	0.057921136	-0.003068833	0.048248752	0.002859753
-51.95039008	-0.018676121	0.055420264	-0.002947158	0.04567197	0.002679548
-51.91038208	-0.018168214	0.052687269	-0.002798495	0.042900873	0.002491729
-51.87037407	-0.01759142	0.049733228	-0.002623444	0.039946438	0.002296633
-51.83036607	-0.016949056	0.046570044	-0.00242285	0.036820299	0.002094623
-51.79035807	-0.016244847	0.043210398	-0.002197803	0.033534698	0.001886095
-51.75035007	-0.015482913	0.039667688	-0.001949631	0.030102433	0.001671471
-51.71034207	-0.014667745	0.035955981	-0.001679891	0.026536804	0.001451204
-51.67033407	-0.013804188	0.032089953	-0.001390363	0.02285156	0.001225775
-51.63032607	-0.012897407	0.028084827	-0.001083032	0.019060844	0.00099569
-51.59031806	-0.011952866	0.023956319	-0.000760081	0.015179134	0.000761483
-51.55031006	-0.010976294	0.01972057	-0.000423868	0.011221196	0.000523713
-51.51030206	-0.009973649	0.015394091	-7.69E-05	0.00720202	0.000282962
-51.47029406	-0.008951085	0.010993693	0.000278116	0.003136769	3.98E-05
-51.43028606	-0.007914914	0.00653643	0.00063844	-0.000959274	-0.000205049
-51.39027806	-0.006871562	0.002039534	0.001001173	-0.005070766	-0.000451044
-51.35027005	-0.005827533	-0.002479652	0.001363354	-0.009182352	-0.000697494
-51.31026205	-0.00478936	-0.00700373	0.00172197	-0.01327872	-0.000943728
-51.27025405	-0.003763568	-0.011515314	0.002073982	-0.017344652	-0.001189063
-51.23024605	-0.002756624	-0.015997093	0.002416345	-0.021365076	-0.001432809
-51.19023805	-0.001774897	-0.020431888	0.002746041	-0.025325113	-0.00167427
-51.15023005	-0.000824609	-0.024802714	0.003060097	-0.029210126	-0.001912746
-51.11022204	8.82E-05	-0.029092841	0.003355617	-0.033005766	-0.002147536
-51.07021404	0.000957748	-0.033285849	0.003629803	-0.036698019	-0.002377945
-51.03020604	0.001778488	-0.037365684	0.003879985	-0.040273244	-0.00260328
-50.99019804	0.002545218	-0.041316715	0.004103637	-0.043718222	-0.002822858
-50.95019004	0.003253082	-0.045123786	0.004298408	-0.047020191	-0.003036009
-50.91018204	0.003897617	-0.048772268	0.00446214	-0.050166884	-0.003242075
-50.87017403	0.004474789	-0.052248106	0.004592887	-0.053146568	-0.003440417
-50.83016603	0.004981021	-0.055537868	0.00468894	-0.05594808	-0.003630418
-50.79015803	0.005413228	-0.058628792	0.004748838	-0.058560854	-0.003811481
-50.75015003	0.005768839	-0.061508825	0.004771386	-0.060974959	-0.003983038
-50.71014203	0.006045821	-0.064166665	0.004755671	-0.063181121	-0.004144547
-50.67013403	0.006242698	-0.066591802	0.004701068	-0.065170758	-0.0042955
-50.63012603	0.006358567	-0.06877455	0.004607253	-0.066936	-0.00443542
-50.59011802	0.006393108	-0.070706082	0.00447421	-0.068469714	-0.004563868
-50.55011002	0.006346595	-0.07237846	0.004302232	-0.069765527	-0.004680441
-50.51010202	0.006219895	-0.073784662	0.004091926	-0.070817843	-0.004784777
-50.47009402	0.006014467	-0.074918609	0.00384421	-0.071621864	-0.004876553
-50.43008602	0.005732359	-0.075775185	0.003560313	-0.072173603	-0.004955493
-50.39007802	0.0053762	-0.076350259	0.003241765	-0.072469901	-0.00502136
-50.35007001	0.004949179	-0.076640698	0.002890391	-0.072508435	-0.005073965
-50.31006201	0.004455035	-0.076644383	0.002508301	-0.072287733	-0.005113164
-50.27005401	0.00389803	-0.076360216	0.002097875	-0.071807177	-0.00513886
-50.23004601	0.003282923	-0.075788133	0.00166175	-0.071067012	-0.005151
-50.19003801	0.002614943	-0.0749291	0.001202799	-0.070068348	-0.005149582
-50.15003001	0.001899753	-0.073785121	0.000724115	-0.068813162	-0.005134645
-50.110022	0.001143412	-0.072359232	0.000228987	-0.067304301	-0.005106278
-50.070014	0.00035234	-0.070655498	-0.000279124	-0.065545472	-0.005064613
-50.030006	-0.000466733	-0.068678998	-0.000796607	-0.063541245	-0.005009828
-49.989998	-0.001306804	-0.066435821	-0.00131973	-0.061297039	-0.004942142
-49.94999	-0.002160652	-0.063933046	-0.001844667	-0.058819118	-0.004861818
-49.909982	-0.003020882	-0.061178722	-0.002367524	-0.056114575	-0.004769158
-49.86997399	-0.00387998	-0.058181851	-0.002884374	-0.053191318	-0.004664503
-49.82996599	-0.004730365	-0.054952358	-0.003391282	-0.050058058	-0.00454823
-49.78995799	-0.005564441	-0.051501064	-0.003884335	-0.046724282	-0.004420752
-49.74994999	-0.006374653	-0.047839654	-0.004359676	-0.043200237	-0.004282512
-49.70994199	-0.007153539	-0.043980645	-0.004813532	-0.039496902	-0.004133985
-49.66993399	-0.007893782	-0.039937342	-0.005242243	-0.035625963	-0.003975673
-49.62992599	-0.008588269	-0.035723802	-0.00564229	-0.031599784	-0.003808101
-49.58991798	-0.009230135	-0.031354787	-0.006010328	-0.027431372	-0.003631818
-49.54990998	-0.009812819	-0.026845718	-0.006343208	-0.023134342	-0.003447393
-49.50990198	-0.01033011	-0.022212626	-0.006638003	-0.018722884	-0.003255409
-49.46989398	-0.010776191	-0.017472094	-0.006892037	-0.014211717	-0.003056467
-49.42988598	-0.011145687	-0.012641211	-0.0071029	-0.00961605	-0.002851174
-49.38987798	-0.011433703	-0.007737504	-0.007268475	-0.004951536	-0.002640149
-49.34986997	-0.011635863	-0.002778885	-0.007386953	-0.000234224	-0.002424017
-49.30986197	-0.01174834	0.002216413	-0.007456849	0.004519491	-0.002203402
-49.26985397	-0.011767891	0.007229901	-0.007477017	0.00929292	-0.001978933
-49.22984597	-0.01169188	0.012242903	-0.00744666	0.014069134	-0.001751234
-49.18983797	-0.011518304	0.017236617	-0.007365341	0.018831022	-0.001520924
-49.14982997	-0.011245805	0.022192189	-0.007232985	0.023561346	-0.001288617
-49.10982196	-0.010873687	0.027090781	-0.007049885	0.028242806	-0.001054916
-49.06981396	-0.010401926	0.031913644	-0.006816701	0.032858096	-0.000820414
-49.02980596	-0.009831171	0.036642189	-0.006534459	0.037389974	-0.00058569
-48.98979796	-0.009162743	0.041258057	-0.006204543	0.041821316	-0.00035131
-48.94978996	-0.008398635	0.045743193	-0.005828691	0.046135192	-0.00011782
-48.90978196	-0.007541495	0.050079918	-0.005408981	0.050314924	0.000114247
-48.86977395	-0.006594617	0.054251002	-0.004947819	0.054344155	0.000344381
-48.82976595	-0.005561919	0.058239731	-0.004447921	0.058206914	0.00057209
-48.78975795	-0.004447922	0.06202998	-0.0039123	0.061887684	0.000796903
-48.74974995	-0.003257722	0.065606279	-0.003344238	0.065371466	0.00101837
-48.70974195	-0.001996956	0.06895388	-0.00274727	0.068643845	0.001236065
-48.66973395	-0.000671772	0.072058824	-0.002125156	0.071691053	0.001449582
-48.62972595	0.000711214	0.074908	-0.001481853	0.074500032	0.001658539
-48.58971794	0.002144957	0.077489207	-0.000821492	0.077058494	0.001862574
-48.54970994	0.003622029	0.079791208	-0.000148344	0.079354982	0.002061349
-48.50970194	0.005134664	0.081803786	0.00053321	0.081378925	0.002254548
-48.46969394	0.00667481	0.083517792	0.001218707	0.083120691	0.002441875
-48.42968594	0.008234179	0.084925191	0.00190364	0.084571641	0.002623055
-48.38967794	0.009804297	0.086019108	0.002583484	0.085724172	0.002797833
-48.34966993	0.011376563	0.086793859	0.003253734	0.086571766	0.002965974
-48.30966193	0.012942297	0.087244988	0.003909933	0.087109028	0.00312726
-48.26965393	0.014492801	0.087369296	0.00454771	0.087331721	0.003281489
-48.22964593	0.016019409	0.087164862	0.005162805	0.087236799	0.003428478
-48.18963793	0.017513541	0.08663106	0.005751107	0.086822435	0.003568058
-48.14962993	0.01896676	0.085768577	0.006308677	0.08608804	0.003700072
-48.10962192	0.020370821	0.084579413	0.006831781	0.085034283	0.003824379
-48.06961392	0.021717721	0.083066888	0.007316916	0.083663101	0.003940846
-48.02960592	0.022999751	0.081235637	0.007760834	0.081977705	0.004049354
-47.98959792	0.024209538	0.079091597	0.008160566	0.079982582	0.004149791
-47.94958992	0.02534009	0.076641994	0.008513446	0.077683489	0.004242056
-47.90958192	0.026384838	0.073895321	0.008817123	0.075087441	0.004326053
-47.86957391	0.027337672	0.07086131	0.009069588	0.072202696	0.004401695
-47.82956591	0.028192976	0.067550901	0.009269176	0.069038732	0.004468899
-47.78955791	0.028945659	0.0639762	0.009414589	0.065606218	0.004527589
-47.74954991	0.029591182	0.060150439	0.009504897	0.06191698	0.004577692
-47.70954191	0.030125577	0.056087921	0.009539545	0.057983961	0.00461914
-47.66953391	0.030545472	0.051803972	0.009518361	0.053821174	0.004651871
-47.62952591	0.030848102	0.047314877	0.009441551	0.049443653	0.004675822
-47.5895179	0.03103132	0.042637814	0.009309697	0.044867399	0.004690939
-47.5495099	0.031093605	0.037790789	0.009123756	0.04010931	0.004697168
-47.5095019	0.03103406	0.032792564	0.008885047	0.035187125	0.004694461
-47.4694939	0.030852417	0.027662572	0.008595244	0.030119347	0.004682772
-47.4294859	0.030549023	0.022420847	0.008256359	0.024925168	0.004662063
-47.3894779	0.030124836	0.01708793	0.00787073	0.019624395	0.004632299
-47.34946989	0.029581408	0.011684791	0.007441	0.01423736	0.004593451
-47.30946189	0.028920867	0.006232735	0.006970098	0.008784841	0.004545498
-47.26945389	0.028145899	0.000753312	0.006461216	0.003287972	0.004488427
-47.22944589	0.027259722	-0.004731774	0.005917786	-0.002231851	0.004422233
-47.18943789	0.026266057	-0.010200763	0.005343452	-0.00775306	0.004346921
-47.14942989	0.0251691	-0.015631925	0.004742044	-0.013254008	0.004262508
-47.10942188	0.02397349	-0.021003666	0.00411755	-0.018713067	0.004169024
-47.06941388	0.02268427	-0.02629461	0.003474084	-0.024108722	0.004066512
-47.02940588	0.021306856	-0.031483704	0.002815858	-0.029419666	0.003955029
-46.98939788	0.019846995	-0.036550302	0.00214715	-0.034624896	0.00383465
-46.94938988	0.018310726	-0.04147426	0.001472273	-0.039703808	0.003705469
-46.90938188	0.016704341	-0.046236023	0.000795545	-0.044636286	0.003567596
-46.86937387	0.015034342	-0.050816712	0.000121255	-0.049402797	0.003421165
-46.82936587	0.013307401	-0.055198207	-0.000546366	-0.053984477	0.00326633
-46.78935787	0.01153032	-0.059363225	-0.001203175	-0.058363214	0.003103268
-46.74934987	0.009709986	-0.0632954	-0.001845144	-0.062521736	0.002932181
-46.70934187	0.007853336	-0.066979349	-0.002468393	-0.066443683	0.002753296
-46.66933387	0.005967313	-0.070400746	-0.003069212	-0.070113683	0.002566865
-46.62932587	0.004058834	-0.073546377	-0.003644088	-0.073517421	0.002373168
-46.58931786	0.002134749	-0.076404202	-0.004189729	-0.076641705	0.002172513
-46.54930986	0.000201806	-0.078963407	-0.004703084	-0.079474523	0.001965235
-46.50930186	-0.001733375	-0.081214444	-0.005181365	-0.082005095	0.001751698
-46.46929386	-0.00366434	-0.083149078	-0.005622059	-0.084223923	0.001532294
-46.42928586	-0.005584824	-0.084760416	-0.006022951	-0.08612283	0.001307443
-46.38927786	-0.007488776	-0.086042937	-0.00638213	-0.087694997	0.001077594
-46.34926985	-0.009370383	-0.086992509	-0.006698002	-0.088934987	0.000843225
-46.30926185	-0.01122409	-0.087606409	-0.006969298	-0.089838772	0.000604838
-46.26925385	-0.013044614	-0.087883325	-0.007195078	-0.090403742	0.000362965
-46.22924585	-0.01482696	-0.08782336	-0.007374733	-0.090628716	0.000118161
-46.18923785	-0.016566432	-0.087428026	-0.007507988	-0.090513942	-0.000128995
-46.14922985	-0.018258637	-0.086700231	-0.007594897	-0.090061089	-0.0003779
-46.10922184	-0.019899495	-0.085644263	-0.007635835	-0.089273237	-0.000627932
-46.06921384	-0.021485237	-0.08426576	-0.0076315	-0.088154856	-0.000878448
-46.02920584	-0.023012406	-0.082571683	-0.00758289	-0.086711779	-0.001128789
-45.98919784	-0.024477853	-0.080570277	-0.007491304	-0.08495117	-0.001378281
-45.94918984	-0.02587873	-0.078271029	-0.007358317	-0.082881482	-0.001626238
-45.90918184	-0.027212485	-0.075684617	-0.007185771	-0.080512418	-0.001871963
-45.86917383	-0.028476846	-0.07282286	-0.006975753	-0.077854875	-0.002114753
-45.82916583	-0.029669814	-0.069698654	-0.006730576	-0.074920889	-0.002353899
-45.78915783	-0.030789646	-0.066325913	-0.006452759	-0.071723573	-0.002588693
-45.74914983	-0.031834841	-0.062719498	-0.006145003	-0.068277055	-0.002818425
-45.70914183	-0.032804118	-0.058895149	-0.005810168	-0.064596401	-0.003042393
-45.66913383	-0.033696406	-0.054869403	-0.005451249	-0.060697545	-0.0032599
-45.62912583	-0.034510818	-0.050659525	-0.005071347	-0.056597212	-0.003470261
-45.58911782	-0.035246636	-0.046283419	-0.00467365	-0.052312834	-0.003672806
-45.54910982	-0.035903292	-0.041759548	-0.004261399	-0.047862466	-0.003866879
-45.50910182	-0.036480343	-0.037106847	-0.00383787	-0.043264704	-0.004051848
-45.46909382	-0.03697746	-0.032344641	-0.00340634	-0.038538593	-0.004227102
-45.42908582	-0.037394403	-0.027492551	-0.002970067	-0.033703544	-0.004392056
-45.38907782	-0.037731006	-0.022570411	-0.002532263	-0.028779239	-0.004546157
-45.34906981	-0.037987161	-0.017598178	-0.002096071	-0.023785542	-0.00468888
-45.30906181	-0.0381628	-0.012595845	-0.001664538	-0.018742416	-0.004819737
-45.26905381	-0.038257884	-0.007583354	-0.001240599	-0.013669825	-0.004938278
-45.22904581	-0.038272389	-0.002580508	-0.000827051	-0.008587652	-0.00504409
-45.18903781	-0.038206297	0.002393108	-0.000426535	-0.003515615	-0.005136805
-45.14902981	-0.038059586	0.007318212	-4.15E-05	0.001526825	-0.005216095
-45.1090218	-0.037832223	0.012175905	0.000325719	0.006520536	-0.005281678
-45.0690138	-0.037524163	0.016947746	0.000673101	0.011446803	-0.005333322
-45.0290058	-0.037135344	0.021615825	0.00099877	0.016287394	-0.00537084
-44.9889978	-0.03666569	0.026162837	0.001301091	0.021024642	-0.005394094
-44.9489898	-0.036115112	0.030572142	0.001578663	0.025641506	-0.005402996
-44.9089818	-0.035483512	0.034827836	0.001830329	0.030121638	-0.005397511
-44.86897379	-0.034770793	0.038914799	0.00205517	0.034449441	-0.005377651
-44.82896579	-0.033976867	0.042818758	0.002252518	0.03861013	-0.005343479
-44.78895779	-0.033101668	0.04652633	0.002421947	0.042589773	-0.00529511
-44.74894979	-0.032145165	0.050025071	0.002563275	0.046375346	-0.005232708
-44.70894179	-0.031107374	0.053303512	0.002676558	0.049954767	-0.005156483
-44.66893379	-0.029988384	0.056351194	0.002762085	0.053316936	-0.005066697
-44.62892579	-0.028788367	0.0591587	0.002820366	0.05645176	-0.004963654
-44.58891778	-0.027507601	0.061717676	0.002852128	0.059350182	-0.004847705
-44.54890978	-0.026146497	0.064020854	0.002858298	0.062004201	-0.004719243
-44.50890178	-0.02470561	0.066062064	0.002839991	0.064406882	-0.004578703
-44.46889378	-0.023185672	0.067836242	0.002798498	0.066552369	-0.004426557
-44.42888578	-0.021587609	0.069339438	0.002735266	0.068435889	-0.004263312
-44.38887778	-0.019912568	0.070568811	0.002651884	0.070053751	-0.004089512
-44.34886977	-0.018161936	0.071522628	0.002550066	0.071403338	-0.00390573
-44.30886177	-0.016337366	0.072200251	0.002431629	0.0724831	-0.003712564
-44.26885377	-0.014440795	0.072602123	0.002298475	0.073292538	-0.003510643
-44.22884577	-0.012474469	0.07272975	0.002152576	0.073832185	-0.003300611
-44.18883777	-0.010440957	0.072585679	0.001995946	0.074103583	-0.003083137
-44.14882977	-0.008343174	0.07217347	0.001830629	0.074109257	-0.0028589
-44.10882176	-0.006184391	0.071497666	0.001658677	0.073852685	-0.002628595
-44.06881376	-0.003968253	0.070563759	0.001482128	0.073338263	-0.002392926
-44.02880576	-0.001698787	0.069378155	0.001302991	0.07257127	-0.0021526
-43.98879776	0.000619588	0.067948133	0.001123228	0.07155783	-0.001908329
-43.94878976	0.002982057	0.066281803	0.000944734	0.070304868	-0.001660824
-43.90878176	0.005383405	0.064388059	0.000769324	0.068820067	-0.001410794
-43.86877375	0.007818018	0.062276537	0.000598716	0.067111824	-0.001158939
-43.82876575	0.010279888	0.059957562	0.00043452	0.065189203	-0.000905952
-43.78875775	0.012762618	0.057442101	0.000278221	0.063061886	-0.000652515
-43.74874975	0.015259437	0.054741709	0.000131172	0.060740124	-0.000399293
-43.70874175	0.017763211	0.051868477	-5.42E-06	0.058234689	-0.000146938
-43.66873375	0.02026646	0.04883498	-0.000130482	0.05555682	0.000103921
-43.62872575	0.022761385	0.045654222	-0.000243123	0.052718179	0.000352671
-43.58871774	0.025239886	0.042339582	-0.000342597	0.049730795	0.000598725
-43.54870974	0.027693597	0.038904759	-0.000428324	0.046607015	0.000841518
-43.50870174	0.030113912	0.035363719	-0.00049989	0.04335946	0.001080511
-43.46869374	0.032492023	0.03173064	-0.000557046	0.040000967	0.001315191
-43.42868574	0.034818958	0.028019859	-0.000599703	0.036544552	0.001545074
-43.38867774	0.037085621	0.024245822	-0.000627933	0.033003353	0.001769701
-43.34866973	0.039282832	0.020423025	-0.000641957	0.029390593	0.001988644
-43.30866173	0.04140138	0.016565972	-0.000642147	0.02571953	0.002201504
-43.26865373	0.043432062	0.012689119	-0.000629009	0.022003416	0.002407908
-43.22864573	0.045365738	0.00880683	-0.000603179	0.018255457	0.002607515
-43.18863773	0.04719338	0.004933325	-0.00056541	0.014488772	0.002800011
-43.14862973	0.048906121	0.001082639	-0.000516562	0.010716353	0.002985109
-43.10862172	0.050495312	-0.002731423	-0.000457589	0.006951032	0.00316255
-43.06861372	0.051952572	-0.00649533	-0.000389524	0.003205445	0.003332102
-43.02860572	0.053269841	-0.010195864	-0.000313469	-0.000508002	0.003493557
-42.98859772	0.054439431	-0.013820159	-0.000230576	-0.004177164	0.003646732
-42.94858972	0.05545408	-0.017355738	-0.000142035	-0.007790188	0.003791466
-42.90858172	0.056307002	-0.020790549	-4.91E-05	-0.011335539	0.00392762
-42.86857371	0.056991932	-0.024112998	4.71E-05	-0.014802027	0.004055077
-42.82856571	0.057503177	-0.027311981	0.000145315	-0.018178833	0.004173737
-42.78855771	0.057835659	-0.030376912	0.000244305	-0.021455533	0.004283517
-42.74854971	0.057984955	-0.033297753	0.000342938	-0.024622118	0.00438435
-42.70854171	0.057947337	-0.036065038	0.000440103	-0.027669018	0.004476184
-42.66853371	0.057719809	-0.038669897	0.000534746	-0.030587118	0.004558979
-42.62852571	0.057300135	-0.041104083	0.000625887	-0.033367779	0.004632707
-42.5885177	0.05668687	-0.043359985	0.000712627	-0.036002852	0.004697349
-42.5485097	0.055879381	-0.045430653	0.000794159	-0.038484699	0.004752894
-42.5085017	0.054877869	-0.047309811	0.000869775	-0.040806202	0.004799341
-42.4684937	0.053683378	-0.048991873	0.000938874	-0.042960782	0.004836691
-42.4284857	0.052297812	-0.050471959	0.001000968	-0.04494241	0.004864953
-42.3884777	0.050723935	-0.051745901	0.001055684	-0.046745618	0.004884139
-42.34846969	0.048965369	-0.052810259	0.001102769	-0.048365511	0.004894265
-42.30846169	0.047026596	-0.053662325	0.001142092	-0.049797779	0.004895347
-42.26845369	0.044912939	-0.05430013	0.001173639	-0.051038706	0.004887405
-42.22844569	0.042630552	-0.054722451	0.001197518	-0.052085176	0.004870462
-42.18843769	0.040186399	-0.054928809	0.001213951	-0.052934685	0.004844539
-42.14842969	0.037588224	-0.054919475	0.001223272	-0.053585347	0.004809663
-42.10842168	0.034844526	-0.054695467	0.00122592	-0.054035897	0.004765857
-42.06841368	0.031964522	-0.054258546	0.001222433	-0.054285702	0.00471315
-42.02840568	0.028958105	-0.053611217	0.001213438	-0.05433476	0.004651573
-41.98839768	0.025835803	-0.052756715	0.001199644	-0.054183708	0.004581157
-41.94838968	0.022608733	-0.051699003	0.001181827	-0.053833821	0.00450194
-41.90838168	0.019288542	-0.05044276	0.001160826	-0.053287013	0.004413963
-41.86837367	0.01588736	-0.04899337	0.001137524	-0.052545842	0.004317272
-41.82836567	0.012417737	-0.047356904	0.001112837	-0.051613503	0.004211921
-41.78835767	0.008892584	-0.045540111	0.001087704	-0.050493825	0.004097971
-41.74834967	0.005325111	-0.043550394	0.00106307	-0.049191272	0.003975492
-41.70834167	0.001728759	-0.041395793	0.001039872	-0.047710934	0.003844565
-41.66833367	-0.001882867	-0.039084964	0.00101903	-0.046058518	0.003705284
-41.62832567	-0.005496059	-0.036627151	0.001001424	-0.04424034	0.003557756
-41.58831766	-0.009097083	-0.034032162	0.000987892	-0.042263315	0.003402101
-41.54830966	-0.012672243	-0.031310342	0.000979206	-0.04013494	0.003238459
-41.50830166	-0.016207949	-0.028472539	0.000976067	-0.037863284	0.003066986
-41.46829366	-0.019690787	-0.025530076	0.000979091	-0.035456964	0.002887859
-41.42828566	-0.023107584	-0.02249471	0.000988797	-0.032925129	0.002701275
-41.38827766	-0.026445473	-0.019378601	0.001005598	-0.030277439	0.002507453
-41.34826965	-0.029691957	-0.016194272	0.001029791	-0.027524036	0.002306637
-41.30826165	-0.03283497	-0.012954562	0.001061552	-0.02467552	0.002099095
-41.26825365	-0.035862933	-0.009672594	0.001100926	-0.021742918	0.001885122
-41.22824565	-0.038764812	-0.00636172	0.001147825	-0.018737653	0.001665037
-41.18823765	-0.041530168	-0.003035482	0.001202023	-0.015671511	0.001439191
-41.14822965	-0.044149203	0.000292442	0.001263154	-0.012556598	0.001207959
-41.10822164	-0.046612808	0.003608281	0.001330713	-0.009405309	0.000971745
-41.06821364	-0.048912601	0.00689823	0.001404057	-0.006230281	0.000730984
-41.02820564	-0.051040959	0.010148494	0.001482404	-0.00304435	0.000486137
-40.98819764	-0.052991054	0.013345347	0.001564844	0.000139495	0.000237695
-40.94818964	-0.054756874	0.016475185	0.00165034	0.003308158	-1.38E-05
-40.90818164	-0.056333245	0.019524579	0.001737738	0.00644849	-0.000267875
-40.86817363	-0.057715848	0.022480334	0.001825774	0.009547337	-0.000523886
-40.82816563	-0.05890123	0.02532954	0.001913088	0.012591593	-0.000781262
-40.78815763	-0.059886805	0.028059633	0.001998231	0.015568259	-0.001039381
-40.74814963	-0.06067086	0.030658445	0.002079685	0.018464493	-0.001297602
-40.70814163	-0.061252546	0.033114265	0.002155871	0.021267671	-0.001555262
-40.66813363	-0.061631874	0.035415889	0.002225166	0.023965439	-0.001811681
-40.62812563	-0.061809694	0.037552676	0.002285921	0.026545776	-0.002066163
-40.58811762	-0.061787681	0.039514598	0.002336479	0.028997048	-0.002317997
-40.54810962	-0.06156831	0.041292291	0.002375186	0.031308064	-0.002566465
-40.50810162	-0.06115483	0.042877107	0.002400418	0.033468135	-0.002810837
-40.46809362	-0.06055123	0.044261156	0.002410592	0.035467129	-0.00305038
-40.42808562	-0.059762209	0.045437353	0.002404188	0.037295524	-0.003284359
-40.38807762	-0.058793131	0.046399459	0.002379766	0.038944461	-0.003512041
-40.34806961	-0.05764999	0.047142119	0.002335985	0.040405794	-0.003732697
-40.30806161	-0.056339363	0.047660898	0.00227162	0.041672142	-0.003945605
-40.26805361	-0.054868364	0.047952314	0.002185575	0.04273693	-0.004150057
-40.22804561	-0.053244595	0.048013863	0.002076907	0.043594433	-0.004345358
-40.18803761	-0.0514761	0.047844045	0.001944833	0.044239819	-0.004530832
-40.14802961	-0.04957131	0.047442385	0.00178875	0.04466918	-0.004705825
-40.1080216	-0.047538992	0.046809448	0.001608243	0.044879568	-0.004869709
-40.0680136	-0.0453882	0.045946847	0.001403098	0.044869023	-0.005021883
-40.0280056	-0.043128219	0.044857253	0.001173312	0.044636592	-0.005161779
-39.9879976	-0.040768514	0.043544395	0.0009191	0.044182353	-0.005288864
-39.9479896	-0.038318679	0.042013056	0.000640901	0.043507428	-0.005402644
-39.9079816	-0.03578839	0.040269065	0.000339382	0.042613989	-0.005502663
-39.86797359	-0.033187349	0.03831928	1.54E-05	0.041505266	-0.005588512
-39.82796559	-0.030525245	0.036171574	-0.000329794	0.040185544	-0.005659824
-39.78795759	-0.027811703	0.033834806	-0.000694967	0.038660153	-0.005716285
-39.74794959	-0.025056241	0.031318794	-0.001078498	0.036935459	-0.005757626
-39.70794159	-0.022268235	0.028634279	-0.001478587	0.035018847	-0.005783635
-39.66793359	-0.019456875	0.025792886	-0.001893229	0.03291869	-0.005794149
-39.62792559	-0.016631133	0.022807078	-0.002320215	0.030644328	-0.005789063
-39.58791758	-0.013799731	0.019690109	-0.002757151	0.02820603	-0.005768325
-39.54790958	-0.010971111	0.016455966	-0.003201473	0.02561495	-0.00573194
-39.50790158	-0.008153411	0.013119316	-0.003650456	0.022883088	-0.00567997
-39.46789358	-0.005354442	0.009695435	-0.004101242	0.020023234	-0.005612533
-39.42788558	-0.002581669	0.006200152	-0.004550849	0.017048914	-0.005529802
-39.38787758	0.000157804	0.002649769	-0.004996201	0.013974331	-0.005432008
-39.34786957	0.002857246	-0.000939008	-0.005434145	0.0108143	-0.005319434
-39.30786157	0.005510307	-0.004549146	-0.005861475	0.007584177	-0.005192417
-39.26785357	0.008111024	-0.008163363	-0.006274959	0.004299787	-0.005051347
-39.22784557	0.010653826	-0.011764213	-0.006671361	0.000977353	-0.004896663
-39.18783757	0.013133529	-0.015334165	-0.007047468	-0.002366593	-0.004728853
-39.14782957	0.015545334	-0.01885569	-0.007400117	-0.00571528	-0.004548448
-39.10782156	0.017884822	-0.022311348	-0.007726219	-0.00905179	-0.004356026
-39.06781356	0.020147947	-0.02568387	-0.008022788	-0.012359142	-0.004152202
-39.02780556	0.022331019	-0.028956245	-0.008286962	-0.015620376	-0.00393763
-38.98779756	0.024430699	-0.032111811	-0.008516034	-0.018818643	-0.003712999
-38.94778956	0.026443979	-0.035134333	-0.008707472	-0.02193729	-0.003479027
-38.90778156	0.02836817	-0.038008088	-0.008858944	-0.024959951	-0.00323646
-38.86777355	0.030200881	-0.040717951	-0.008968342	-0.027870633	-0.002986069
-38.82776555	0.031940002	-0.043249467	-0.0090338	-0.030653799	-0.002728644
-38.78775755	0.03358369	-0.045588937	-0.009053713	-0.033294454	-0.002464991
-38.74774955	0.035130342	-0.047723482	-0.009026757	-0.035778226	-0.00219593
-38.70774155	0.036578581	-0.049641118	-0.008951905	-0.038091443	-0.00192229
-38.66773355	0.037927237	-0.051330822	-0.008828437	-0.040221214	-0.001644903
-38.62772555	0.039175326	-0.052782592	-0.008655953	-0.042155493	-0.001364605
-38.58771754	0.040322034	-0.053987504	-0.008434382	-0.043883154	-0.001082228
-38.54770954	0.041366696	-0.054937765	-0.00816399	-0.045394049	-0.0007986
-38.50770154	0.042308788	-0.055626757	-0.007845379	-0.046679069	-0.000514536
-38.46769354	0.043147902	-0.056049077	-0.007479493	-0.047730197	-0.000230842
-38.42768554	0.043883742	-0.056200576	-0.007067614	-0.048540555	5.17E-05
-38.38767754	0.044516106	-0.056078382	-0.00661136	-0.049104443	0.000332303
-38.34766953	0.045044881	-0.055680925	-0.006112673	-0.04941738	0.000610236
-38.30766153	0.04547003	-0.055007953	-0.005573817	-0.049476126	0.000884771
-38.26765353	0.04579159	-0.054060538	-0.004997358	-0.049278709	0.001155211
-38.22764553	0.046009668	-0.052841078	-0.004386156	-0.04882444	0.001420889
-38.18763753	0.046124436	-0.051353295	-0.003743344	-0.048113919	0.001681169
-38.14762953	0.046136132	-0.049602222	-0.003072309	-0.047149037	0.001935447
-38.10762152	0.046045065	-0.047594185	-0.002376669	-0.045932976	0.002183156
-38.06761352	0.045851617	-0.045336776	-0.001660255	-0.044470188	0.002423761
-38.02760552	0.045556247	-0.042838824	-0.000927078	-0.042766382	0.002656764
-37.98759752	0.045159503	-0.040110355	-0.000181305	-0.040828497	0.002881706
-37.94758952	0.044662028	-0.037162551	0.000572769	-0.038664668	0.003098163
-37.90758152	0.044064571	-0.034007694	0.001330754	-0.036284185	0.003305751
-37.86757351	0.043368003	-0.030659116	0.002088191	-0.033697454	0.003504122
-37.82756551	0.042573326	-0.027131134	0.002840591	-0.030915938	0.003692964
-37.78755751	0.04168169	-0.023438987	0.003583463	-0.027952107	0.003872003
-37.74754951	0.040694405	-0.019598759	0.004312346	-0.024819367	0.004041002
-37.70754151	0.039612962	-0.015627308	0.005022847	-0.021532003	0.004199756
-37.66753351	0.038439043	-0.011542185	0.005710666	-0.018105098	0.004348096
-37.62752551	0.037174541	-0.007361552	0.006371636	-0.014554461	0.004485883
-37.5875175	0.035821573	-0.003104091	0.00700175	-0.010896548	0.004613011
-37.5475095	0.034382496	0.001211078	0.00759719	-0.007148374	0.004729401
-37.5075015	0.032859921	0.005564494	0.008154361	-0.003327433	0.004835002
-37.4674935	0.031256726	0.009936446	0.008669915	0.000548394	0.00492979
-37.4274855	0.029576068	0.014307065	0.009140776	0.00446093	0.005013763
-37.3874775	0.027821393	0.018656423	0.009564168	0.008391788	0.00508694
-37.34746949	0.025996444	0.022964622	0.009937632	0.012322472	0.005149362
-37.30746149	0.024105271	0.027211895	0.010259047	0.016234458	0.005201085
-37.26745349	0.022152229	0.031378696	0.01052665	0.020109297	0.005242183
-37.22744549	0.020141984	0.035445794	0.010739045	0.023928699	0.005272742
-37.18743749	0.018079513	0.039394361	0.010895216	0.027674625	0.005292861
-37.14742949	0.015970098	0.043206066	0.010994538	0.031329376	0.005302648
-37.10742148	0.013819321	0.046863156	0.011036778	0.034875677	0.005302219
-37.06741348	0.011633057	0.050348538	0.0110221	0.038296762	0.005291699
-37.02740548	0.009417457	0.053645863	0.010951065	0.041576451	0.005271216
-36.98739748	0.007178938	0.056739597	0.010824624	0.044699231	0.005240902
-36.94738948	0.004924163	0.059615096	0.010644113	0.047650321	0.005200894
-36.90738148	0.00266002	0.062258665	0.010411242	0.050415747	0.005151327
-36.86737347	0.000393597	0.064657629	0.010128083	0.052982402	0.00509234
-36.82736547	-0.001867842	0.066800382	0.009797054	0.055338103	0.00502407
-36.78735747	-0.004116887	0.06867644	0.009420897	0.057471647	0.004946657
-36.74734947	-0.006346015	0.070276486	0.009002662	0.059372856	0.004860236
-36.70734147	-0.008547625	0.07159241	0.008545678	0.06103262	0.004764946
-36.66733347	-0.010714072	0.072617341	0.008053532	0.062442932	0.004660921
-36.62732547	-0.012837706	0.073345677	0.007530033	0.063596922	0.004548298
-36.58731746	-0.014910913	0.073773101	0.006979192	0.064488875	0.004427214
-36.54730946	-0.016926155	0.073896599	0.00640518	0.065114253	0.004297804
-36.50730146	-0.018876015	0.073714472	0.005812304	0.065469708	0.004160209
-36.46729346	-0.020753237	0.07322633	0.005204964	0.065553086	0.004014569
-36.42728546	-0.022550772	0.072433097	0.004587625	0.065363427	0.00386103
-36.38727746	-0.02426182	0.071336997	0.003964779	0.06490096	0.003699741
-36.34726945	-0.025879878	0.069941536	0.003340907	0.064167094	0.003530859
-36.30726145	-0.027398775	0.068251488	0.002720445	0.063164395	0.003354549
-36.26725345	-0.028812724	0.066272863	0.002107749	0.061896571	0.003170983
-36.22724545	-0.030116354	0.064012876	0.001507058	0.060368441	0.002980347
-36.18723745	-0.031304754	0.061479908	0.000922464	0.058585901	0.002782835
-36.14722945	-0.032373509	0.058683469	0.000357873	0.056555893	0.002578659
-36.10722144	-0.033318733	0.055634146	-0.000183022	0.054286358	0.002368045
-36.06721344	-0.034137106	0.052343556	-0.000696769	0.051786194	0.002151237
-36.02720544	-0.034825895	0.048824288	-0.001180191	0.049065209	0.001928495
-35.98719744	-0.035382986	0.045089848	-0.001630405	0.046134065	0.001700102
-35.94718944	-0.035806905	0.041154595	-0.00204485	0.043004228	0.00146636
-35.90718144	-0.036096832	0.037033675	-0.002421301	0.039687904	0.001227597
-35.86717343	-0.036252623	0.032742959	-0.002757895	0.036197989	0.000984162
-35.82716543	-0.036274811	0.028298966	-0.003053138	0.032547997	0.000736429
-35.78715743	-0.036164617	0.023718801	-0.003305922	0.028752005	0.000484797
-35.74714943	-0.035923949	0.019020071	-0.003515527	0.024824586	0.000229693
-35.70714143	-0.0355554	0.014220823	-0.003681635	0.020780743	-2.84E-05
-35.66713343	-0.035062237	0.009339457	-0.003804321	0.016635845	-0.000289095
-35.62712543	-0.034448388	0.004394663	-0.003884059	0.012405564	-0.000551796
-35.58711742	-0.033718427	-0.000594666	-0.003921717	0.008105804	-0.000816001
-35.54710942	-0.032877547	-0.0056095	-0.003918541	0.003752644	-0.001081153
-35.50710142	-0.031931538	-0.010630751	-0.003876153	-0.000637734	-0.00134667
-35.46709342	-0.030886749	-0.015639349	-0.003796529	-0.005049099	-0.001611946
-35.42708542	-0.029750058	-0.020616308	-0.003681983	-0.00946524	-0.001876352
-35.38707742	-0.028528827	-0.025542803	-0.00353515	-0.01387002	-0.002139239
-35.34706941	-0.027230864	-0.030400239	-0.003358956	-0.018247438	-0.002399937
-35.30706141	-0.02586437	-0.035170315	-0.003156596	-0.02258168	-0.002657762
-35.26705341	-0.02443789	-0.039835094	-0.002931504	-0.026857178	-0.002912012
-35.22704541	-0.022960261	-0.044377065	-0.002687322	-0.031058656	-0.003161974
-35.18703741	-0.021440554	-0.048779202	-0.00242787	-0.035171186	-0.003406924
-35.14702941	-0.019888018	-0.053025026	-0.002157107	-0.039180224	-0.003646133
-35.1070214	-0.018312016	-0.057098655	-0.001879099	-0.043071665	-0.003878865
-35.0670134	-0.016721969	-0.060984864	-0.001597982	-0.046831874	-0.004104388
-35.0270054	-0.015127287	-0.064669125	-0.001317924	-0.050447732	-0.004321969
-34.9869974	-0.013537312	-0.068137663	-0.001043086	-0.053906667	-0.004530883
-34.9469894	-0.011961253	-0.071377492	-0.000777587	-0.057196688	-0.004730413
-34.9069814	-0.010408122	-0.074376457	-0.000525464	-0.060306415	-0.004919858
-34.86697339	-0.008886677	-0.077123272	-0.000290633	-0.063225108	-0.005098531
-34.82696539	-0.007405358	-0.079607551	-7.69E-05	-0.065942688	-0.005265769
-34.78695739	-0.005972231	-0.08181984	0.000112285	-0.068449765	-0.005420931
-34.74694939	-0.004594931	-0.083751643	0.000273453	-0.07073765	-0.005563405
-34.70694139	-0.003280612	-0.085395442	0.00040355	-0.072798381	-0.005692611
-34.66693339	-0.002035894	-0.086744721	0.000499772	-0.074624732	-0.005808003
-34.62692539	-0.000866819	-0.087793983	0.000559626	-0.076210228	-0.005909075
-34.58691738	0.000221193	-0.088538759	0.00058096	-0.077549154	-0.005995361
-34.54690938	0.001223378	-0.088975621	0.000561984	-0.078636569	-0.006066443
-34.50690138	0.002135667	-0.08910219	0.000501288	-0.079468305	-0.006121946
-34.46689338	0.002954708	-0.088917139	0.000397862	-0.08004098	-0.006161549
-34.42688538	0.003677895	-0.088420192	0.000251107	-0.080351995	-0.006184983
-34.38687738	0.00430338	-0.087612126	6.08E-05	-0.080399541	-0.006192032
-34.34686937	0.004830091	-0.086494763	-0.000172679	-0.080182596	-0.006182538
-34.30686137	0.005257734	-0.085070964	-0.000448779	-0.079700925	-0.006156403
-34.26685337	0.005586795	-0.083344618	-0.00076635	-0.078955081	-0.006113586
-34.22684537	0.005818538	-0.081320629	-0.001123856	-0.077946394	-0.006054107
-34.18683737	0.00595499	-0.079004901	-0.001519346	-0.076676974	-0.005978047
-34.14682937	0.005998927	-0.076404319	-0.001950464	-0.075149701	-0.00588555
-34.10682136	0.005953851	-0.073526729	-0.002414463	-0.073368219	-0.00577682
-34.06681336	0.005823964	-0.070380912	-0.002908225	-0.071336928	-0.005652121
-34.02680536	0.005614135	-0.066976566	-0.00342828	-0.069060975	-0.005511778
-33.98679736	0.005329858	-0.063324267	-0.003970835	-0.066546245	-0.005356176
-33.94678936	0.004977215	-0.059435451	-0.004531798	-0.063799346	-0.005185756
-33.90678136	0.004562826	-0.055322372	-0.005106811	-0.060827601	-0.005001015
-33.86677335	0.004093798	-0.050998073	-0.005691281	-0.057639031	-0.004802504
-33.82676535	0.003577669	-0.046476347	-0.006280414	-0.054242344	-0.004590825
-33.78675735	0.003022351	-0.041771699	-0.006869257	-0.050646916	-0.004366628
-33.74674935	0.002436068	-0.036899306	-0.007452731	-0.046862774	-0.004130611
-33.70674135	0.00182729	-0.031874974	-0.008025673	-0.042900578	-0.003883511
-33.66673335	0.00120467	-0.02671509	-0.008582878	-0.038771603	-0.003626106
-33.62672535	0.000576976	-0.021436583	-0.009119139	-0.034487712	-0.003359209
-33.58671734	-4.70E-05	-0.016056866	-0.009629291	-0.030061338	-0.003083662
-33.54670934	-0.000658411	-0.010593793	-0.01010825	-0.025505457	-0.002800339
-33.50670134	-0.001248619	-0.005065606	-0.010551056	-0.020833561	-0.002510131
-33.46669334	-0.00180907	0.000509124	-0.010952917	-0.016059631	-0.002213954
-33.42668534	-0.002331457	0.006111546	-0.011309243	-0.011198102	-0.001912735
-33.38667734	-0.002807767	0.011722588	-0.011615691	-0.006263836	-0.001607411
-33.34666933	-0.003230347	0.017323018	-0.011868198	-0.001272086	-0.001298927
-33.30666133	-0.00359196	0.022893499	-0.012063016	0.003761544	-0.000988227
-33.26665333	-0.003885851	0.028414653	-0.01219675	0.008821133	-0.000676255
-33.22664533	-0.004105792	0.033867124	-0.01226638	0.013890488	-0.000363945
-33.18663733	-0.004246139	0.039231636	-0.012269297	0.018953185	-5.22E-05
-33.14662933	-0.004301878	0.044489063	-0.012203323	0.023992614	0.00025801
-33.10662132	-0.004268665	0.049620491	-0.012066735	0.028992028	0.000565856
-33.06661332	-0.004142862	0.054607282	-0.01185828	0.033934592	0.000870453
-33.02660532	-0.00392157	0.05943114	-0.011577193	0.038803434	0.001170959
-32.98659732	-0.003602655	0.064074178	-0.011223207	0.043581697	0.001466566
-32.94658932	-0.003184766	0.068518984	-0.01079656	0.048252598	0.001756495
-32.90658132	-0.002667351	0.072748685	-0.010297999	0.052799481	0.002040004
-32.86657331	-0.002050667	0.076747011	-0.009728779	0.05720588	0.002316389
-32.82656531	-0.001335777	0.080498363	-0.009090658	0.061455573	0.002584986
-32.78655731	-0.000524551	0.083987871	-0.008385893	0.065532647	0.002845173
-32.74654931	0.000380346	0.087201461	-0.007617224	0.06942156	0.003096371
-32.70654131	0.001375468	0.090125914	-0.006787858	0.073107201	0.003338046
-32.66653331	0.002456615	0.092748922	-0.005901456	0.076574955	0.00356971
-32.62652531	0.003618852	0.095059148	-0.004962102	0.079810765	0.003790921
-32.5865173	0.00485655	0.09704628	-0.003974286	0.082801195	0.004001284
-32.5465093	0.006163419	0.098701081	-0.002942867	0.085533495	0.00420045
-32.5065013	0.007532553	0.100015438	-0.001873048	0.087995656	0.004388117
-32.4664933	0.008956475	0.100982411	-0.000770336	0.090176479	0.004564028
-32.4264853	0.010427192	0.101596269	0.000359489	0.092065628	0.00472797
-32.3864773	0.01193625	0.101852532	0.001510417	0.093653689	0.004879776
-32.34646929	0.013474791	0.101748007	0.002676247	0.094932223	0.00501932
-32.30646129	0.015033614	0.101280811	0.003850629	0.095893822	0.005146514
-32.26645329	0.016603243	0.100450404	0.005027108	0.096532154	0.005261312
-32.22644529	0.01817399	0.099257604	0.006199164	0.096842013	0.005363704
-32.18643729	0.019736025	0.097704603	0.007360263	0.096819358	0.005453712
-32.14642929	0.021279442	0.095794979	0.008503896	0.09646135	0.005531392
-32.10642128	0.022794328	0.093533699	0.009623625	0.095766391	0.00559683
-32.06641328	0.024270836	0.090927116	0.010713127	0.094734147	0.005650137
-32.02640528	0.025699246	0.087982965	0.011766238	0.093365576	0.005691449
-31.98639728	0.02707004	0.084710347	0.012776993	0.091662945	0.005720923
-31.94638928	0.028373959	0.081119713	0.013739665	0.089629844	0.005738737
-31.90638128	0.029602074	0.077222835	0.014648807	0.08727119	0.005745082
-31.86637327	0.030745841	0.07303278	0.015499283	0.084593234	0.005740166
-31.82636527	0.03179716	0.068563865	0.016286309	0.081603551	0.005724204
-31.78635727	0.032748431	0.06383162	0.017005478	0.07831103	0.005697423
-31.74634927	0.033592601	0.058852737	0.017652789	0.074725857	0.005660055
-31.70634127	0.034323211	0.053645012	0.018224675	0.070859491	0.005612335
-31.66633327	0.034934438	0.048227284	0.018718025	0.066724632	0.0055545
-31.62632527	0.035421133	0.042619373	0.019130199	0.062335183	0.005486789
-31.58631726	0.035778846	0.036842	0.019459048	0.057706208	0.005409438
-31.54630926	0.036003862	0.030916714	0.01970292	0.052853881	0.005322679
-31.50630126	0.036093211	0.02486581	0.019860673	0.047795428	0.00522674
-31.46629326	0.036044693	0.01871224	0.019931678	0.042549067	0.005121846
-31.42628526	0.03585688	0.012479521	0.019915815	0.037133938	0.005008212
-31.38627726	0.035529124	0.006191642	0.019813477	0.031570026	0.004886049
-31.34626925	0.035061556	-0.000127035	0.019625556	0.025878086	0.00475556
-31.30626125	0.034455073	-0.00645188	0.019353439	0.020079558	0.004616942
-31.26625325	0.033711335	-0.012758093	0.018998988	0.014196473	0.004470384
-31.22624525	0.032832737	-0.019020819	0.018564527	0.008251366	0.004316068
-31.18623725	0.031822393	-0.025215247	0.01805282	0.002267173	0.004154173
-31.14622925	0.030684106	-0.031316725	0.017467049	-0.003732864	0.003984871
-31.10622124	0.029422335	-0.03730087	0.016810785	-0.009725304	0.00380833
-31.06621324	0.028042161	-0.043143672	0.016087962	-0.015686612	0.003624719
-31.02620524	0.026549242	-0.048821609	0.015302844	-0.021593265	0.003434203
-30.98619724	0.024949775	-0.054311752	0.014459995	-0.027421861	0.003236948
-30.94618924	0.023250443	-0.059591872	0.013564242	-0.033149227	0.003033125
-30.90618124	0.02145837	-0.064640542	0.012620638	-0.038752531	0.002822906
-30.86617323	0.019581067	-0.069437243	0.011634427	-0.044209385	0.002606474
-30.82616523	0.017626377	-0.073962456	0.010611006	-0.049497956	0.002384016
-30.78615723	0.015602423	-0.078197757	0.009555884	-0.054597069	0.002155734
-30.74614923	0.013517546	-0.082125908	0.008474644	-0.059486313	0.001921839
-30.70614123	0.011380258	-0.085730941	0.007372906	-0.064146133	0.00168256
-30.66613323	0.009199174	-0.088998236	0.006256285	-0.068557933	0.001438142
-30.62612523	0.006982966	-0.091914591	0.005130359	-0.072704166	0.001188848
-30.58611722	0.004740303	-0.094468294	0.004000627	-0.076568416	0.000934965
-30.54610922	0.002479797	-0.096649176	0.002872474	-0.080135485	0.000676799
-30.50610122	0.000209954	-0.09844867	0.001751141	-0.083391465	0.000414683
-30.46609322	-0.002060878	-0.099859849	0.00064169	-0.08632381	0.000148976
-30.42608522	-0.004324554	-0.100877469	-0.000451027	-0.088921393	-0.000119936
-30.38607722	-0.00657318	-0.101497992	-0.001522391	-0.09117457	-0.00039164
-30.34606921	-0.008799146	-0.101719611	-0.002568048	-0.093075218	-0.000665692
-30.30606121	-0.010995171	-0.101542262	-0.003583926	-0.094616782	-0.00094162
-30.26605321	-0.013154335	-0.100967624	-0.004566259	-0.095794303	-0.001218918
-30.22604521	-0.015270103	-0.099999118	-0.005511603	-0.096604447	-0.001497055
-30.18603721	-0.017336356	-0.098641889	-0.006416847	-0.09704551	-0.001775467
-30.14602921	-0.01934741	-0.096902788	-0.007279228	-0.097117437	-0.002053561
-30.1060212	-0.021298032	-0.094790339	-0.008096341	-0.09682181	-0.002330715
-30.0660132	-0.023183453	-0.092314698	-0.008866136	-0.096161843	-0.00260628
-30.0260052	-0.024999375	-0.089487609	-0.009586929	-0.09514236	-0.002879582
-29.9859972	-0.026741974	-0.086322346	-0.010257395	-0.09376977	-0.003149921
-29.9459892	-0.028407898	-0.082833649	-0.010876565	-0.092052027	-0.003416578
-29.9059812	-0.029994263	-0.079037656	-0.01144382	-0.08999859	-0.003678811
-29.86597319	-0.031498645	-0.074951824	-0.011958884	-0.087620368	-0.003935862
-29.82596519	-0.032919061	-0.070594844	-0.012421806	-0.084929661	-0.004186961
-29.78595719	-0.034253958	-0.065986548	-0.012832947	-0.081940096	-0.004431324
-29.74594919	-0.035502188	-0.061147819	-0.013192968	-0.078666549	-0.004668162
-29.70594119	-0.036662989	-0.056100485	-0.013502805	-0.075125066	-0.004896682
-29.66593319	-0.037735952	-0.050867211	-0.013763648	-0.07133278	-0.005116089
-29.62592519	-0.038721	-0.045471395	-0.013976924	-0.067307817	-0.005325595
-29.58591718	-0.039618348	-0.039937049	-0.014144267	-0.0630692	-0.00552442
-29.54590918	-0.040428479	-0.034288683	-0.014267498	-0.05863675	-0.005711793
-29.50590118	-0.041152105	-0.028551188	-0.014348594	-0.054030979	-0.005886964
-29.46589318	-0.041790132	-0.022749716	-0.014389665	-0.049272987	-0.006049202
-29.42588518	-0.042343626	-0.016909557	-0.014392926	-0.044384351	-0.006197803
-29.38587718	-0.042813779	-0.011056018	-0.01436067	-0.03938701	-0.006332093
-29.34586917	-0.043201867	-0.005214301	-0.014295241	-0.034303158	-0.00645143
-29.30586117	-0.043509226	0.000590615	-0.014199009	-0.029155129	-0.006555213
-29.26585317	-0.043737207	0.006334091	-0.014074341	-0.023965286	-0.006642884
-29.22584517	-0.043887153	0.01199195	-0.013923581	-0.018755904	-0.00671393
-29.18583717	-0.043960365	0.017540583	-0.013749022	-0.013549069	-0.00676789
-29.14582917	-0.043958074	0.022957063	-0.013552885	-0.008366563	-0.006804355
-29.10582116	-0.043881416	0.028219247	-0.013337302	-0.003229761	-0.006822976
-29.06581316	-0.043731409	0.03330588	-0.01310429	0.001840469	-0.006823463
-29.02580516	-0.043508936	0.038196686	-0.012855742	0.006823864	-0.006805589
-28.98579716	-0.043214725	0.04287246	-0.012593405	0.011700862	-0.006769193
-28.94578916	-0.042849337	0.047315152	-0.012318873	0.016452684	-0.006714181
-28.90578116	-0.042413161	0.051507941	-0.012033573	0.021061424	-0.00664053
-28.86577315	-0.041906403	0.055435306	-0.011738757	0.02551012	-0.006548285
-28.82576515	-0.041329087	0.059083092	-0.011435499	0.029782825	-0.006437565
-28.78575715	-0.040681059	0.062438557	-0.011124689	0.033864674	-0.006308561
-28.74574915	-0.03996199	0.065490427	-0.010807034	0.037741936	-0.006161533
-28.70574115	-0.039171389	0.06822893	-0.010483057	0.04140207	-0.005996816
-28.66573315	-0.038308616	0.07064583	-0.010153104	0.044833758	-0.005814815
-28.62572515	-0.037372897	0.07273445	-0.00981735	0.04802695	-0.005616004
-28.58571714	-0.03636335	0.074489683	-0.009475805	0.050972883	-0.005400927
-28.54570914	-0.035279004	0.075908002	-0.009128324	0.053664105	-0.005170191
-28.50570114	-0.034118833	0.076987457	-0.008774624	0.056094485	-0.00492447
-28.46569314	-0.032881776	0.077727667	-0.008414295	0.058259218	-0.004664496
-28.42568514	-0.03156678	0.078129799	-0.008046814	0.060154821	-0.00439106
-28.38567714	-0.030172829	0.078196545	-0.007671567	0.061779124	-0.004105008
-28.34566913	-0.02869898	0.077932089	-0.007287861	0.063131251	-0.003807233
-28.30566113	-0.027144403	0.077342067	-0.006894952	0.064211595	-0.003498677
-28.26565313	-0.02550842	0.076433522	-0.006492055	0.065021792	-0.003180322
-28.22564513	-0.023790542	0.075214845	-0.006078374	0.065564676	-0.002853185
-28.18563713	-0.021990509	0.073695726	-0.005653117	0.065844242	-0.002518319
-28.14562913	-0.020108333	0.071887077	-0.005215518	0.065865595	-0.0021768
-28.10562112	-0.01814433	0.069800974	-0.00476486	0.065634897	-0.001829727
-28.06561312	-0.016099161	0.067450572	-0.004300494	0.06515931	-0.001478214
-28.02560512	-0.013973868	0.064850033	-0.003821858	0.064446931	-0.001123386
-27.98559712	-0.011769907	0.062014441	-0.003328498	0.063506729	-0.000766373
-27.94558912	-0.009489176	0.058959715	-0.002820085	0.062348474	-0.000408305
-27.90558112	-0.007134048	0.055702524	-0.002296427	0.060982669	-5.03E-05
-27.86557311	-0.004707393	0.052260191	-0.001757493	0.059420472	0.000306512
-27.82556511	-0.0022126	0.048650608	-0.001203416	0.057673622	0.000661052
-27.78555711	0.000346404	0.044892136	-0.000634514	0.055754366	0.00101224
-27.74554911	0.002965146	0.041003515	-5.13E-05	0.053675378	0.001359028
-27.70554111	0.00563859	0.037003772	0.000545547	0.051449688	0.001700397
-27.66553311	0.008361139	0.032912122	0.0011551	0.049090598	0.002035368
-27.62552511	0.011126636	0.028747881	0.001776256	0.046611615	0.002362997
-27.5855171	0.013928366	0.024530377	0.002407702	0.044026374	0.002682386
-27.5455091	0.016759069	0.020278853	0.00304792	0.041348563	0.002992684
-27.5055011	0.019610955	0.016012391	0.003695194	0.038591859	0.00329309
-27.4654931	0.022475729	0.011749822	0.004347618	0.03576986	0.003582854
-27.4254851	0.025344611	0.007509647	0.0050031	0.032896017	0.003861284
-27.3854771	0.028208373	0.003309961	0.005659381	0.029983579	0.004127743
-27.34546909	0.031057372	-0.000831618	0.006314042	0.027045532	0.004381655
-27.30546109	0.033881592	-0.004898023	0.006964523	0.02409455	0.004622503
-27.26545309	0.036670691	-0.008872797	0.00760814	0.021142942	0.00484983
-27.22544509	0.039414048	-0.012740156	0.008242107	0.01820261	0.005063241
-27.18543709	0.042100818	-0.016485044	0.00886355	0.015285006	0.005262402
-27.14542909	0.044719989	-0.02009318	0.009469538	0.012401099	0.005447038
-27.10542108	0.047260443	-0.02355111	0.010057102	0.009561341	0.005616936
-27.06541308	0.04971102	-0.026846239	0.01062326	0.006775641	0.005771939
-27.02540508	0.05206058	-0.029966874	0.011165043	0.004053343	0.005911948
-26.98539708	0.054298074	-0.032902247	0.011679522	0.001403206	0.006036918
-26.94538908	0.056412612	-0.035642547	0.012163832	-0.001166609	0.006146856
-26.90538108	0.058393531	-0.038178934	0.0126152	-0.003648548	0.006241821
-26.86537307	0.060230466	-0.040503557	0.013030971	-0.006035671	0.006321915
-26.82536507	0.061913422	-0.042609565	0.013408632	-0.008321656	0.006387287
-26.78535707	0.063432837	-0.044491112	0.013745838	-0.010500791	0.006438125
-26.74534907	0.064779655	-0.046143357	0.014040434	-0.012567976	0.006474654
-26.70534107	0.06594539	-0.047562463	0.014290479	-0.014518711	0.006497133
-26.66533307	0.06692219	-0.048745588	0.014494268	-0.016349089	0.006505851
-26.62532507	0.067702893	-0.049690878	0.014650345	-0.018055775	0.00650112
-26.58531706	0.068281091	-0.050397447	0.014757529	-0.019636	0.006483278
-26.54530906	0.068651178	-0.050865362	0.01481492	-0.021087536	0.006452678
-26.50530106	0.068808401	-0.051095623	0.014821919	-0.022408681	0.006409689
-26.46529306	0.068748899	-0.051090138	0.014778233	-0.023598235	0.006354691
-26.42528506	0.068469752	-0.050851695	0.014683886	-0.024655484	0.00628807
-26.38527706	0.067969	-0.050383938	0.01453922	-0.02558017	0.006210215
-26.34526905	0.067245685	-0.04969133	0.014344902	-0.026372476	0.006121518
-26.30526105	0.066299858	-0.048779124	0.014101919	-0.027032998	0.006022367
-26.26525305	0.065132604	-0.047653329	0.013811575	-0.027562725	0.005913143
-26.22524505	0.063746046	-0.046320674	0.013475487	-0.027963014	0.005794222
-26.18523705	0.062143344	-0.044788571	0.013095573	-0.028235572	0.005665966
-26.14522905	0.060328696	-0.043065077	0.012674038	-0.028382431	0.005528729
-26.10522104	0.058307318	-0.041158856	0.012213364	-0.028405932	0.005382847
-26.06521304	0.056085432	-0.039079144	0.011716289	-0.028308703	0.005228642
-26.02520504	0.053670234	-0.036835704	0.011185785	-0.028093643	0.00506642
-25.98519704	0.051069868	-0.034438792	0.010625041	-0.027763905	0.00489647
-25.94518904	0.048293383	-0.031899114	0.010037433	-0.027322883	0.004719063
-25.90518104	0.045350689	-0.029227791	0.0094265	-0.026774196	0.004534452
-25.86517303	0.042252508	-0.026436319	0.008795914	-0.026121677	0.004342874
-25.82516503	0.039010317	-0.023536528	0.008149452	-0.025369366	0.00414455
-25.78515703	0.035636286	-0.020540546	0.007490963	-0.024521498	0.003939684
-25.74514903	0.032143214	-0.017460763	0.006824339	-0.023582495	0.003728467
-25.70514103	0.028544456	-0.01430979	0.006153477	-0.022556962	0.003511077
-25.66513303	0.024853853	-0.011100426	0.00548225	-0.021449683	0.003287684
-25.62512503	0.02108565	-0.007845619	0.004814475	-0.020265613	0.003058446
-25.58511702	0.017254422	-0.004558432	0.004153873	-0.019009881	0.002823517
-25.54510902	0.013374987	-0.001252004	0.003504045	-0.017687781	0.002583049
-25.50510102	0.009462324	0.002060478	0.002868435	-0.016304778	0.00233719
-25.46509302	0.005531492	0.005365823	0.002250303	-0.0148665	0.002086093
-25.42508502	0.001597539	0.008650861	0.001652691	-0.01337874	0.001829917
-25.38507702	-0.002324576	0.011902485	0.001078401	-0.011847456	0.001568826
-25.34506901	-0.006220069	0.015107681	0.000529968	-0.010278766	0.001302998
-25.30506101	-0.010074414	0.018253561	9.64E-06	-0.008678948	0.001032626
-25.26505301	-0.013873422	0.021327402	-0.00048066	-0.007054437	0.000757919
-25.22504501	-0.017603314	0.024316674	-0.000939317	-0.00541182	0.000479107
-25.18503701	-0.021250802	0.027209076	-0.001365072	-0.00375783	0.000196445
-25.14502901	-0.024803152	0.029992572	-0.001757019	-0.002099342	-8.98E-05
-25.105021	-0.028248254	0.032655423	-0.002114614	-0.000443363	-0.000379284
-25.065013	-0.031574679	0.035186223	-0.002437683	0.001202979	-0.000671701
-25.025005	-0.03477174	0.03757393	-0.002726421	0.002832446	-0.000966669
-24.984997	-0.037829535	0.039807906	-0.002981393	0.004437707	-0.001263779
-24.944989	-0.040738997	0.041877946	-0.003203525	0.006011349	-0.001562587
-24.904981	-0.043491929	0.043774319	-0.0033941	0.007545902	-0.001862612
-24.86497299	-0.046081036	0.045487797	-0.003554741	0.009033857	-0.002163334
-24.82496499	-0.048499949	0.047009696	-0.003687397	0.010467693	-0.002464196
-24.78495699	-0.050743243	0.048331904	-0.003794327	0.011839897	-0.002764601
-24.74494899	-0.052806452	0.049446923	-0.003878071	0.013142999	-0.003063914
-24.70494099	-0.054686066	0.0503479	-0.003941432	0.014369602	-0.003361463
-24.66493299	-0.056379536	0.051028659	-0.003987443	0.015512412	-0.003656538
-24.62492498	-0.057885259	0.051483739	-0.004019339	0.016564276	-0.003948398
-24.58491698	-0.059202565	0.051708424	-0.004040523	0.01751822	-0.004236267
-24.54490898	-0.060331693	0.051698773	-0.004054531	0.018367486	-0.00451934
-24.50490098	-0.061273767	0.051451655	-0.004064998	0.019105573	-0.004796783
-24.46489298	-0.062030754	0.050964776	-0.004075612	0.019726281	-0.005067741
-24.42488498	-0.06260543	0.050236705	-0.004090087	0.020223755	-0.005331337
-24.38487698	-0.063001336	0.049266901	-0.00411211	0.020592523	-0.005586679
-24.34486897	-0.063222721	0.048055739	-0.00414531	0.020827547	-0.005832862
-24.30486097	-0.063274498	0.046604526	-0.004193215	0.020924263	-0.006068974
-24.26485297	-0.063162179	0.044915525	-0.004259208	0.020878626	-0.006294099
-24.22484497	-0.062891816	0.042991967	-0.004346494	0.020687154	-0.006507328
-24.18483697	-0.062469943	0.040838065	-0.004458056	0.020346972	-0.006707756
-24.14482897	-0.0619035	0.038459022	-0.004596622	0.019855847	-0.006894491
-24.10482096	-0.061199778	0.03586104	-0.00476463	0.019212232	-0.007066664
-24.06481296	-0.060366341	0.033051317	-0.00496419	0.018415301	-0.007223426
-24.02480496	-0.059410966	0.030038048	-0.005197061	0.017464981	-0.007363962
-23.98479696	-0.058341569	0.026830415	-0.005464619	0.016361988	-0.00748749
-23.94478896	-0.057166143	0.023438579	-0.005767833	0.015107845	-0.00759327
-23.90478096	-0.055892688	0.019873663	-0.006107245	0.013704916	-0.007680611
-23.86477295	-0.054529154	0.016147729	-0.006482953	0.012156414	-0.007748872
-23.82476495	-0.053083372	0.012273753	-0.006894596	0.010466427	-0.00779747
-23.78475695	-0.051563004	0.008265598	-0.007341344	0.008639917	-0.007825885
-23.74474895	-0.049975483	0.004137971	-0.007821896	0.006682731	-0.007833663
-23.70474095	-0.048327968	-9.36E-05	-0.008334475	0.004601598	-0.007820421
-23.66473295	-0.046627295	-0.004412878	-0.008876835	0.002404123	-0.007785853
-23.62472494	-0.044879935	-0.008802842	-0.009446265	9.88E-05	-0.007729729
-23.58471694	-0.043091962	-0.013245869	-0.010039603	-0.002305142	-0.007651903
-23.54470894	-0.041269018	-0.017723733	-0.010653253	-0.004797489	-0.007552311
-23.50470094	-0.039416294	-0.022217687	-0.011283206	-0.007367346	-0.007430978
-23.46469294	-0.037538505	-0.026708527	-0.011925063	-0.010003039	-0.007288015
-23.42468494	-0.035639878	-0.031176673	-0.012574065	-0.012692183	-0.007123624
-23.38467694	-0.033724146	-0.03560225	-0.013225127	-0.015421731	-0.006938096
-23.34466893	-0.031794548	-0.039965163	-0.013872873	-0.018178029	-0.006731811
-23.30466093	-0.029853827	-0.044245194	-0.014511677	-0.020946875	-0.00650524
-23.26465293	-0.027904248	-0.048422085	-0.015135702	-0.023713585	-0.00625894
-23.22464493	-0.025947606	-0.052475633	-0.015738953	-0.026463061	-0.005993557
-23.18463693	-0.023985252	-0.056385784	-0.016315318	-0.029179871	-0.005709819
-23.14462893	-0.022018116	-0.060132733	-0.016858621	-0.031848324	-0.005408537
-23.10462092	-0.020046741	-0.063697017	-0.017362673	-0.034452555	-0.005090597
-23.06461292	-0.018071313	-0.067059619	-0.017821325	-0.03697661	-0.004756963
-23.02460492	-0.016091704	-0.070202062	-0.018228521	-0.03940454	-0.004408666
-22.98459692	-0.014107514	-0.073106512	-0.018578352	-0.041720488	-0.004046803
-22.94458892	-0.012118113	-0.075755874	-0.018865111	-0.043908788	-0.003672531
-22.90458092	-0.010122696	-0.078133888	-0.019083342	-0.045954053	-0.003287061
-22.86457291	-0.008120326	-0.080225224	-0.019227897	-0.047841281	-0.002891652
-22.82456491	-0.006109989	-0.082015573	-0.019293982	-0.049555942	-0.002487604
-22.78455691	-0.004090647	-0.083491738	-0.01927721	-0.051084076	-0.002076252
-22.74454891	-0.002061289	-0.084641715	-0.01917364	-0.052412389	-0.001658962
-22.70454091	-2.10E-05	-0.085454773	-0.018979827	-0.053528344	-0.001237118
-22.66453291	0.002031063	-0.085921535	-0.01869286	-0.054420247	-0.00081212
-22.6245249	0.004095471	-0.08603404	-0.018310396	-0.055077337	-0.000385375
-22.5845169	0.006172623	-0.08578581	-0.017830693	-0.055489869	4.17E-05
-22.5445089	0.008262626	-0.085171908	-0.01725264	-0.055649184	0.000467741
-22.5045009	0.010365269	-0.084188988	-0.016575779	-0.055547791	0.000891329
-22.4644929	0.01247998	-0.082835335	-0.015800322	-0.055179427	0.001311112
-22.4244849	0.014605795	-0.081110901	-0.014927167	-0.054539121	0.001725757
-22.3844769	0.016741323	-0.079017332	-0.013957904	-0.053623244	0.002133965
-22.34446889	0.018884721	-0.076557987	-0.012894819	-0.052429558	0.002534479
-22.30446089	0.021033674	-0.073737945	-0.011740892	-0.050957254	0.002926088
-22.26445289	0.023185378	-0.070564008	-0.010499786	-0.049206981	0.003307635
-22.22444489	0.025336533	-0.067044691	-0.009175836	-0.047180871	0.003678023
-22.18443689	0.027483333	-0.063190201	-0.007774026	-0.044882548	0.004036214
-22.14442889	0.029621472	-0.059012419	-0.006299971	-0.042317135	0.004381242
-22.10442088	0.031746151	-0.054524852	-0.004759879	-0.039491252	0.00471221
-22.06441288	0.033852092	-0.049742598	-0.003160521	-0.036412995	0.005028294
-22.02440488	0.035933555	-0.044682285	-0.001509191	-0.033091921	0.005328751
-21.98439688	0.037984368	-0.039362011	0.000186343	-0.029539011	0.005612915
-21.94438888	0.039997954	-0.033801272	0.00191788	-0.025766628	0.005880201
-21.90438088	0.041967371	-0.02802088	0.003676848	-0.021788471	0.006130107
-21.86437287	0.043885353	-0.02204288	0.005454351	-0.017619514	0.006362214
-21.82436487	0.045744355	-0.015890449	0.007241235	-0.01327594	0.006576184
-21.78435687	0.047536607	-0.009587798	0.009028148	-0.008775062	0.006771762
-21.74434887	0.04925417	-0.003160062	0.010805604	-0.004135246	0.006948771
-21.70434087	0.050888993	0.003366812	0.012564046	0.000624183	0.007107117
-21.66433287	0.052432973	0.00996619	0.014293921	0.005483035	0.007246776
-21.62432486	0.053878028	0.01661087	0.015985737	0.01042036	0.007367804
-21.58431686	0.055216155	0.023273211	0.017630142	0.015414553	0.007470321
-21.54430886	0.056439502	0.029925269	0.019217982	0.020443469	0.007554517
-21.50430086	0.057540438	0.036538924	0.020740372	0.02548454	0.007620642
-21.46429286	0.058511619	0.043086021	0.022188762	0.030514891	0.007669005
-21.42428486	0.05934606	0.049538505	0.023554996	0.035511469	0.007699967
-21.38427686	0.060037199	0.055868555	0.024831376	0.040451162	0.007713935
-21.34426885	0.060578965	0.062048724	0.026010717	0.045310928	0.007711362
-21.30426085	0.060965839	0.068052074	0.027086399	0.050067918	0.007692733
-21.26425285	0.061192916	0.073852303	0.028052422	0.054699604	0.007658568
-21.22424485	0.061255959	0.079423882	0.028903446	0.059183899	0.00760941
-21.18423685	0.061151454	0.084742173	0.029634832	0.06349928	0.007545823
-21.14422885	0.060876654	0.089783557	0.03024268	0.067624908	0.007468384
-21.10422084	0.060429623	0.094525548	0.030723856	0.071540739	0.00737768
-21.06421284	0.059809272	0.098946901	0.031076016	0.075227638	0.0072743
-21.02420484	0.059015386	0.103027718	0.031297625	0.078667479	0.007158832
-20.98419684	0.058048652	0.106749545	0.031387966	0.081843246	0.007031855
-20.94418884	0.056910674	0.110095461	0.031347149	0.084739127	0.006893938
-20.90418084	0.055603977	0.113050156	0.031176106	0.087340595	0.006745634
-20.86417283	0.054132019	0.115600008	0.030876587	0.089634489	0.006587473
-20.82416483	0.052499174	0.117733143	0.030451143	0.09160908	0.006419966
-20.78415683	0.050710731	0.119439489	0.02990311	0.093254132	0.006243593
-20.74414883	0.048772861	0.120710823	0.029236576	0.094560954	0.006058807
-20.70414083	0.0466926	0.121540801	0.028456354	0.095522441	0.005866028
-20.66413283	0.044477806	0.121924989	0.027567946	0.09613311	0.005665643
-20.62412482	0.042137121	0.121860869	0.026577491	0.096389115	0.005458004
-20.58411682	0.039679919	0.12134785	0.025491726	0.096288268	0.00524343
-20.54410882	0.037116252	0.120387259	0.024317926	0.095830039	0.005022201
-20.50410082	0.034456786	0.118982327	0.02306385	0.095015546	0.004794565
-20.46409282	0.031712734	0.11713816	0.02173768	0.093847543	0.004560735
-20.42408482	0.028895785	0.114861708	0.020347954	0.092330393	0.004320891
-20.38407682	0.026018025	0.112161718	0.018903501	0.09047003	0.004075185
-20.34406881	0.023091854	0.109048679	0.017413368	0.08827392	0.003823737
-20.30406081	0.020129904	0.105534763	0.015886754	0.085751001	0.003566646
-20.26405281	0.01714495	0.101633756	0.014332934	0.08291163	0.003303987
-20.22404481	0.01414982	0.097360975	0.012761187	0.079767507	0.003035817
-20.18403681	0.011157304	0.092733188	0.011180723	0.076331604	0.002762179
-20.14402881	0.008180066	0.08776852	0.009600614	0.072618082	0.002483107
-20.1040208	0.005230549	0.082486359	0.008029717	0.068642202	0.002198629
-20.0640128	0.002320888	0.076907251	0.006476614	0.064420231	0.001908775
[truncated: 3,001 more rows]
