# Supplementary material for: Light phase detection with on-chip petahertz electronic networks
Source: Nat Commun. 2020 Jul 8;11:3407. doi: 10.1038/s41467-020-17250-0 (PMC7343884; doi:10.1038/s41467-020-17250-0)
Supplement: Supplementary file 3 — Source Data [file 41467_2020_17250_MOESM3_ESM.zip › Source Data/figure_2a.csv]

time_V (s)	voltage (V)	time_I (s)	current (A)
2.27E-09	2.27E-09	0.863967	2.27E-09
0.000400002	0.000400002	0.871966	0.000400002
0.000800002	0.000800002	0.863967	0.000800002
0.001200002	0.001200002	0.847967	0.001200002
0.001600002	0.001600002	0.871967	0.001600002
0.002000002	0.002000002	0.863967	0.002000002
0.002400002	0.002400002	0.879967	0.002400002
0.002800002	0.002800002	0.855967	0.002800002
0.003200002	0.003200002	0.847967	0.003200002
0.003600002	0.003600002	0.863967	0.003600002
0.004000002	0.004000002	0.855967	0.004000002
0.004400002	0.004400002	0.855967	0.004400002
0.004800002	0.004800002	0.855967	0.004800002
0.005200002	0.005200002	0.855967	0.005200002
0.005600002	0.005600002	0.863967	0.005600002
0.006000002	0.006000002	0.863967	0.006000002
0.006400002	0.006400002	0.863967	0.006400002
0.006800002	0.006800002	0.863967	0.006800002
0.007200002	0.007200002	0.855967	0.007200002
0.007600002	0.007600002	0.855967	0.007600002
0.008000002	0.008000002	0.863967	0.008000002
0.008400002	0.008400002	0.855967	0.008400002
0.008800002	0.008800002	0.863967	0.008800002
0.009200002	0.009200002	0.855967	0.009200002
0.009600002	0.009600002	0.871966	0.009600002
0.010000002	0.010000002	0.855967	0.010000002
0.010400002	0.010400002	0.847967	0.010400002
0.010800002	0.010800002	0.863967	0.010800002
0.011200002	0.011200002	0.871966	0.011200002
0.011600002	0.011600002	0.847967	0.011600002
0.012000002	0.012000002	0.863967	0.012000002
0.012400002	0.012400002	0.855967	0.012400002
0.012800002	0.012800002	0.847967	0.012800002
0.013200002	0.013200002	0.847967	0.013200002
0.013600002	0.013600002	0.855967	0.013600002
0.014000002	0.014000002	0.863967	0.014000002
0.014400002	0.014400002	0.863967	0.014400002
0.014800002	0.014800002	0.871967	0.014800002
0.015200002	0.015200002	0.863967	0.015200002
0.015600002	0.015600002	0.855967	0.015600002
0.016000002	0.016000002	0.871967	0.016000002
0.016400002	0.016400002	0.855967	0.016400002
0.016800002	0.016800002	0.855967	0.016800002
0.017200002	0.017200002	0.871967	0.017200002
0.017600002	0.017600002	0.871967	0.017600002
0.018000002	0.018000002	0.863967	0.018000002
0.018400002	0.018400002	0.871966	0.018400002
0.018800002	0.018800002	0.879966	0.018800002
0.019200002	0.019200002	0.855967	0.019200002
0.019600002	0.019600002	0.863967	0.019600002
0.020000002	0.020000002	0.863967	0.020000002
0.020400002	0.020400002	0.863967	0.020400002
0.020800002	0.020800002	0.871967	0.020800002
0.021200002	0.021200002	0.839967	0.021200002
0.021600002	0.021600002	0.863967	0.021600002
0.022000002	0.022000002	0.863967	0.022000002
0.022400002	0.022400002	0.847967	0.022400002
0.022800002	0.022800002	0.855967	0.022800002
0.023200002	0.023200002	0.863967	0.023200002
0.023600002	0.023600002	0.871966	0.023600002
0.024000002	0.024000002	0.847967	0.024000002
0.024400002	0.024400002	0.863967	0.024400002
0.024800002	0.024800002	0.855967	0.024800002
0.025200002	0.025200002	0.863966	0.025200002
0.025600002	0.025600002	0.863967	0.025600002
0.026000002	0.026000002	0.863967	0.026000002
0.026400002	0.026400002	0.855967	0.026400002
0.026800002	0.026800002	0.863967	0.026800002
0.027200002	0.027200002	0.847967	0.027200002
0.027600002	0.027600002	0.863967	0.027600002
0.028000002	0.028000002	0.879967	0.028000002
0.028400002	0.028400002	0.863966	0.028400002
0.028800002	0.028800002	0.863967	0.028800002
0.029200002	0.029200002	0.855967	0.029200002
0.029600002	0.029600002	0.871966	0.029600002
0.030000002	0.030000002	0.855967	0.030000002
0.030400002	0.030400002	0.863967	0.030400002
0.030800002	0.030800002	0.839967	0.030800002
0.031200002	0.031200002	0.855967	0.031200002
0.031600002	0.031600002	0.855967	0.031600002
0.032000002	0.032000002	0.863967	0.032000002
0.032400002	0.032400002	0.871966	0.032400002
0.032800002	0.032800002	0.855967	0.032800002
0.033200002	0.033200002	0.863967	0.033200002
0.033600002	0.033600002	0.847967	0.033600002
0.034000002	0.034000002	0.879966	0.034000002
0.034400002	0.034400002	0.863967	0.034400002
0.034800002	0.034800002	0.855967	0.034800002
0.035200002	0.035200002	0.863967	0.035200002
0.035600002	0.035600002	0.855967	0.035600002
0.036000002	0.036000002	0.855967	0.036000002
0.036400002	0.036400002	0.855967	0.036400002
0.036800002	0.036800002	0.863967	0.036800002
0.037200002	0.037200002	0.871967	0.037200002
0.037600002	0.037600002	0.863967	0.037600002
0.038000002	0.038000002	0.847967	0.038000002
0.038400002	0.038400002	0.855967	0.038400002
0.038800002	0.038800002	0.863966	0.038800002
0.039200002	0.039200002	0.855967	0.039200002
0.039600002	0.039600002	0.871967	0.039600002
0.040000002	0.040000002	0.871966	0.040000002
0.040400002	0.040400002	0.847967	0.040400002
0.040800002	0.040800002	0.855967	0.040800002
0.041200002	0.041200002	0.863967	0.041200002
0.041600002	0.041600002	0.863967	0.041600002
0.042000002	0.042000002	0.871967	0.042000002
0.042400002	0.042400002	0.855967	0.042400002
0.042800002	0.042800002	0.847968	0.042800002
0.043200002	0.043200002	0.847967	0.043200002
0.043600002	0.043600002	0.871967	0.043600002
0.044000002	0.044000002	0.863967	0.044000002
0.044400002	0.044400002	0.855967	0.044400002
0.044800002	0.044800002	0.863967	0.044800002
0.045200002	0.045200002	0.863967	0.045200002
0.045600002	0.045600002	0.847967	0.045600002
0.046000002	0.046000002	0.855967	0.046000002
0.046400002	0.046400002	0.855967	0.046400002
0.046800002	0.046800002	0.855967	0.046800002
0.047200002	0.047200002	0.855967	0.047200002
0.047600002	0.047600002	0.871966	0.047600002
0.048000002	0.048000002	0.855967	0.048000002
0.048400002	0.048400002	0.863967	0.048400002
0.048800002	0.048800002	0.855967	0.048800002
0.049200002	0.049200002	0.847967	0.049200002
0.049600002	0.049600002	0.831968	0.049600002
0.050000002	0.050000002	0.847967	0.050000002
0.050400002	0.050400002	0.847967	0.050400002
0.050800002	0.050800002	0.871966	0.050800002
0.051200002	0.051200002	0.847968	0.051200002
0.051600002	0.051600002	0.831968	0.051600002
0.052000002	0.052000002	0.871967	0.052000002
0.052400002	0.052400002	0.863967	0.052400002
0.052800002	0.052800002	0.855967	0.052800002
0.053200002	0.053200002	0.871966	0.053200002
0.053600002	0.053600002	0.871966	0.053600002
0.054000002	0.054000002	0.855967	0.054000002
0.054400002	0.054400002	0.879966	0.054400002
0.054800002	0.054800002	0.863967	0.054800002
0.055200002	0.055200002	0.855967	0.055200002
0.055600002	0.055600002	0.863967	0.055600002
0.056000002	0.056000002	0.863967	0.056000002
0.056400002	0.056400002	0.863967	0.056400002
0.056800002	0.056800002	0.871966	0.056800002
0.057200002	0.057200002	0.847968	0.057200002
0.057600002	0.057600002	0.855967	0.057600002
0.058000002	0.058000002	0.855967	0.058000002
0.058400002	0.058400002	0.855967	0.058400002
0.058800002	0.058800002	0.863967	0.058800002
0.059200002	0.059200002	0.871967	0.059200002
0.059600002	0.059600002	0.863967	0.059600002
0.060000002	0.060000002	0.847968	0.060000002
0.060400002	0.060400002	0.855967	0.060400002
0.060800002	0.060800002	0.863967	0.060800002
0.061200002	0.061200002	0.847968	0.061200002
0.061600002	0.061600002	0.855967	0.061600002
0.062000002	0.062000002	0.863967	0.062000002
0.062400002	0.062400002	0.871967	0.062400002
0.062800002	0.062800002	0.871967	0.062800002
0.063200002	0.063200002	0.847967	0.063200002
0.063600002	0.063600002	0.855967	0.063600002
0.064000002	0.064000002	0.863967	0.064000002
0.064400002	0.064400002	0.863967	0.064400002
0.064800002	0.064800002	0.863967	0.064800002
0.065200002	0.065200002	0.863967	0.065200002
0.065600002	0.065600002	0.855967	0.065600002
0.066000002	0.066000002	0.863967	0.066000002
0.066400002	0.066400002	0.879966	0.066400002
0.066800002	0.066800002	0.863967	0.066800002
0.067200002	0.067200002	0.847967	0.067200002
0.067600002	0.067600002	0.863967	0.067600002
0.068000002	0.068000002	0.871967	0.068000002
0.068400002	0.068400002	0.855967	0.068400002
0.068800002	0.068800002	0.847967	0.068800002
0.069200002	0.069200002	0.863967	0.069200002
0.069600002	0.069600002	0.863967	0.069600002
0.070000002	0.070000002	0.863967	0.070000002
0.070400002	0.070400002	0.871966	0.070400002
0.070800002	0.070800002	0.863967	0.070800002
0.071200002	0.071200002	0.879967	0.071200002
0.071600002	0.071600002	0.855967	0.071600002
0.072000002	0.072000002	0.847967	0.072000002
0.072400002	0.072400002	0.863966	0.072400002
0.072800002	0.072800002	0.847968	0.072800002
0.073200002	0.073200002	0.831968	0.073200002
0.073600002	0.073600002	0.879966	0.073600002
0.074000002	0.074000002	0.855967	0.074000002
0.074400002	0.074400002	0.855967	0.074400002
0.074800002	0.074800002	0.879966	0.074800002
0.075200002	0.075200002	0.847967	0.075200002
0.075600002	0.075600002	0.855967	0.075600002
0.076000002	0.076000002	0.855967	0.076000002
0.076400002	0.076400002	0.847967	0.076400002
0.076800002	0.076800002	0.847967	0.076800002
0.077200002	0.077200002	0.855967	0.077200002
0.077600002	0.077600002	0.855967	0.077600002
0.078000002	0.078000002	0.863967	0.078000002
0.078400002	0.078400002	0.871966	0.078400002
0.078800002	0.078800002	0.839967	0.078800002
0.079200002	0.079200002	0.871966	0.079200002
0.079600002	0.079600002	0.847967	0.079600002
0.080000002	0.080000002	0.855967	0.080000002
0.080400002	0.080400002	0.871967	0.080400002
0.080800002	0.080800002	0.863967	0.080800002
0.081200002	0.081200002	0.863967	0.081200002
0.081600002	0.081600002	0.871966	0.081600002
0.082000002	0.082000002	0.855967	0.082000002
0.082400002	0.082400002	0.847967	0.082400002
0.082800002	0.082800002	0.847967	0.082800002
0.083200002	0.083200002	0.871967	0.083200002
0.083600002	0.083600002	0.855967	0.083600002
0.084000002	0.084000002	0.847967	0.084000002
0.084400002	0.084400002	0.871966	0.084400002
0.084800002	0.084800002	0.863967	0.084800002
0.085200002	0.085200002	0.871967	0.085200002
0.085600002	0.085600002	0.855967	0.085600002
0.086000002	0.086000002	0.847967	0.086000002
0.086400002	0.086400002	0.855967	0.086400002
0.086800002	0.086800002	0.863967	0.086800002
0.087200002	0.087200002	0.847967	0.087200002
0.087600002	0.087600002	0.855967	0.087600002
0.088000002	0.088000002	0.855967	0.088000002
0.088400002	0.088400002	0.855967	0.088400002
0.088800002	0.088800002	0.847967	0.088800002
0.089200002	0.089200002	0.863967	0.089200002
0.089600002	0.089600002	0.863967	0.089600002
0.090000002	0.090000002	0.847967	0.090000002
0.090400002	0.090400002	0.879966	0.090400002
0.090800002	0.090800002	0.871966	0.090800002
0.091200002	0.091200002	0.847967	0.091200002
0.091600002	0.091600002	0.855967	0.091600002
0.092000002	0.092000002	0.863967	0.092000002
0.092400002	0.092400002	0.855967	0.092400002
0.092800002	0.092800002	0.863967	0.092800002
0.093200002	0.093200002	0.863967	0.093200002
0.093600002	0.093600002	0.855967	0.093600002
0.094000002	0.094000002	0.863967	0.094000002
0.094400002	0.094400002	0.863967	0.094400002
0.094800002	0.094800002	0.839968	0.094800002
0.095200002	0.095200002	0.863967	0.095200002
0.095600002	0.095600002	0.855967	0.095600002
0.096000002	0.096000002	0.839967	0.096000002
0.096400002	0.096400002	0.871967	0.096400002
0.096800002	0.096800002	0.863967	0.096800002
0.097200002	0.097200002	0.855967	0.097200002
0.097600002	0.097600002	0.879966	0.097600002
0.098000002	0.098000002	0.863966	0.098000002
0.098400002	0.098400002	0.855967	0.098400002
0.098800002	0.098800002	0.863967	0.098800002
0.099200002	0.099200002	0.855967	0.099200002
0.099600002	0.099600002	0.847967	0.099600002
0.100000002	0.100000002	0.871967	0.100000002
0.100400002	0.100400002	0.847967	0.100400002
0.100800002	0.100800002	0.847968	0.100800002
0.101200002	0.101200002	0.855967	0.101200002
0.101600002	0.101600002	0.855967	0.101600002
0.102000002	0.102000002	0.863966	0.102000002
0.102400002	0.102400002	0.879966	0.102400002
0.102800002	0.102800002	0.855967	0.102800002
0.103200002	0.103200002	0.855967	0.103200002
0.103600002	0.103600002	0.863966	0.103600002
0.104000002	0.104000002	0.863967	0.104000002
0.104400002	0.104400002	0.871967	0.104400002
0.104800002	0.104800002	0.871966	0.104800002
0.105200002	0.105200002	0.871967	0.105200002
0.105600002	0.105600002	0.847967	0.105600002
0.106000002	0.106000002	0.863967	0.106000002
0.106400002	0.106400002	0.863967	0.106400002
0.106800002	0.106800002	0.847967	0.106800002
0.107200002	0.107200002	0.863966	0.107200002
0.107600002	0.107600002	0.863967	0.107600002
0.108000002	0.108000002	0.847967	0.108000002
0.108400002	0.108400002	0.855967	0.108400002
0.108800002	0.108800002	0.863967	0.108800002
0.109200002	0.109200002	0.855967	0.109200002
0.109600002	0.109600002	0.855967	0.109600002
0.110000002	0.110000002	0.855967	0.110000002
0.110400002	0.110400002	0.847967	0.110400002
0.110800002	0.110800002	0.855967	0.110800002
0.111200002	0.111200002	0.863967	0.111200002
0.111600002	0.111600002	0.847968	0.111600002
0.112000002	0.112000002	0.863967	0.112000002
0.112400002	0.112400002	0.855967	0.112400002
0.112800002	0.112800002	0.847967	0.112800002
0.113200002	0.113200002	0.863967	0.113200002
0.113600002	0.113600002	0.831968	0.113600002
0.114000002	0.114000002	0.839968	0.114000002
0.114400002	0.114400002	0.863967	0.114400002
0.114800002	0.114800002	0.863967	0.114800002
0.115200002	0.115200002	0.855967	0.115200002
0.115600002	0.115600002	0.855967	0.115600002
0.116000002	0.116000002	0.847967	0.116000002
0.116400002	0.116400002	0.847967	0.116400002
0.116800002	0.116800002	0.855967	0.116800002
0.117200002	0.117200002	0.855967	0.117200002
0.117600002	0.117600002	0.847967	0.117600002
0.118000002	0.118000002	0.863967	0.118000002
0.118400002	0.118400002	0.863967	0.118400002
0.118800002	0.118800002	0.863967	0.118800002
0.119200002	0.119200002	0.871967	0.119200002
0.119600002	0.119600002	0.863967	0.119600002
0.120000002	0.120000002	0.839967	0.120000002
0.120400002	0.120400002	0.863967	0.120400002
0.120800002	0.120800002	0.855967	0.120800002
0.121200002	0.121200002	0.855967	0.121200002
0.121600002	0.121600002	0.863967	0.121600002
0.122000002	0.122000002	0.871966	0.122000002
0.122400002	0.122400002	0.855967	0.122400002
0.122800002	0.122800002	0.871967	0.122800002
0.123200002	0.123200002	0.855967	0.123200002
0.123600002	0.123600002	0.871966	0.123600002
0.124000002	0.124000002	0.871967	0.124000002
0.124400002	0.124400002	0.847967	0.124400002
0.124800002	0.124800002	0.855967	0.124800002
0.125200002	0.125200002	0.855967	0.125200002
0.125600002	0.125600002	0.863967	0.125600002
0.126000002	0.126000002	0.839968	0.126000002
0.126400002	0.126400002	0.863966	0.126400002
0.126800002	0.126800002	0.863966	0.126800002
0.127200002	0.127200002	0.847967	0.127200002
0.127600002	0.127600002	0.855967	0.127600002
0.128000002	0.128000002	0.855967	0.128000002
0.128400002	0.128400002	0.863967	0.128400002
0.128800002	0.128800002	0.855967	0.128800002
0.129200002	0.129200002	0.863967	0.129200002
0.129600002	0.129600002	0.847967	0.129600002
0.130000002	0.130000002	0.871967	0.130000002
0.130400002	0.130400002	0.855967	0.130400002
0.130800002	0.130800002	0.855967	0.130800002
0.131200002	0.131200002	0.871966	0.131200002
0.131600002	0.131600002	0.855967	0.131600002
0.132000002	0.132000002	0.855967	0.132000002
0.132400002	0.132400002	0.879966	0.132400002
0.132800002	0.132800002	0.863967	0.132800002
0.133200002	0.133200002	0.847968	0.133200002
0.133600002	0.133600002	0.863966	0.133600002
0.134000002	0.134000002	0.855967	0.134000002
0.134400002	0.134400002	0.871967	0.134400002
0.134800002	0.134800002	0.863967	0.134800002
0.135200002	0.135200002	0.855967	0.135200002
0.135600002	0.135600002	0.847967	0.135600002
0.136000002	0.136000002	0.871966	0.136000002
0.136400002	0.136400002	0.847967	0.136400002
0.136800002	0.136800002	0.863967	0.136800002
0.137200002	0.137200002	0.855967	0.137200002
0.137600002	0.137600002	0.863967	0.137600002
0.138000002	0.138000002	0.847967	0.138000002
0.138400002	0.138400002	0.847968	0.138400002
0.138800002	0.138800002	0.855967	0.138800002
0.139200002	0.139200002	0.855967	0.139200002
0.139600002	0.139600002	0.863966	0.139600002
0.140000002	0.140000002	0.855967	0.140000002
0.140400002	0.140400002	0.839967	0.140400002
0.140800002	0.140800002	0.871967	0.140800002
0.141200002	0.141200002	0.855967	0.141200002
0.141600002	0.141600002	0.847967	0.141600002
0.142000002	0.142000002	0.855967	0.142000002
0.142400002	0.142400002	0.847968	0.142400002
0.142800002	0.142800002	0.863967	0.142800002
0.143200002	0.143200002	0.879966	0.143200002
0.143600002	0.143600002	0.863967	0.143600002
0.144000002	0.144000002	0.863967	0.144000002
0.144400002	0.144400002	0.855967	0.144400002
0.144800002	0.144800002	0.855967	0.144800002
0.145200002	0.145200002	0.847967	0.145200002
0.145600002	0.145600002	0.879966	0.145600002
0.146000002	0.146000002	0.847968	0.146000002
0.146400002	0.146400002	0.855967	0.146400002
0.146800002	0.146800002	0.855967	0.146800002
0.147200002	0.147200002	0.863967	0.147200002
0.147600002	0.147600002	0.855967	0.147600002
0.148000002	0.148000002	0.847967	0.148000002
0.148400002	0.148400002	0.871967	0.148400002
0.148800002	0.148800002	0.863967	0.148800002
0.149200002	0.149200002	0.855967	0.149200002
0.149600002	0.149600002	0.855967	0.149600002
0.150000002	0.150000002	0.855967	0.150000002
0.150400002	0.150400002	0.863967	0.150400002
0.150800002	0.150800002	0.863967	0.150800002
0.151200002	0.151200002	0.855967	0.151200002
0.151600002	0.151600002	0.863967	0.151600002
0.152000002	0.152000002	0.863967	0.152000002
0.152400002	0.152400002	0.855967	0.152400002
0.152800002	0.152800002	0.863967	0.152800002
0.153200002	0.153200002	0.855967	0.153200002
0.153600002	0.153600002	0.855967	0.153600002
0.154000002	0.154000002	0.879966	0.154000002
0.154400002	0.154400002	0.863967	0.154400002
0.154800002	0.154800002	0.863967	0.154800002
0.155200002	0.155200002	0.855967	0.155200002
0.155600002	0.155600002	0.839967	0.155600002
0.156000002	0.156000002	0.855967	0.156000002
0.156400002	0.156400002	0.863967	0.156400002
0.156800002	0.156800002	0.831968	0.156800002
0.157200002	0.157200002	0.871966	0.157200002
0.157600002	0.157600002	0.871966	0.157600002
0.158000002	0.158000002	0.847967	0.158000002
0.158400002	0.158400002	0.855967	0.158400002
0.158800002	0.158800002	0.871966	0.158800002
0.159200002	0.159200002	0.847967	0.159200002
0.159600002	0.159600002	0.855967	0.159600002
0.160000002	0.160000002	0.855967	0.160000002
0.160400002	0.160400002	0.847967	0.160400002
0.160800002	0.160800002	0.863966	0.160800002
0.161200002	0.161200002	0.879966	0.161200002
0.161600002	0.161600002	0.863967	0.161600002
0.162000002	0.162000002	0.847967	0.162000002
0.162400002	0.162400002	0.871966	0.162400002
0.162800002	0.162800002	0.855967	0.162800002
0.163200002	0.163200002	0.855967	0.163200002
0.163600002	0.163600002	0.839967	0.163600002
0.164000002	0.164000002	0.863967	0.164000002
0.164400002	0.164400002	0.863967	0.164400002
0.164800002	0.164800002	0.855967	0.164800002
0.165200002	0.165200002	0.855967	0.165200002
0.165600002	0.165600002	0.871966	0.165600002
0.166000002	0.166000002	0.887966	0.166000002
0.166400002	0.166400002	0.863967	0.166400002
0.166800002	0.166800002	0.863966	0.166800002
0.167200002	0.167200002	0.871967	0.167200002
0.167600002	0.167600002	0.855967	0.167600002
0.168000002	0.168000002	0.863967	0.168000002
0.168400002	0.168400002	0.863966	0.168400002
0.168800002	0.168800002	0.855967	0.168800002
0.169200002	0.169200002	0.839967	0.169200002
0.169600002	0.169600002	0.863966	0.169600002
0.170000002	0.170000002	0.847967	0.170000002
0.170400002	0.170400002	0.839967	0.170400002
0.170800002	0.170800002	0.863967	0.170800002
0.171200002	0.171200002	0.871966	0.171200002
0.171600002	0.171600002	0.863967	0.171600002
0.172000002	0.172000002	0.847967	0.172000002
0.172400002	0.172400002	0.855967	0.172400002
0.172800002	0.172800002	0.855967	0.172800002
0.173200002	0.173200002	0.855967	0.173200002
0.173600002	0.173600002	0.847968	0.173600002
0.174000002	0.174000002	0.855967	0.174000002
0.174400002	0.174400002	0.863967	0.174400002
0.174800002	0.174800002	0.855967	0.174800002
0.175200002	0.175200002	0.847968	0.175200002
0.175600002	0.175600002	0.847968	0.175600002
0.176000002	0.176000002	0.847968	0.176000002
0.176400002	0.176400002	0.855967	0.176400002
0.176800002	0.176800002	0.863967	0.176800002
0.177200002	0.177200002	0.863966	0.177200002
0.177600002	0.177600002	0.847967	0.177600002
0.178000002	0.178000002	0.863967	0.178000002
0.178400002	0.178400002	0.855967	0.178400002
0.178800002	0.178800002	0.855967	0.178800002
0.179200002	0.179200002	0.887966	0.179200002
0.179600002	0.179600002	0.863967	0.179600002
0.180000002	0.180000002	0.863967	0.180000002
0.180400002	0.180400002	0.871967	0.180400002
0.180800002	0.180800002	0.855967	0.180800002
0.181200002	0.181200002	0.871966	0.181200002
0.181600002	0.181600002	0.871967	0.181600002
0.182000002	0.182000002	0.855967	0.182000002
0.182400002	0.182400002	0.855967	0.182400002
0.182800002	0.182800002	0.871967	0.182800002
0.183200002	0.183200002	0.871967	0.183200002
0.183600002	0.183600002	0.847968	0.183600002
0.184000002	0.184000002	0.863967	0.184000002
0.184400002	0.184400002	0.863967	0.184400002
0.184800002	0.184800002	0.863967	0.184800002
0.185200002	0.185200002	0.855967	0.185200002
0.185600002	0.185600002	0.863967	0.185600002
0.186000002	0.186000002	0.839968	0.186000002
0.186400002	0.186400002	0.847967	0.186400002
0.186800002	0.186800002	0.855967	0.186800002
0.187200002	0.187200002	0.863967	0.187200002
0.187600002	0.187600002	0.847967	0.187600002
0.188000002	0.188000002	0.871967	0.188000002
0.188400002	0.188400002	0.855967	0.188400002
0.188800002	0.188800002	0.863967	0.188800002
0.189200002	0.189200002	0.855967	0.189200002
0.189600002	0.189600002	0.871967	0.189600002
0.190000002	0.190000002	0.879967	0.190000002
0.190400002	0.190400002	0.855967	0.190400002
0.190800002	0.190800002	0.863967	0.190800002
0.191200002	0.191200002	0.855967	0.191200002
0.191600002	0.191600002	0.847967	0.191600002
0.192000002	0.192000002	0.839967	0.192000002
0.192400002	0.192400002	0.871966	0.192400002
0.192800002	0.192800002	0.855967	0.192800002
0.193200002	0.193200002	0.839967	0.193200002
0.193600002	0.193600002	0.847967	0.193600002
0.194000002	0.194000002	0.855967	0.194000002
0.194400002	0.194400002	0.863966	0.194400002
0.194800002	0.194800002	0.871967	0.194800002
0.195200002	0.195200002	0.863967	0.195200002
0.195600002	0.195600002	0.879967	0.195600002
0.196000002	0.196000002	0.863967	0.196000002
0.196400002	0.196400002	0.871967	0.196400002
0.196800002	0.196800002	0.855967	0.196800002
0.197200002	0.197200002	0.847968	0.197200002
0.197600002	0.197600002	0.863967	0.197600002
0.198000002	0.198000002	0.855967	0.198000002
0.198400002	0.198400002	0.863967	0.198400002
0.198800002	0.198800002	0.855967	0.198800002
0.199200002	0.199200002	0.831968	0.199200002
0.199600002	0.199600002	0.847967	0.199600002
0.200000002	0.200000002	0.855967	0.200000002
0.200400002	0.200400002	0.847967	0.200400002
0.200800002	0.200800002	0.871966	0.200800002
0.201200002	0.201200002	0.847967	0.201200002
0.201600002	0.201600002	0.863967	0.201600002
0.202000002	0.202000002	0.871967	0.202000002
0.202400002	0.202400002	0.863967	0.202400002
0.202800002	0.202800002	0.847967	0.202800002
0.203200002	0.203200002	0.855967	0.203200002
0.203600002	0.203600002	0.863967	0.203600002
0.204000002	0.204000002	0.855967	0.204000002
0.204400002	0.204400002	0.879967	0.204400002
0.204800002	0.204800002	0.839968	0.204800002
0.205200002	0.205200002	0.847967	0.205200002
0.205600002	0.205600002	0.855967	0.205600002
0.206000002	0.206000002	0.871967	0.206000002
0.206400002	0.206400002	0.847967	0.206400002
0.206800002	0.206800002	0.871967	0.206800002
0.207200002	0.207200002	0.863967	0.207200002
0.207600002	0.207600002	0.855967	0.207600002
0.208000002	0.208000002	0.871966	0.208000002
0.208400002	0.208400002	0.855967	0.208400002
0.208800002	0.208800002	0.847967	0.208800002
0.209200002	0.209200002	0.855967	0.209200002
0.209600002	0.209600002	0.847968	0.209600002
0.210000002	0.210000002	0.863967	0.210000002
0.210400002	0.210400002	0.855967	0.210400002
0.210800002	0.210800002	0.847967	0.210800002
0.211200002	0.211200002	0.847967	0.211200002
0.211600002	0.211600002	0.863966	0.211600002
0.212000002	0.212000002	0.863967	0.212000002
0.212400002	0.212400002	0.855967	0.212400002
0.212800002	0.212800002	0.855967	0.212800002
0.213200002	0.213200002	0.863967	0.213200002
0.213600002	0.213600002	0.855967	0.213600002
0.214000002	0.214000002	0.871966	0.214000002
0.214400002	0.214400002	0.855967	0.214400002
0.214800002	0.214800002	0.863967	0.214800002
0.215200002	0.215200002	0.863967	0.215200002
0.215600002	0.215600002	0.871966	0.215600002
0.216000002	0.216000002	0.839967	0.216000002
0.216400002	0.216400002	0.855967	0.216400002
0.216800002	0.216800002	0.863967	0.216800002
0.217200002	0.217200002	0.855967	0.217200002
0.217600002	0.217600002	0.871966	0.217600002
0.218000002	0.218000002	0.863967	0.218000002
0.218400002	0.218400002	0.855967	0.218400002
0.218800002	0.218800002	0.871967	0.218800002
0.219200002	0.219200002	0.863967	0.219200002
0.219600002	0.219600002	0.847967	0.219600002
0.220000002	0.220000002	0.847967	0.220000002
0.220400002	0.220400002	0.863967	0.220400002
0.220800002	0.220800002	0.839968	0.220800002
0.221200002	0.221200002	0.855967	0.221200002
0.221600002	0.221600002	0.855967	0.221600002
0.222000002	0.222000002	0.863966	0.222000002
0.222400002	0.222400002	0.863966	0.222400002
0.222800002	0.222800002	0.871966	0.222800002
0.223200002	0.223200002	0.847967	0.223200002
0.223600002	0.223600002	0.863967	0.223600002
0.224000002	0.224000002	0.855967	0.224000002
0.224400002	0.224400002	0.847968	0.224400002
0.224800002	0.224800002	0.855967	0.224800002
0.225200002	0.225200002	0.863967	0.225200002
0.225600002	0.225600002	0.855967	0.225600002
0.226000002	0.226000002	0.871967	0.226000002
0.226400002	0.226400002	0.855967	0.226400002
0.226800002	0.226800002	0.847967	0.226800002
0.227200002	0.227200002	0.887966	0.227200002
0.227600002	0.227600002	0.863967	0.227600002
0.228000002	0.228000002	0.847967	0.228000002
0.228400002	0.228400002	0.871967	0.228400002
0.228800002	0.228800002	0.847967	0.228800002
0.229200002	0.229200002	0.863967	0.229200002
0.229600002	0.229600002	0.855967	0.229600002
0.230000002	0.230000002	0.839968	0.230000002
0.230400002	0.230400002	0.847967	0.230400002
0.230800002	0.230800002	0.863966	0.230800002
0.231200002	0.231200002	0.855967	0.231200002
0.231600002	0.231600002	0.863967	0.231600002
0.232000002	0.232000002	0.871966	0.232000002
0.232400002	0.232400002	0.847967	0.232400002
0.232800002	0.232800002	0.847967	0.232800002
0.233200002	0.233200002	0.863966	0.233200002
0.233600002	0.233600002	0.847968	0.233600002
0.234000002	0.234000002	0.863967	0.234000002
0.234400002	0.234400002	0.855967	0.234400002
0.234800002	0.234800002	0.863967	0.234800002
0.235200002	0.235200002	0.863967	0.235200002
0.235600002	0.235600002	0.855967	0.235600002
0.236000002	0.236000002	0.855967	0.236000002
0.236400002	0.236400002	0.855967	0.236400002
0.236800002	0.236800002	0.871966	0.236800002
0.237200002	0.237200002	0.871966	0.237200002
0.237600002	0.237600002	0.847967	0.237600002
0.238000002	0.238000002	0.855967	0.238000002
0.238400002	0.238400002	0.847967	0.238400002
0.238800002	0.238800002	0.863967	0.238800002
0.239200002	0.239200002	0.847967	0.239200002
0.239600002	0.239600002	0.855967	0.239600002
0.240000002	0.240000002	0.855967	0.240000002
0.240400002	0.240400002	0.871966	0.240400002
0.240800002	0.240800002	0.863967	0.240800002
0.241200002	0.241200002	0.863967	0.241200002
0.241600002	0.241600002	0.855967	0.241600002
0.242000002	0.242000002	0.863967	0.242000002
0.242400002	0.242400002	0.863966	0.242400002
0.242800002	0.242800002	0.855967	0.242800002
0.243200002	0.243200002	0.863967	0.243200002
0.243600002	0.243600002	0.855967	0.243600002
0.244000002	0.244000002	0.879966	0.244000002
0.244400002	0.244400002	0.847967	0.244400002
0.244800002	0.244800002	0.847967	0.244800002
0.245200002	0.245200002	0.871967	0.245200002
0.245600002	0.245600002	0.847967	0.245600002
0.246000002	0.246000002	0.855967	0.246000002
0.246400002	0.246400002	0.863967	0.246400002
0.246800002	0.246800002	0.855967	0.246800002
0.247200002	0.247200002	0.855967	0.247200002
0.247600002	0.247600002	0.863967	0.247600002
0.248000002	0.248000002	0.863966	0.248000002
0.248400002	0.248400002	0.855967	0.248400002
0.248800002	0.248800002	0.871967	0.248800002
0.249200002	0.249200002	0.855967	0.249200002
0.249600002	0.249600002	0.847967	0.249600002
0.250000002	0.250000002	0.871967	0.250000002
0.250400002	0.250400002	0.855967	0.250400002
0.250800002	0.250800002	0.863967	0.250800002
0.251200002	0.251200002	0.855967	0.251200002
0.251600002	0.251600002	0.863967	0.251600002
0.252000002	0.252000002	0.855967	0.252000002
0.252400002	0.252400002	0.863967	0.252400002
0.252800002	0.252800002	0.855967	0.252800002
0.253200002	0.253200002	0.855967	0.253200002
0.253600002	0.253600002	0.863967	0.253600002
0.254000002	0.254000002	0.863967	0.254000002
0.254400002	0.254400002	0.863967	0.254400002
0.254800002	0.254800002	0.847967	0.254800002
0.255200002	0.255200002	0.839967	0.255200002
0.255600002	0.255600002	0.855967	0.255600002
0.256000002	0.256000002	0.879966	0.256000002
0.256400002	0.256400002	0.847967	0.256400002
0.256800002	0.256800002	0.847967	0.256800002
0.257200002	0.257200002	0.855967	0.257200002
0.257600002	0.257600002	0.863967	0.257600002
0.258000002	0.258000002	0.847967	0.258000002
0.258400002	0.258400002	0.855967	0.258400002
0.258800002	0.258800002	0.847967	0.258800002
0.259200002	0.259200002	0.847967	0.259200002
0.259600002	0.259600002	0.855967	0.259600002
0.260000002	0.260000002	0.863967	0.260000002
0.260400002	0.260400002	0.839967	0.260400002
0.260800002	0.260800002	0.847967	0.260800002
0.261200002	0.261200002	0.847968	0.261200002
0.261600002	0.261600002	0.863967	0.261600002
0.262000002	0.262000002	0.855967	0.262000002
0.262400002	0.262400002	0.863967	0.262400002
0.262800002	0.262800002	0.855967	0.262800002
0.263200002	0.263200002	0.879966	0.263200002
0.263600002	0.263600002	0.847967	0.263600002
0.264000002	0.264000002	0.863967	0.264000002
0.264400002	0.264400002	0.871967	0.264400002
0.264800002	0.264800002	0.863967	0.264800002
0.265200002	0.265200002	0.863967	0.265200002
0.265600002	0.265600002	0.855967	0.265600002
0.266000002	0.266000002	0.847967	0.266000002
0.266400002	0.266400002	0.855967	0.266400002
0.266800002	0.266800002	0.855967	0.266800002
0.267200002	0.267200002	0.839967	0.267200002
0.267600002	0.267600002	0.863967	0.267600002
0.268000002	0.268000002	0.879966	0.268000002
0.268400002	0.268400002	0.855967	0.268400002
0.268800002	0.268800002	0.855967	0.268800002
0.269200002	0.269200002	0.855967	0.269200002
0.269600002	0.269600002	0.855967	0.269600002
0.270000002	0.270000002	0.863967	0.270000002
0.270400002	0.270400002	0.871967	0.270400002
0.270800002	0.270800002	0.847967	0.270800002
0.271200002	0.271200002	0.839968	0.271200002
0.271600002	0.271600002	0.847968	0.271600002
0.272000002	0.272000002	0.863967	0.272000002
0.272400002	0.272400002	0.871966	0.272400002
0.272800002	0.272800002	0.871966	0.272800002
0.273200002	0.273200002	0.855967	0.273200002
0.273600002	0.273600002	0.839967	0.273600002
0.274000002	0.274000002	0.863967	0.274000002
0.274400002	0.274400002	0.863966	0.274400002
0.274800002	0.274800002	0.847967	0.274800002
0.275200002	0.275200002	0.871966	0.275200002
0.275600002	0.275600002	0.863967	0.275600002
0.276000002	0.276000002	0.871966	0.276000002
0.276400002	0.276400002	0.887966	0.276400002
0.276800002	0.276800002	0.855967	0.276800002
0.277200002	0.277200002	0.863967	0.277200002
0.277600002	0.277600002	0.863967	0.277600002
0.278000002	0.278000002	0.863967	0.278000002
0.278400002	0.278400002	0.855967	0.278400002
0.278800002	0.278800002	0.863967	0.278800002
0.279200002	0.279200002	0.855967	0.279200002
0.279600002	0.279600002	0.847967	0.279600002
0.280000002	0.280000002	0.855967	0.280000002
0.280400002	0.280400002	0.871967	0.280400002
0.280800002	0.280800002	0.855967	0.280800002
0.281200002	0.281200002	0.871967	0.281200002
0.281600002	0.281600002	0.855967	0.281600002
0.282000002	0.282000002	0.855967	0.282000002
0.282400002	0.282400002	0.879966	0.282400002
0.282800002	0.282800002	0.847967	0.282800002
0.283200002	0.283200002	0.879966	0.283200002
0.283600002	0.283600002	0.855967	0.283600002
0.284000002	0.284000002	0.847967	0.284000002
0.284400002	0.284400002	0.847967	0.284400002
0.284800002	0.284800002	0.855967	0.284800002
0.285200002	0.285200002	0.871966	0.285200002
0.285600002	0.285600002	0.879967	0.285600002
0.286000002	0.286000002	0.871967	0.286000002
0.286400002	0.286400002	0.855967	0.286400002
0.286800002	0.286800002	0.855967	0.286800002
0.287200002	0.287200002	0.863967	0.287200002
0.287600002	0.287600002	0.855967	0.287600002
0.288000002	0.288000002	0.863967	0.288000002
0.288400002	0.288400002	0.855967	0.288400002
0.288800002	0.288800002	0.847967	0.288800002
0.289200002	0.289200002	0.855967	0.289200002
0.289600002	0.289600002	0.863966	0.289600002
0.290000002	0.290000002	0.855967	0.290000002
0.290400002	0.290400002	0.847967	0.290400002
0.290800002	0.290800002	0.847968	0.290800002
0.291200002	0.291200002	0.855967	0.291200002
0.291600002	0.291600002	0.847967	0.291600002
0.292000002	0.292000002	0.871967	0.292000002
0.292400002	0.292400002	0.855967	0.292400002
0.292800002	0.292800002	0.879966	0.292800002
0.293200002	0.293200002	0.879967	0.293200002
0.293600002	0.293600002	0.863967	0.293600002
0.294000002	0.294000002	0.839968	0.294000002
0.294400002	0.294400002	0.863967	0.294400002
0.294800002	0.294800002	0.871966	0.294800002
0.295200002	0.295200002	0.847967	0.295200002
0.295600002	0.295600002	0.879966	0.295600002
0.296000002	0.296000002	0.863966	0.296000002
0.296400002	0.296400002	0.871967	0.296400002
0.296800002	0.296800002	0.855967	0.296800002
0.297200002	0.297200002	0.863967	0.297200002
0.297600002	0.297600002	0.847968	0.297600002
0.298000002	0.298000002	0.855967	0.298000002
0.298400002	0.298400002	0.863967	0.298400002
0.298800002	0.298800002	0.863967	0.298800002
0.299200002	0.299200002	0.855967	0.299200002
0.299600002	0.299600002	0.855967	0.299600002
0.300000002	0.300000002	0.847967	0.300000002
0.300400002	0.300400002	0.855967	0.300400002
0.300800002	0.300800002	0.863967	0.300800002
0.301200002	0.301200002	0.855967	0.301200002
0.301600002	0.301600002	0.863966	0.301600002
0.302000002	0.302000002	0.855967	0.302000002
0.302400002	0.302400002	0.839967	0.302400002
0.302800002	0.302800002	0.871966	0.302800002
0.303200002	0.303200002	0.847967	0.303200002
0.303600002	0.303600002	0.863967	0.303600002
0.304000002	0.304000002	0.863967	0.304000002
0.304400002	0.304400002	0.847968	0.304400002
0.304800002	0.304800002	0.855967	0.304800002
0.305200002	0.305200002	0.855967	0.305200002
0.305600002	0.305600002	0.855967	0.305600002
0.306000002	0.306000002	0.847967	0.306000002
0.306400002	0.306400002	0.863967	0.306400002
0.306800002	0.306800002	0.863967	0.306800002
0.307200002	0.307200002	0.863967	0.307200002
0.307600002	0.307600002	0.871967	0.307600002
0.308000002	0.308000002	0.855967	0.308000002
0.308400002	0.308400002	0.855967	0.308400002
0.308800002	0.308800002	0.855967	0.308800002
0.309200002	0.309200002	0.847968	0.309200002
0.309600002	0.309600002	0.863967	0.309600002
0.310000002	0.310000002	0.855967	0.310000002
0.310400002	0.310400002	0.863967	0.310400002
0.310800002	0.310800002	0.839967	0.310800002
0.311200002	0.311200002	0.863967	0.311200002
0.311600002	0.311600002	0.847967	0.311600002
0.312000002	0.312000002	0.847967	0.312000002
0.312400002	0.312400002	0.855967	0.312400002
0.312800002	0.312800002	0.863967	0.312800002
0.313200002	0.313200002	0.855967	0.313200002
0.313600002	0.313600002	0.871966	0.313600002
0.314000002	0.314000002	0.847967	0.314000002
0.314400002	0.314400002	0.863967	0.314400002
0.314800002	0.314800002	0.863966	0.314800002
0.315200002	0.315200002	0.855967	0.315200002
0.315600002	0.315600002	0.855967	0.315600002
0.316000002	0.316000002	0.863967	0.316000002
0.316400002	0.316400002	0.863967	0.316400002
0.316800002	0.316800002	0.847968	0.316800002
0.317200002	0.317200002	0.847967	0.317200002
0.317600002	0.317600002	0.847968	0.317600002
0.318000002	0.318000002	0.839968	0.318000002
0.318400002	0.318400002	0.855967	0.318400002
0.318800002	0.318800002	0.855967	0.318800002
0.319200002	0.319200002	0.855967	0.319200002
0.319600002	0.319600002	0.855967	0.319600002
0.320000002	0.320000002	0.855967	0.320000002
0.320400002	0.320400002	0.855967	0.320400002
0.320800002	0.320800002	0.855967	0.320800002
0.321200002	0.321200002	0.855967	0.321200002
0.321600002	0.321600002	0.863967	0.321600002
0.322000002	0.322000002	0.871967	0.322000002
0.322400002	0.322400002	0.863967	0.322400002
0.322800002	0.322800002	0.839968	0.322800002
0.323200002	0.323200002	0.847967	0.323200002
0.323600002	0.323600002	0.863967	0.323600002
0.324000002	0.324000002	0.863967	0.324000002
0.324400002	0.324400002	0.855967	0.324400002
0.324800002	0.324800002	0.855967	0.324800002
0.325200002	0.325200002	0.855967	0.325200002
0.325600002	0.325600002	0.871967	0.325600002
0.326000002	0.326000002	0.855967	0.326000002
0.326400002	0.326400002	0.847967	0.326400002
0.326800002	0.326800002	0.855967	0.326800002
0.327200002	0.327200002	0.847967	0.327200002
0.327600002	0.327600002	0.863967	0.327600002
0.328000002	0.328000002	0.847967	0.328000002
0.328400002	0.328400002	0.855967	0.328400002
0.328800002	0.328800002	0.855967	0.328800002
0.329200002	0.329200002	0.863967	0.329200002
0.329600002	0.329600002	0.863967	0.329600002
0.330000002	0.330000002	0.839967	0.330000002
0.330400002	0.330400002	0.871967	0.330400002
0.330800002	0.330800002	0.863967	0.330800002
0.331200002	0.331200002	0.855967	0.331200002
0.331600002	0.331600002	0.871966	0.331600002
0.332000002	0.332000002	0.847967	0.332000002
0.332400002	0.332400002	0.863966	0.332400002
0.332800002	0.332800002	0.871966	0.332800002
0.333200002	0.333200002	0.871966	0.333200002
0.333600002	0.333600002	0.863967	0.333600002
0.334000002	0.334000002	0.863967	0.334000002
0.334400002	0.334400002	0.863967	0.334400002
0.334800002	0.334800002	0.847967	0.334800002
0.335200002	0.335200002	0.863967	0.335200002
0.335600002	0.335600002	0.847967	0.335600002
0.336000002	0.336000002	0.871966	0.336000002
0.336400002	0.336400002	0.855967	0.336400002
0.336800002	0.336800002	0.863967	0.336800002
0.337200002	0.337200002	0.863966	0.337200002
0.337600002	0.337600002	0.879966	0.337600002
0.338000002	0.338000002	0.839967	0.338000002
0.338400002	0.338400002	0.871966	0.338400002
0.338800002	0.338800002	0.855967	0.338800002
0.339200002	0.339200002	0.839967	0.339200002
0.339600002	0.339600002	0.847967	0.339600002
0.340000002	0.340000002	0.855967	0.340000002
0.340400002	0.340400002	0.839967	0.340400002
0.340800002	0.340800002	0.855967	0.340800002
0.341200002	0.341200002	0.871967	0.341200002
0.341600002	0.341600002	0.855967	0.341600002
0.342000002	0.342000002	0.863967	0.342000002
0.342400002	0.342400002	0.863967	0.342400002
0.342800002	0.342800002	0.863967	0.342800002
0.343200002	0.343200002	0.839967	0.343200002
0.343600002	0.343600002	0.871967	0.343600002
0.344000002	0.344000002	0.863967	0.344000002
0.344400002	0.344400002	0.855967	0.344400002
0.344800002	0.344800002	0.871967	0.344800002
0.345200002	0.345200002	0.855967	0.345200002
0.345600002	0.345600002	0.855967	0.345600002
0.346000002	0.346000002	0.855967	0.346000002
0.346400002	0.346400002	0.863967	0.346400002
0.346800002	0.346800002	0.855967	0.346800002
0.347200002	0.347200002	0.871967	0.347200002
0.347600002	0.347600002	0.847967	0.347600002
0.348000002	0.348000002	0.855967	0.348000002
0.348400002	0.348400002	0.863966	0.348400002
0.348800002	0.348800002	0.855967	0.348800002
0.349200002	0.349200002	0.855967	0.349200002
0.349600002	0.349600002	0.871966	0.349600002
0.350000002	0.350000002	0.863967	0.350000002
0.350400002	0.350400002	0.871966	0.350400002
0.350800002	0.350800002	0.863967	0.350800002
0.351200002	0.351200002	0.855967	0.351200002
0.351600002	0.351600002	0.855967	0.351600002
0.352000002	0.352000002	0.863967	0.352000002
0.352400002	0.352400002	0.855967	0.352400002
0.352800002	0.352800002	0.847967	0.352800002
0.353200002	0.353200002	0.847967	0.353200002
0.353600002	0.353600002	0.847968	0.353600002
0.354000002	0.354000002	0.863967	0.354000002
0.354400002	0.354400002	0.855967	0.354400002
0.354800002	0.354800002	0.863967	0.354800002
0.355200002	0.355200002	0.855967	0.355200002
0.355600002	0.355600002	0.871967	0.355600002
0.356000002	0.356000002	0.855967	0.356000002
0.356400002	0.356400002	0.863967	0.356400002
0.356800002	0.356800002	0.855967	0.356800002
0.357200002	0.357200002	0.855967	0.357200002
0.357600002	0.357600002	0.871967	0.357600002
0.358000002	0.358000002	0.871966	0.358000002
0.358400002	0.358400002	0.855967	0.358400002
0.358800002	0.358800002	0.863967	0.358800002
0.359200002	0.359200002	0.855967	0.359200002
0.359600002	0.359600002	0.863966	0.359600002
0.360000002	0.360000002	0.855967	0.360000002
0.360400002	0.360400002	0.863967	0.360400002
0.360800002	0.360800002	0.847967	0.360800002
0.361200002	0.361200002	0.855967	0.361200002
0.361600002	0.361600002	0.863966	0.361600002
0.362000002	0.362000002	0.855967	0.362000002
0.362400002	0.362400002	0.855967	0.362400002
0.362800002	0.362800002	0.871967	0.362800002
0.363200002	0.363200002	0.847967	0.363200002
0.363600002	0.363600002	0.855967	0.363600002
0.364000002	0.364000002	0.879966	0.364000002
0.364400002	0.364400002	0.855967	0.364400002
0.364800002	0.364800002	0.863967	0.364800002
0.365200002	0.365200002	0.863967	0.365200002
0.365600002	0.365600002	0.863967	0.365600002
0.366000002	0.366000002	0.847968	0.366000002
0.366400002	0.366400002	0.855967	0.366400002
0.366800002	0.366800002	0.855967	0.366800002
0.367200002	0.367200002	0.855967	0.367200002
0.367600002	0.367600002	0.855967	0.367600002
0.368000002	0.368000002	0.863967	0.368000002
0.368400002	0.368400002	0.855967	0.368400002
0.368800002	0.368800002	0.839968	0.368800002
0.369200002	0.369200002	0.863967	0.369200002
0.369600002	0.369600002	0.847967	0.369600002
0.370000002	0.370000002	0.863967	0.370000002
0.370400002	0.370400002	0.863967	0.370400002
0.370800002	0.370800002	0.863967	0.370800002
0.371200002	0.371200002	0.879966	0.371200002
0.371600002	0.371600002	0.871967	0.371600002
0.372000002	0.372000002	0.847967	0.372000002
0.372400002	0.372400002	0.855967	0.372400002
0.372800002	0.372800002	0.847967	0.372800002
0.373200002	0.373200002	0.847967	0.373200002
0.373600002	0.373600002	0.871967	0.373600002
0.374000002	0.374000002	0.863967	0.374000002
0.374400002	0.374400002	0.847967	0.374400002
0.374800002	0.374800002	0.871966	0.374800002
0.375200002	0.375200002	0.855967	0.375200002
0.375600002	0.375600002	0.847967	0.375600002
0.376000002	0.376000002	0.871966	0.376000002
0.376400002	0.376400002	0.863967	0.376400002
0.376800002	0.376800002	0.871966	0.376800002
0.377200002	0.377200002	0.863967	0.377200002
0.377600002	0.377600002	0.839968	0.377600002
0.378000002	0.378000002	0.863967	0.378000002
0.378400002	0.378400002	0.863967	0.378400002
0.378800002	0.378800002	0.863967	0.378800002
0.379200002	0.379200002	0.847967	0.379200002
0.379600002	0.379600002	0.855967	0.379600002
0.380000002	0.380000002	0.847968	0.380000002
0.380400002	0.380400002	0.863967	0.380400002
0.380800002	0.380800002	0.855967	0.380800002
0.381200002	0.381200002	0.855967	0.381200002
0.381600002	0.381600002	0.855967	0.381600002
0.382000002	0.382000002	0.871967	0.382000002
0.382400002	0.382400002	0.863967	0.382400002
0.382800002	0.382800002	0.871967	0.382800002
0.383200002	0.383200002	0.855967	0.383200002
0.383600002	0.383600002	0.879966	0.383600002
0.384000002	0.384000002	0.847967	0.384000002
0.384400002	0.384400002	0.863967	0.384400002
0.384800002	0.384800002	0.863967	0.384800002
0.385200002	0.385200002	0.847967	0.385200002
0.385600002	0.385600002	0.863967	0.385600002
0.386000002	0.386000002	0.847967	0.386000002
0.386400002	0.386400002	0.855967	0.386400002
0.386800002	0.386800002	0.871966	0.386800002
0.387200002	0.387200002	0.855967	0.387200002
0.387600002	0.387600002	0.863966	0.387600002
0.388000002	0.388000002	0.879967	0.388000002
0.388400002	0.388400002	0.839968	0.388400002
0.388800002	0.388800002	0.855967	0.388800002
0.389200002	0.389200002	0.855967	0.389200002
0.389600002	0.389600002	0.847967	0.389600002
0.390000002	0.390000002	0.839967	0.390000002
0.390400002	0.390400002	0.855967	0.390400002
0.390800002	0.390800002	0.871966	0.390800002
0.391200002	0.391200002	0.871966	0.391200002
0.391600002	0.391600002	0.863967	0.391600002
0.392000002	0.392000002	0.855967	0.392000002
0.392400002	0.392400002	0.855967	0.392400002
0.392800002	0.392800002	0.863967	0.392800002
0.393200002	0.393200002	0.855967	0.393200002
0.393600002	0.393600002	0.863966	0.393600002
0.394000002	0.394000002	0.863966	0.394000002
0.394400002	0.394400002	0.839967	0.394400002
0.394800002	0.394800002	0.855967	0.394800002
0.395200002	0.395200002	0.855967	0.395200002
0.395600002	0.395600002	0.855967	0.395600002
0.396000002	0.396000002	0.863967	0.396000002
0.396400002	0.396400002	0.879966	0.396400002
0.396800002	0.396800002	0.871967	0.396800002
0.397200002	0.397200002	0.839967	0.397200002
0.397600002	0.397600002	0.871967	0.397600002
0.398000002	0.398000002	0.855967	0.398000002
0.398400002	0.398400002	0.863967	0.398400002
0.398800002	0.398800002	0.871966	0.398800002
0.399200002	0.399200002	0.855967	0.399200002
0.399600002	0.399600002	0.823968	0.399600002
0.400000002	0.400000002	0.855967	0.400000002
0.400400002	0.400400002	0.847967	0.400400002
0.400800002	0.400800002	0.839967	0.400800002
0.401200002	0.401200002	0.863967	0.401200002
0.401600002	0.401600002	0.855967	0.401600002
0.402000002	0.402000002	0.847967	0.402000002
0.402400002	0.402400002	0.871967	0.402400002
0.402800002	0.402800002	0.863967	0.402800002
0.403200002	0.403200002	0.863967	0.403200002
0.403600002	0.403600002	0.863967	0.403600002
0.404000002	0.404000002	0.855967	0.404000002
0.404400002	0.404400002	0.855967	0.404400002
0.404800002	0.404800002	0.847967	0.404800002
0.405200002	0.405200002	0.863967	0.405200002
0.405600002	0.405600002	0.855967	0.405600002
0.406000002	0.406000002	0.847968	0.406000002
0.406400002	0.406400002	0.847967	0.406400002
0.406800002	0.406800002	0.855967	0.406800002
0.407200002	0.407200002	0.863967	0.407200002
0.407600002	0.407600002	0.863966	0.407600002
0.408000002	0.408000002	0.839968	0.408000002
0.408400002	0.408400002	0.863967	0.408400002
0.408800002	0.408800002	0.863967	0.408800002
0.409200002	0.409200002	0.847967	0.409200002
0.409600002	0.409600002	0.871966	0.409600002
0.410000002	0.410000002	0.863967	0.410000002
0.410400002	0.410400002	0.871966	0.410400002
0.410800002	0.410800002	0.855967	0.410800002
0.411200002	0.411200002	0.863966	0.411200002
0.411600002	0.411600002	0.863967	0.411600002
0.412000002	0.412000002	0.855967	0.412000002
0.412400002	0.412400002	0.847968	0.412400002
0.412800002	0.412800002	0.863966	0.412800002
0.413200002	0.413200002	0.855967	0.413200002
0.413600002	0.413600002	0.863966	0.413600002
0.414000002	0.414000002	0.855967	0.414000002
0.414400002	0.414400002	0.879966	0.414400002
0.414800002	0.414800002	0.839967	0.414800002
0.415200002	0.415200002	0.871967	0.415200002
0.415600002	0.415600002	0.863967	0.415600002
0.416000002	0.416000002	0.855967	0.416000002
0.416400002	0.416400002	0.863967	0.416400002
0.416800002	0.416800002	0.855967	0.416800002
0.417200002	0.417200002	0.847968	0.417200002
0.417600002	0.417600002	0.863967	0.417600002
0.418000002	0.418000002	0.855967	0.418000002
0.418400002	0.418400002	0.855967	0.418400002
0.418800002	0.418800002	0.847967	0.418800002
0.419200002	0.419200002	0.863967	0.419200002
0.419600002	0.419600002	0.863967	0.419600002
0.420000002	0.420000002	0.847967	0.420000002
0.420400002	0.420400002	0.863966	0.420400002
0.420800002	0.420800002	0.863967	0.420800002
0.421200002	0.421200002	0.847967	0.421200002
0.421600002	0.421600002	0.863966	0.421600002
0.422000002	0.422000002	0.863967	0.422000002
0.422400002	0.422400002	0.863967	0.422400002
0.422800002	0.422800002	0.855967	0.422800002
0.423200002	0.423200002	0.831968	0.423200002
0.423600002	0.423600002	0.847968	0.423600002
0.424000002	0.424000002	0.863966	0.424000002
0.424400002	0.424400002	0.847967	0.424400002
0.424800002	0.424800002	0.847968	0.424800002
0.425200002	0.425200002	0.871967	0.425200002
0.425600002	0.425600002	0.847967	0.425600002
0.426000002	0.426000002	0.863967	0.426000002
0.426400002	0.426400002	0.863967	0.426400002
0.426800002	0.426800002	0.855967	0.426800002
0.427200002	0.427200002	0.879966	0.427200002
0.427600002	0.427600002	0.863967	0.427600002
0.428000002	0.428000002	0.855967	0.428000002
0.428400002	0.428400002	0.847967	0.428400002
0.428800002	0.428800002	0.871967	0.428800002
0.429200002	0.429200002	0.871966	0.429200002
0.429600002	0.429600002	0.855967	0.429600002
0.430000002	0.430000002	0.863967	0.430000002
0.430400002	0.430400002	0.871966	0.430400002
0.430800002	0.430800002	0.839967	0.430800002
0.431200002	0.431200002	0.871967	0.431200002
0.431600002	0.431600002	0.871967	0.431600002
0.432000002	0.432000002	0.847967	0.432000002
0.432400002	0.432400002	0.847967	0.432400002
0.432800002	0.432800002	0.863967	0.432800002
0.433200002	0.433200002	0.847967	0.433200002
0.433600002	0.433600002	0.863967	0.433600002
0.434000002	0.434000002	0.863967	0.434000002
0.434400002	0.434400002	0.863967	0.434400002
0.434800002	0.434800002	0.863967	0.434800002
0.435200002	0.435200002	0.871967	0.435200002
0.435600002	0.435600002	0.863966	0.435600002
0.436000002	0.436000002	0.871967	0.436000002
0.436400002	0.436400002	0.855967	0.436400002
0.436800002	0.436800002	0.863967	0.436800002
0.437200002	0.437200002	0.871967	0.437200002
0.437600002	0.437600002	0.863967	0.437600002
0.438000002	0.438000002	0.847967	0.438000002
0.438400002	0.438400002	0.847967	0.438400002
0.438800002	0.438800002	0.863967	0.438800002
0.439200002	0.439200002	0.863967	0.439200002
0.439600002	0.439600002	0.879966	0.439600002
0.440000002	0.440000002	0.879966	0.440000002
0.440400002	0.440400002	0.847967	0.440400002
0.440800002	0.440800002	0.863966	0.440800002
0.441200002	0.441200002	0.855967	0.441200002
0.441600002	0.441600002	0.855967	0.441600002
0.442000002	0.442000002	0.871967	0.442000002
0.442400002	0.442400002	0.863967	0.442400002
0.442800002	0.442800002	0.863967	0.442800002
0.443200002	0.443200002	0.863967	0.443200002
0.443600002	0.443600002	0.863967	0.443600002
0.444000002	0.444000002	0.855967	0.444000002
0.444400002	0.444400002	0.847967	0.444400002
0.444800002	0.444800002	0.855967	0.444800002
0.445200002	0.445200002	0.839968	0.445200002
0.445600002	0.445600002	0.863966	0.445600002
0.446000002	0.446000002	0.855967	0.446000002
0.446400002	0.446400002	0.855967	0.446400002
0.446800002	0.446800002	0.847967	0.446800002
0.447200002	0.447200002	0.863967	0.447200002
0.447600002	0.447600002	0.855967	0.447600002
0.448000002	0.448000002	0.863967	0.448000002
0.448400002	0.448400002	0.863967	0.448400002
0.448800002	0.448800002	0.847967	0.448800002
0.449200002	0.449200002	0.855967	0.449200002
0.449600002	0.449600002	0.855967	0.449600002
0.450000002	0.450000002	0.855967	0.450000002
0.450400002	0.450400002	0.871967	0.450400002
0.450800002	0.450800002	0.863966	0.450800002
0.451200002	0.451200002	0.847968	0.451200002
0.451600002	0.451600002	0.863966	0.451600002
0.452000002	0.452000002	0.863967	0.452000002
0.452400002	0.452400002	0.855967	0.452400002
0.452800002	0.452800002	0.855967	0.452800002
0.453200002	0.453200002	0.871966	0.453200002
0.453600002	0.453600002	0.847967	0.453600002
0.454000002	0.454000002	0.871966	0.454000002
0.454400002	0.454400002	0.855967	0.454400002
0.454800002	0.454800002	0.863967	0.454800002
0.455200002	0.455200002	0.847967	0.455200002
0.455600002	0.455600002	0.863967	0.455600002
0.456000002	0.456000002	0.847967	0.456000002
0.456400002	0.456400002	0.855967	0.456400002
0.456800002	0.456800002	0.847967	0.456800002
0.457200002	0.457200002	0.847967	0.457200002
0.457600002	0.457600002	0.871967	0.457600002
0.458000002	0.458000002	0.847968	0.458000002
0.458400002	0.458400002	0.863967	0.458400002
0.458800002	0.458800002	0.879967	0.458800002
0.459200002	0.459200002	0.855967	0.459200002
0.459600002	0.459600002	0.855967	0.459600002
0.460000002	0.460000002	0.871967	0.460000002
0.460400002	0.460400002	0.855967	0.460400002
0.460800002	0.460800002	0.863966	0.460800002
0.461200002	0.461200002	0.855967	0.461200002
0.461600002	0.461600002	0.855967	0.461600002
0.462000002	0.462000002	0.863967	0.462000002
0.462400002	0.462400002	0.855967	0.462400002
0.462800002	0.462800002	0.847967	0.462800002
0.463200002	0.463200002	0.855967	0.463200002
0.463600002	0.463600002	0.847967	0.463600002
0.464000002	0.464000002	0.871967	0.464000002
0.464400002	0.464400002	0.863967	0.464400002
0.464800002	0.464800002	0.871967	0.464800002
0.465200002	0.465200002	0.863967	0.465200002
0.465600002	0.465600002	0.839967	0.465600002
0.466000002	0.466000002	0.863967	0.466000002
0.466400002	0.466400002	0.863967	0.466400002
0.466800002	0.466800002	0.847968	0.466800002
0.467200002	0.467200002	0.855967	0.467200002
0.467600002	0.467600002	0.863967	0.467600002
0.468000002	0.468000002	0.839968	0.468000002
0.468400002	0.468400002	0.855967	0.468400002
0.468800002	0.468800002	0.855967	0.468800002
0.469200002	0.469200002	0.855967	0.469200002
0.469600002	0.469600002	0.863967	0.469600002
0.470000002	0.470000002	0.839967	0.470000002
0.470400002	0.470400002	0.863967	0.470400002
0.470800002	0.470800002	0.855967	0.470800002
0.471200002	0.471200002	0.855967	0.471200002
0.471600002	0.471600002	0.855967	0.471600002
0.472000002	0.472000002	0.871966	0.472000002
0.472400002	0.472400002	0.855967	0.472400002
0.472800002	0.472800002	0.847967	0.472800002
0.473200002	0.473200002	0.863967	0.473200002
0.473600002	0.473600002	0.863967	0.473600002
0.474000002	0.474000002	0.855967	0.474000002
0.474400002	0.474400002	0.863967	0.474400002
0.474800002	0.474800002	0.855967	0.474800002
0.475200002	0.475200002	0.863967	0.475200002
0.475600002	0.475600002	0.855967	0.475600002
0.476000002	0.476000002	0.871966	0.476000002
0.476400002	0.476400002	0.855967	0.476400002
0.476800002	0.476800002	0.855967	0.476800002
0.477200002	0.477200002	0.863966	0.477200002
0.477600002	0.477600002	0.855967	0.477600002
0.478000002	0.478000002	0.871967	0.478000002
0.478400002	0.478400002	0.847967	0.478400002
0.478800002	0.478800002	0.847967	0.478800002
0.479200002	0.479200002	0.855967	0.479200002
0.479600002	0.479600002	0.855967	0.479600002
0.480000002	0.480000002	0.847967	0.480000002
0.480400002	0.480400002	0.863967	0.480400002
0.480800002	0.480800002	0.847967	0.480800002
0.481200002	0.481200002	0.855967	0.481200002
0.481600002	0.481600002	0.863966	0.481600002
0.482000002	0.482000002	0.863966	0.482000002
0.482400002	0.482400002	0.831968	0.482400002
0.482800002	0.482800002	0.871967	0.482800002
0.483200002	0.483200002	0.847967	0.483200002
0.483600002	0.483600002	0.847967	0.483600002
0.484000002	0.484000002	0.863967	0.484000002
0.484400002	0.484400002	0.855967	0.484400002
0.484800002	0.484800002	0.847967	0.484800002
0.485200002	0.485200002	0.863966	0.485200002
0.485600002	0.485600002	0.847967	0.485600002
0.486000002	0.486000002	0.863967	0.486000002
0.486400002	0.486400002	0.863967	0.486400002
0.486800002	0.486800002	0.847968	0.486800002
0.487200002	0.487200002	0.863967	0.487200002
0.487600002	0.487600002	0.863967	0.487600002
0.488000002	0.488000002	0.863967	0.488000002
0.488400002	0.488400002	0.863967	0.488400002
0.488800002	0.488800002	0.863967	0.488800002
0.489200002	0.489200002	0.855967	0.489200002
0.489600002	0.489600002	0.847967	0.489600002
0.490000002	0.490000002	0.871967	0.490000002
0.490400002	0.490400002	0.839968	0.490400002
0.490800002	0.490800002	0.863967	0.490800002
0.491200002	0.491200002	0.871967	0.491200002
0.491600002	0.491600002	0.855967	0.491600002
0.492000002	0.492000002	0.855967	0.492000002
0.492400002	0.492400002	0.871967	0.492400002
0.492800002	0.492800002	0.855967	0.492800002
0.493200002	0.493200002	0.863967	0.493200002
0.493600002	0.493600002	0.855967	0.493600002
0.494000002	0.494000002	0.863967	0.494000002
0.494400002	0.494400002	0.855967	0.494400002
0.494800002	0.494800002	0.863967	0.494800002
0.495200002	0.495200002	0.847967	0.495200002
0.495600002	0.495600002	0.839968	0.495600002
0.496000002	0.496000002	0.855967	0.496000002
0.496400002	0.496400002	0.863967	0.496400002
0.496800002	0.496800002	0.855967	0.496800002
0.497200002	0.497200002	0.855967	0.497200002
0.497600002	0.497600002	0.863967	0.497600002
0.498000002	0.498000002	0.871967	0.498000002
0.498400002	0.498400002	0.847967	0.498400002
0.498800002	0.498800002	0.855967	0.498800002
0.499200002	0.499200002	0.855967	0.499200002
0.499600002	0.499600002	0.839967	0.499600002
0.500000002	0.500000002	0.863966	0.500000002
0.500400002	0.500400002	0.855967	0.500400002
0.500800002	0.500800002	0.887966	0.500800002
0.501200002	0.501200002	0.855967	0.501200002
0.501600002	0.501600002	0.871966	0.501600002
0.502000002	0.502000002	0.863967	0.502000002
0.502400002	0.502400002	0.863967	0.502400002
0.502800002	0.502800002	0.855967	0.502800002
0.503200002	0.503200002	0.855967	0.503200002
0.503600002	0.503600002	0.847967	0.503600002
0.504000002	0.504000002	0.855967	0.504000002
0.504400002	0.504400002	0.879966	0.504400002
0.504800002	0.504800002	0.855967	0.504800002
0.505200002	0.505200002	0.847967	0.505200002
0.505600002	0.505600002	0.863967	0.505600002
0.506000002	0.506000002	0.855967	0.506000002
0.506400002	0.506400002	0.863967	0.506400002
0.506800002	0.506800002	0.863967	0.506800002
0.507200002	0.507200002	0.847967	0.507200002
0.507600002	0.507600002	0.847967	0.507600002
0.508000002	0.508000002	0.863967	0.508000002
0.508400002	0.508400002	0.855967	0.508400002
0.508800002	0.508800002	0.855967	0.508800002
0.509200002	0.509200002	0.863967	0.509200002
0.509600002	0.509600002	0.863967	0.509600002
0.510000002	0.510000002	0.847967	0.510000002
0.510400002	0.510400002	0.863967	0.510400002
0.510800002	0.510800002	0.855967	0.510800002
0.511200002	0.511200002	0.847968	0.511200002
0.511600002	0.511600002	0.847967	0.511600002
0.512000002	0.512000002	0.855967	0.512000002
0.512400002	0.512400002	0.855967	0.512400002
0.512800002	0.512800002	0.855967	0.512800002
0.513200002	0.513200002	0.871966	0.513200002
0.513600002	0.513600002	0.847967	0.513600002
0.514000002	0.514000002	0.855967	0.514000002
0.514400002	0.514400002	0.871967	0.514400002
0.514800002	0.514800002	0.871967	0.514800002
0.515200002	0.515200002	0.871967	0.515200002
0.515600002	0.515600002	0.847967	0.515600002
0.516000002	0.516000002	0.863967	0.516000002
0.516400002	0.516400002	0.863967	0.516400002
0.516800002	0.516800002	0.839967	0.516800002
0.517200002	0.517200002	0.855967	0.517200002
0.517600002	0.517600002	0.855967	0.517600002
0.518000002	0.518000002	0.863967	0.518000002
0.518400002	0.518400002	0.855967	0.518400002
0.518800002	0.518800002	0.863966	0.518800002
0.519200002	0.519200002	0.855967	0.519200002
0.519600002	0.519600002	0.863967	0.519600002
0.520000002	0.520000002	0.863967	0.520000002
0.520400002	0.520400002	0.839967	0.520400002
0.520800002	0.520800002	0.855967	0.520800002
0.521200002	0.521200002	0.863967	0.521200002
0.521600002	0.521600002	0.863966	0.521600002
0.522000002	0.522000002	0.855967	0.522000002
0.522400002	0.522400002	0.847968	0.522400002
0.522800002	0.522800002	0.863967	0.522800002
0.523200002	0.523200002	0.855967	0.523200002
0.523600002	0.523600002	0.847967	0.523600002
0.524000002	0.524000002	0.863967	0.524000002
0.524400002	0.524400002	0.855967	0.524400002
0.524800002	0.524800002	0.863967	0.524800002
0.525200002	0.525200002	0.855967	0.525200002
0.525600002	0.525600002	0.855967	0.525600002
0.526000002	0.526000002	0.871966	0.526000002
0.526400002	0.526400002	0.855967	0.526400002
0.526800002	0.526800002	0.863967	0.526800002
0.527200002	0.527200002	0.855967	0.527200002
0.527600002	0.527600002	0.855967	0.527600002
0.528000002	0.528000002	0.855967	0.528000002
0.528400002	0.528400002	0.863966	0.528400002
0.528800002	0.528800002	0.855967	0.528800002
0.529200002	0.529200002	0.863967	0.529200002
0.529600002	0.529600002	0.879966	0.529600002
0.530000002	0.530000002	0.863967	0.530000002
0.530400002	0.530400002	0.863967	0.530400002
0.530800002	0.530800002	0.863967	0.530800002
0.531200002	0.531200002	0.863967	0.531200002
0.531600002	0.531600002	0.863967	0.531600002
0.532000002	0.532000002	0.871966	0.532000002
0.532400002	0.532400002	0.863967	0.532400002
0.532800002	0.532800002	0.863967	0.532800002
0.533200002	0.533200002	0.871967	0.533200002
0.533600002	0.533600002	0.847967	0.533600002
0.534000002	0.534000002	0.847967	0.534000002
0.534400002	0.534400002	0.855967	0.534400002
0.534800002	0.534800002	0.863967	0.534800002
0.535200002	0.535200002	0.847967	0.535200002
0.535600002	0.535600002	0.863967	0.535600002
0.536000002	0.536000002	0.863967	0.536000002
0.536400002	0.536400002	0.863967	0.536400002
0.536800002	0.536800002	0.847968	0.536800002
0.537200002	0.537200002	0.863967	0.537200002
0.537600002	0.537600002	0.855967	0.537600002
0.538000002	0.538000002	0.871966	0.538000002
0.538400002	0.538400002	0.863967	0.538400002
0.538800002	0.538800002	0.855967	0.538800002
0.539200002	0.539200002	0.847967	0.539200002
0.539600002	0.539600002	0.871966	0.539600002
0.540000002	0.540000002	0.855967	0.540000002
0.540400002	0.540400002	0.863966	0.540400002
0.540800002	0.540800002	0.855967	0.540800002
0.541200002	0.541200002	0.871967	0.541200002
0.541600002	0.541600002	0.871967	0.541600002
0.542000002	0.542000002	0.839968	0.542000002
0.542400002	0.542400002	0.847967	0.542400002
0.542800002	0.542800002	0.871967	0.542800002
0.543200002	0.543200002	0.855967	0.543200002
0.543600002	0.543600002	0.847968	0.543600002
0.544000002	0.544000002	0.847967	0.544000002
0.544400002	0.544400002	0.855967	0.544400002
0.544800002	0.544800002	0.839968	0.544800002
0.545200002	0.545200002	0.863967	0.545200002
0.545600002	0.545600002	0.855967	0.545600002
0.546000002	0.546000002	0.871966	0.546000002
0.546400002	0.546400002	0.863967	0.546400002
0.546800002	0.546800002	0.863967	0.546800002
0.547200002	0.547200002	0.847967	0.547200002
0.547600002	0.547600002	0.863967	0.547600002
0.548000002	0.548000002	0.847967	0.548000002
0.548400002	0.548400002	0.871967	0.548400002
0.548800002	0.548800002	0.863967	0.548800002
0.549200002	0.549200002	0.855967	0.549200002
0.549600002	0.549600002	0.839967	0.549600002
0.550000002	0.550000002	0.855967	0.550000002
0.550400002	0.550400002	0.855967	0.550400002
0.550800002	0.550800002	0.855967	0.550800002
0.551200002	0.551200002	0.879966	0.551200002
0.551600002	0.551600002	0.863967	0.551600002
0.552000002	0.552000002	0.863967	0.552000002
0.552400002	0.552400002	0.855967	0.552400002
0.552800002	0.552800002	0.871966	0.552800002
0.553200002	0.553200002	0.855967	0.553200002
0.553600002	0.553600002	0.855967	0.553600002
0.554000002	0.554000002	0.863966	0.554000002
0.554400002	0.554400002	0.847968	0.554400002
0.554800002	0.554800002	0.847967	0.554800002
0.555200002	0.555200002	0.855967	0.555200002
0.555600002	0.555600002	0.839968	0.555600002
0.556000002	0.556000002	0.855967	0.556000002
0.556400002	0.556400002	0.831968	0.556400002
0.556800002	0.556800002	0.855967	0.556800002
0.557200002	0.557200002	0.863967	0.557200002
0.557600002	0.557600002	0.839968	0.557600002
0.558000002	0.558000002	0.847967	0.558000002
0.558400002	0.558400002	0.855967	0.558400002
0.558800002	0.558800002	0.863967	0.558800002
0.559200002	0.559200002	0.839967	0.559200002
0.559600002	0.559600002	0.855967	0.559600002
0.560000002	0.560000002	0.839968	0.560000002
0.560400002	0.560400002	0.855967	0.560400002
0.560800002	0.560800002	0.855967	0.560800002
0.561200002	0.561200002	0.855967	0.561200002
0.561600002	0.561600002	0.847968	0.561600002
0.562000002	0.562000002	0.871967	0.562000002
0.562400002	0.562400002	0.855967	0.562400002
0.562800002	0.562800002	0.847967	0.562800002
0.563200002	0.563200002	0.879966	0.563200002
0.563600002	0.563600002	0.855967	0.563600002
0.564000002	0.564000002	0.855967	0.564000002
0.564400002	0.564400002	0.879966	0.564400002
0.564800002	0.564800002	0.839968	0.564800002
0.565200002	0.565200002	0.879966	0.565200002
0.565600002	0.565600002	0.863966	0.565600002
0.566000002	0.566000002	0.855967	0.566000002
0.566400002	0.566400002	0.855967	0.566400002
0.566800002	0.566800002	0.863967	0.566800002
0.567200002	0.567200002	0.863967	0.567200002
0.567600002	0.567600002	0.847967	0.567600002
0.568000002	0.568000002	0.871967	0.568000002
0.568400002	0.568400002	0.847967	0.568400002
0.568800002	0.568800002	0.847967	0.568800002
0.569200002	0.569200002	0.855967	0.569200002
0.569600002	0.569600002	0.855967	0.569600002
0.570000002	0.570000002	0.855967	0.570000002
0.570400002	0.570400002	0.871967	0.570400002
0.570800002	0.570800002	0.855967	0.570800002
0.571200002	0.571200002	0.863967	0.571200002
0.571600002	0.571600002	0.855967	0.571600002
0.572000002	0.572000002	0.847968	0.572000002
0.572400002	0.572400002	0.863967	0.572400002
0.572800002	0.572800002	0.863967	0.572800002
0.573200002	0.573200002	0.855967	0.573200002
0.573600002	0.573600002	0.863967	0.573600002
0.574000002	0.574000002	0.863967	0.574000002
0.574400002	0.574400002	0.855967	0.574400002
0.574800002	0.574800002	0.847967	0.574800002
0.575200002	0.575200002	0.871967	0.575200002
0.575600002	0.575600002	0.863967	0.575600002
0.576000002	0.576000002	0.847967	0.576000002
0.576400002	0.576400002	0.855967	0.576400002
0.576800002	0.576800002	0.855967	0.576800002
0.577200002	0.577200002	0.855967	0.577200002
0.577600002	0.577600002	0.847967	0.577600002
0.578000002	0.578000002	0.855967	0.578000002
0.578400002	0.578400002	0.871967	0.578400002
0.578800002	0.578800002	0.863967	0.578800002
0.579200002	0.579200002	0.863967	0.579200002
0.579600002	0.579600002	0.839967	0.579600002
0.580000002	0.580000002	0.879967	0.580000002
0.580400002	0.580400002	0.839967	0.580400002
0.580800002	0.580800002	0.839967	0.580800002
0.581200002	0.581200002	0.863967	0.581200002
0.581600002	0.581600002	0.855967	0.581600002
0.582000002	0.582000002	0.855967	0.582000002
0.582400002	0.582400002	0.863967	0.582400002
0.582800002	0.582800002	0.847967	0.582800002
0.583200002	0.583200002	0.847967	0.583200002
0.583600002	0.583600002	0.863967	0.583600002
0.584000002	0.584000002	0.839967	0.584000002
0.584400002	0.584400002	0.855967	0.584400002
0.584800002	0.584800002	0.855967	0.584800002
0.585200002	0.585200002	0.847967	0.585200002
0.585600002	0.585600002	0.847967	0.585600002
0.586000002	0.586000002	0.863966	0.586000002
0.586400002	0.586400002	0.855967	0.586400002
0.586800002	0.586800002	0.847967	0.586800002
0.587200002	0.587200002	0.871966	0.587200002
0.587600002	0.587600002	0.855967	0.587600002
0.588000002	0.588000002	0.839968	0.588000002
0.588400002	0.588400002	0.879966	0.588400002
0.588800002	0.588800002	0.847967	0.588800002
0.589200002	0.589200002	0.871967	0.589200002
0.589600002	0.589600002	0.855967	0.589600002
0.590000002	0.590000002	0.863967	0.590000002
0.590400002	0.590400002	0.855967	0.590400002
0.590800002	0.590800002	0.863967	0.590800002
0.591200002	0.591200002	0.871966	0.591200002
0.591600002	0.591600002	0.847967	0.591600002
0.592000002	0.592000002	0.863967	0.592000002
0.592400002	0.592400002	0.847967	0.592400002
0.592800002	0.592800002	0.847968	0.592800002
0.593200002	0.593200002	0.855967	0.593200002
0.593600002	0.593600002	0.855967	0.593600002
0.594000002	0.594000002	0.839968	0.594000002
0.594400002	0.594400002	0.855967	0.594400002
0.594800002	0.594800002	0.855967	0.594800002
0.595200002	0.595200002	0.839967	0.595200002
0.595600002	0.595600002	0.863967	0.595600002
0.596000002	0.596000002	0.871967	0.596000002
0.596400002	0.596400002	0.847967	0.596400002
0.596800002	0.596800002	0.863966	0.596800002
0.597200002	0.597200002	0.863967	0.597200002
0.597600002	0.597600002	0.839968	0.597600002
0.598000002	0.598000002	0.863967	0.598000002
0.598400002	0.598400002	0.871966	0.598400002
0.598800002	0.598800002	0.855967	0.598800002
0.599200002	0.599200002	0.863967	0.599200002
0.599600002	0.599600002	0.863966	0.599600002
0.600000002	0.600000002	0.855967	0.600000002
0.600400002	0.600400002	0.871966	0.600400002
0.600800002	0.600800002	0.871966	0.600800002
0.601200002	0.601200002	0.863967	0.601200002
0.601600002	0.601600002	0.863967	0.601600002
0.602000002	0.602000002	0.863967	0.602000002
0.602400002	0.602400002	0.839967	0.602400002
0.602800002	0.602800002	0.855967	0.602800002
0.603200002	0.603200002	0.863967	0.603200002
0.603600002	0.603600002	0.855967	0.603600002
0.604000002	0.604000002	0.879966	0.604000002
0.604400002	0.604400002	0.863967	0.604400002
0.604800002	0.604800002	0.839967	0.604800002
0.605200002	0.605200002	0.871966	0.605200002
0.605600002	0.605600002	0.855967	0.605600002
0.606000002	0.606000002	0.871967	0.606000002
0.606400002	0.606400002	0.879967	0.606400002
0.606800002	0.606800002	0.863967	0.606800002
0.607200002	0.607200002	0.855967	0.607200002
0.607600002	0.607600002	0.847967	0.607600002
0.608000002	0.608000002	0.863967	0.608000002
0.608400002	0.608400002	0.855967	0.608400002
0.608800002	0.608800002	0.855967	0.608800002
0.609200002	0.609200002	0.855967	0.609200002
0.609600002	0.609600002	0.863967	0.609600002
0.610000002	0.610000002	0.871967	0.610000002
0.610400002	0.610400002	0.863967	0.610400002
0.610800002	0.610800002	0.863966	0.610800002
0.611200002	0.611200002	0.855967	0.611200002
0.611600002	0.611600002	0.847967	0.611600002
0.612000002	0.612000002	0.863967	0.612000002
0.612400002	0.612400002	0.855967	0.612400002
0.612800002	0.612800002	0.871966	0.612800002
0.613200002	0.613200002	0.863967	0.613200002
0.613600002	0.613600002	0.855967	0.613600002
0.614000002	0.614000002	0.847967	0.614000002
0.614400002	0.614400002	0.879966	0.614400002
0.614800002	0.614800002	0.871966	0.614800002
0.615200002	0.615200002	0.855967	0.615200002
0.615600002	0.615600002	0.855967	0.615600002
0.616000002	0.616000002	0.871967	0.616000002
0.616400002	0.616400002	0.863967	0.616400002
0.616800002	0.616800002	0.871966	0.616800002
0.617200002	0.617200002	0.871966	0.617200002
0.617600002	0.617600002	0.855967	0.617600002
0.618000002	0.618000002	0.855967	0.618000002
0.618400002	0.618400002	0.863967	0.618400002
0.618800002	0.618800002	0.855967	0.618800002
0.619200002	0.619200002	0.847967	0.619200002
0.619600002	0.619600002	0.871966	0.619600002
0.620000002	0.620000002	0.847968	0.620000002
0.620400002	0.620400002	0.855967	0.620400002
0.620800002	0.620800002	0.863967	0.620800002
0.621200002	0.621200002	0.855967	0.621200002
0.621600002	0.621600002	0.863966	0.621600002
0.622000002	0.622000002	0.855967	0.622000002
0.622400002	0.622400002	0.863967	0.622400002
0.622800002	0.622800002	0.839967	0.622800002
0.623200002	0.623200002	0.871967	0.623200002
0.623600002	0.623600002	0.847968	0.623600002
0.624000002	0.624000002	0.847967	0.624000002
0.624400002	0.624400002	0.855967	0.624400002
0.624800002	0.624800002	0.855967	0.624800002
0.625200002	0.625200002	0.863966	0.625200002
0.625600002	0.625600002	0.855967	0.625600002
0.626000002	0.626000002	0.863967	0.626000002
0.626400002	0.626400002	0.855967	0.626400002
0.626800002	0.626800002	0.847967	0.626800002
0.627200002	0.627200002	0.863967	0.627200002
0.627600002	0.627600002	0.855967	0.627600002
0.628000002	0.628000002	0.847968	0.628000002
0.628400002	0.628400002	0.855967	0.628400002
0.628800002	0.628800002	0.855967	0.628800002
0.629200002	0.629200002	0.863967	0.629200002
0.629600002	0.629600002	0.855967	0.629600002
0.630000002	0.630000002	0.855967	0.630000002
0.630400002	0.630400002	0.871967	0.630400002
0.630800002	0.630800002	0.855967	0.630800002
0.631200002	0.631200002	0.855967	0.631200002
0.631600002	0.631600002	0.863966	0.631600002
0.632000002	0.632000002	0.863966	0.632000002
0.632400002	0.632400002	0.863967	0.632400002
0.632800002	0.632800002	0.847967	0.632800002
0.633200002	0.633200002	0.847967	0.633200002
0.633600002	0.633600002	0.871967	0.633600002
0.634000002	0.634000002	0.847967	0.634000002
0.634400002	0.634400002	0.855967	0.634400002
0.634800002	0.634800002	0.855967	0.634800002
0.635200002	0.635200002	0.871966	0.635200002
0.635600002	0.635600002	0.855967	0.635600002
0.636000002	0.636000002	0.863967	0.636000002
0.636400002	0.636400002	0.847967	0.636400002
0.636800002	0.636800002	0.863967	0.636800002
0.637200002	0.637200002	0.863967	0.637200002
0.637600002	0.637600002	0.871967	0.637600002
0.638000002	0.638000002	0.863967	0.638000002
0.638400002	0.638400002	0.871966	0.638400002
0.638800002	0.638800002	0.879966	0.638800002
0.639200002	0.639200002	0.855967	0.639200002
0.639600002	0.639600002	0.839968	0.639600002
0.640000002	0.640000002	0.855967	0.640000002
0.640400002	0.640400002	0.847967	0.640400002
0.640800002	0.640800002	0.831968	0.640800002
0.641200002	0.641200002	0.871967	0.641200002
0.641600002	0.641600002	0.863967	0.641600002
0.642000002	0.642000002	0.863967	0.642000002
0.642400002	0.642400002	0.871966	0.642400002
0.642800002	0.642800002	0.847967	0.642800002
0.643200002	0.643200002	0.855967	0.643200002
0.643600002	0.643600002	0.871966	0.643600002
0.644000002	0.644000002	0.863967	0.644000002
0.644400002	0.644400002	0.855967	0.644400002
0.644800002	0.644800002	0.863967	0.644800002
0.645200002	0.645200002	0.855967	0.645200002
0.645600002	0.645600002	0.847967	0.645600002
0.646000002	0.646000002	0.863967	0.646000002
0.646400002	0.646400002	0.863967	0.646400002
0.646800002	0.646800002	0.863967	0.646800002
0.647200002	0.647200002	0.871966	0.647200002
0.647600002	0.647600002	0.863967	0.647600002
0.648000002	0.648000002	0.855967	0.648000002
0.648400002	0.648400002	0.871966	0.648400002
0.648800002	0.648800002	0.863967	0.648800002
0.649200002	0.649200002	0.855967	0.649200002
0.649600002	0.649600002	0.863967	0.649600002
0.650000002	0.650000002	0.863967	0.650000002
0.650400002	0.650400002	0.863966	0.650400002
0.650800002	0.650800002	0.863967	0.650800002
0.651200002	0.651200002	0.847968	0.651200002
0.651600002	0.651600002	0.847967	0.651600002
0.652000002	0.652000002	0.847967	0.652000002
0.652400002	0.652400002	0.871967	0.652400002
0.652800002	0.652800002	0.863967	0.652800002
0.653200002	0.653200002	0.855967	0.653200002
0.653600002	0.653600002	0.855967	0.653600002
0.654000002	0.654000002	0.855967	0.654000002
0.654400002	0.654400002	0.863966	0.654400002
0.654800002	0.654800002	0.871966	0.654800002
0.655200002	0.655200002	0.863967	0.655200002
0.655600002	0.655600002	0.855967	0.655600002
0.656000002	0.656000002	0.863967	0.656000002
0.656400002	0.656400002	0.855967	0.656400002
0.656800002	0.656800002	0.863967	0.656800002
0.657200002	0.657200002	0.839967	0.657200002
0.657600002	0.657600002	0.863967	0.657600002
0.658000002	0.658000002	0.879967	0.658000002
0.658400002	0.658400002	0.855967	0.658400002
0.658800002	0.658800002	0.839967	0.658800002
0.659200002	0.659200002	0.847967	0.659200002
0.659600002	0.659600002	0.855967	0.659600002
0.660000002	0.660000002	0.847967	0.660000002
0.660400002	0.660400002	0.855967	0.660400002
0.660800002	0.660800002	0.855967	0.660800002
0.661200002	0.661200002	0.839967	0.661200002
0.661600002	0.661600002	0.855967	0.661600002
0.662000002	0.662000002	0.855967	0.662000002
0.662400002	0.662400002	0.863967	0.662400002
0.662800002	0.662800002	0.871967	0.662800002
0.663200002	0.663200002	0.863966	0.663200002
0.663600002	0.663600002	0.847967	0.663600002
0.664000002	0.664000002	0.855967	0.664000002
0.664400002	0.664400002	0.863967	0.664400002
0.664800002	0.664800002	0.855967	0.664800002
0.665200002	0.665200002	0.863967	0.665200002
0.665600002	0.665600002	0.855967	0.665600002
0.666000002	0.666000002	0.855967	0.666000002
0.666400002	0.666400002	0.879966	0.666400002
0.666800002	0.666800002	0.863966	0.666800002
0.667200002	0.667200002	0.855967	0.667200002
0.667600002	0.667600002	0.871967	0.667600002
0.668000002	0.668000002	0.847967	0.668000002
0.668400002	0.668400002	0.855967	0.668400002
0.668800002	0.668800002	0.863967	0.668800002
0.669200002	0.669200002	0.855967	0.669200002
0.669600002	0.669600002	0.863967	0.669600002
0.670000002	0.670000002	0.863967	0.670000002
0.670400002	0.670400002	0.839967	0.670400002
0.670800002	0.670800002	0.863966	0.670800002
0.671200002	0.671200002	0.871966	0.671200002
0.671600002	0.671600002	0.871967	0.671600002
0.672000002	0.672000002	0.839967	0.672000002
0.672400002	0.672400002	0.863967	0.672400002
0.672800002	0.672800002	0.855967	0.672800002
0.673200002	0.673200002	0.863967	0.673200002
0.673600002	0.673600002	0.855967	0.673600002
0.674000002	0.674000002	0.855967	0.674000002
0.674400002	0.674400002	0.847967	0.674400002
0.674800002	0.674800002	0.855967	0.674800002
0.675200002	0.675200002	0.847967	0.675200002
0.675600002	0.675600002	0.863967	0.675600002
0.676000002	0.676000002	0.871966	0.676000002
0.676400002	0.676400002	0.855967	0.676400002
0.676800002	0.676800002	0.863967	0.676800002
0.677200002	0.677200002	0.863967	0.677200002
0.677600002	0.677600002	0.863967	0.677600002
0.678000002	0.678000002	0.847967	0.678000002
0.678400002	0.678400002	0.863967	0.678400002
0.678800002	0.678800002	0.863967	0.678800002
0.679200002	0.679200002	0.847967	0.679200002
0.679600002	0.679600002	0.855967	0.679600002
0.680000002	0.680000002	0.863967	0.680000002
0.680400002	0.680400002	0.863967	0.680400002
0.680800002	0.680800002	0.879966	0.680800002
0.681200002	0.681200002	0.863967	0.681200002
0.681600002	0.681600002	0.839967	0.681600002
0.682000002	0.682000002	0.863967	0.682000002
0.682400002	0.682400002	0.871967	0.682400002
0.682800002	0.682800002	0.855967	0.682800002
0.683200002	0.683200002	0.871967	0.683200002
0.683600002	0.683600002	0.855967	0.683600002
0.684000002	0.684000002	0.863967	0.684000002
0.684400002	0.684400002	0.847967	0.684400002
0.684800002	0.684800002	0.863967	0.684800002
0.685200002	0.685200002	0.839967	0.685200002
0.685600002	0.685600002	0.847968	0.685600002
0.686000002	0.686000002	0.863967	0.686000002
0.686400002	0.686400002	0.847967	0.686400002
0.686800002	0.686800002	0.863967	0.686800002
0.687200002	0.687200002	0.863967	0.687200002
0.687600002	0.687600002	0.863966	0.687600002
0.688000002	0.688000002	0.871966	0.688000002
0.688400002	0.688400002	0.863967	0.688400002
0.688800002	0.688800002	0.863967	0.688800002
0.689200002	0.689200002	0.871967	0.689200002
0.689600002	0.689600002	0.863967	0.689600002
0.690000002	0.690000002	0.863967	0.690000002
0.690400002	0.690400002	0.871966	0.690400002
0.690800002	0.690800002	0.863967	0.690800002
0.691200002	0.691200002	0.855967	0.691200002
0.691600002	0.691600002	0.863967	0.691600002
0.692000002	0.692000002	0.871967	0.692000002
0.692400002	0.692400002	0.855967	0.692400002
0.692800002	0.692800002	0.871967	0.692800002
0.693200002	0.693200002	0.839967	0.693200002
0.693600002	0.693600002	0.847967	0.693600002
0.694000002	0.694000002	0.855967	0.694000002
0.694400002	0.694400002	0.863967	0.694400002
0.694800002	0.694800002	0.855967	0.694800002
0.695200002	0.695200002	0.855967	0.695200002
0.695600002	0.695600002	0.855967	0.695600002
0.696000002	0.696000002	0.855967	0.696000002
0.696400002	0.696400002	0.855967	0.696400002
0.696800002	0.696800002	0.839967	0.696800002
0.697200002	0.697200002	0.863967	0.697200002
0.697600002	0.697600002	0.855967	0.697600002
0.698000002	0.698000002	0.855967	0.698000002
0.698400002	0.698400002	0.855967	0.698400002
0.698800002	0.698800002	0.855967	0.698800002
0.699200002	0.699200002	0.855967	0.699200002
0.699600002	0.699600002	0.839968	0.699600002
0.700000002	0.700000002	0.855967	0.700000002
0.700400002	0.700400002	0.847967	0.700400002
0.700800002	0.700800002	0.847967	0.700800002
0.701200002	0.701200002	0.839968	0.701200002
0.701600002	0.701600002	0.863967	0.701600002
0.702000002	0.702000002	0.855967	0.702000002
0.702400002	0.702400002	0.863967	0.702400002
0.702800002	0.702800002	0.863967	0.702800002
0.703200002	0.703200002	0.847968	0.703200002
0.703600002	0.703600002	0.863967	0.703600002
0.704000002	0.704000002	0.863967	0.704000002
0.704400002	0.704400002	0.863967	0.704400002
0.704800002	0.704800002	0.863967	0.704800002
0.705200002	0.705200002	0.863967	0.705200002
0.705600002	0.705600002	0.871966	0.705600002
0.706000002	0.706000002	0.847968	0.706000002
0.706400002	0.706400002	0.871966	0.706400002
0.706800002	0.706800002	0.847968	0.706800002
0.707200002	0.707200002	0.847967	0.707200002
0.707600002	0.707600002	0.855967	0.707600002
0.708000002	0.708000002	0.855967	0.708000002
0.708400002	0.708400002	0.871967	0.708400002
0.708800002	0.708800002	0.855967	0.708800002
0.709200002	0.709200002	0.855967	0.709200002
0.709600002	0.709600002	0.847967	0.709600002
0.710000002	0.710000002	0.839967	0.710000002
0.710400002	0.710400002	0.847967	0.710400002
0.710800002	0.710800002	0.871966	0.710800002
0.711200002	0.711200002	0.871967	0.711200002
0.711600002	0.711600002	0.847968	0.711600002
0.712000002	0.712000002	0.871966	0.712000002
0.712400002	0.712400002	0.855967	0.712400002
0.712800002	0.712800002	0.847968	0.712800002
0.713200002	0.713200002	0.879967	0.713200002
0.713600002	0.713600002	0.871966	0.713600002
0.714000002	0.714000002	0.863967	0.714000002
0.714400002	0.714400002	0.847967	0.714400002
0.714800002	0.714800002	0.863967	0.714800002
0.715200002	0.715200002	0.847968	0.715200002
0.715600002	0.715600002	0.863966	0.715600002
0.716000002	0.716000002	0.855967	0.716000002
0.716400002	0.716400002	0.847967	0.716400002
0.716800002	0.716800002	0.879966	0.716800002
0.717200002	0.717200002	0.863967	0.717200002
0.717600002	0.717600002	0.871967	0.717600002
0.718000002	0.718000002	0.855967	0.718000002
0.718400002	0.718400002	0.855967	0.718400002
0.718800002	0.718800002	0.847968	0.718800002
0.719200002	0.719200002	0.863966	0.719200002
0.719600002	0.719600002	0.847967	0.719600002
0.720000002	0.720000002	0.847967	0.720000002
0.720400002	0.720400002	0.863966	0.720400002
0.720800002	0.720800002	0.855967	0.720800002
0.721200002	0.721200002	0.871966	0.721200002
0.721600002	0.721600002	0.855967	0.721600002
0.722000002	0.722000002	0.863967	0.722000002
0.722400002	0.722400002	0.863967	0.722400002
0.722800002	0.722800002	0.855967	0.722800002
0.723200002	0.723200002	0.863967	0.723200002
0.723600002	0.723600002	0.855967	0.723600002
0.724000002	0.724000002	0.847967	0.724000002
0.724400002	0.724400002	0.855967	0.724400002
0.724800002	0.724800002	0.871966	0.724800002
0.725200002	0.725200002	0.871966	0.725200002
0.725600002	0.725600002	0.863967	0.725600002
0.726000002	0.726000002	0.847967	0.726000002
0.726400002	0.726400002	0.863967	0.726400002
0.726800002	0.726800002	0.839967	0.726800002
0.727200002	0.727200002	0.847967	0.727200002
0.727600002	0.727600002	0.863966	0.727600002
0.728000002	0.728000002	0.855967	0.728000002
0.728400002	0.728400002	0.847967	0.728400002
0.728800002	0.728800002	0.863967	0.728800002
0.729200002	0.729200002	0.847967	0.729200002
0.729600002	0.729600002	0.871966	0.729600002
0.730000002	0.730000002	0.863967	0.730000002
0.730400002	0.730400002	0.855967	0.730400002
0.730800002	0.730800002	0.847968	0.730800002
0.731200002	0.731200002	0.847967	0.731200002
0.731600002	0.731600002	0.855967	0.731600002
0.732000002	0.732000002	0.847968	0.732000002
0.732400002	0.732400002	0.855967	0.732400002
0.732800002	0.732800002	0.871966	0.732800002
0.733200002	0.733200002	0.855967	0.733200002
0.733600002	0.733600002	0.871967	0.733600002
0.734000002	0.734000002	0.855967	0.734000002
0.734400002	0.734400002	0.863967	0.734400002
0.734800002	0.734800002	0.871966	0.734800002
0.735200002	0.735200002	0.863967	0.735200002
0.735600002	0.735600002	0.855967	0.735600002
0.736000002	0.736000002	0.871966	0.736000002
0.736400002	0.736400002	0.855967	0.736400002
0.736800002	0.736800002	0.839967	0.736800002
0.737200002	0.737200002	0.855967	0.737200002
0.737600002	0.737600002	0.863967	0.737600002
0.738000002	0.738000002	0.871966	0.738000002
0.738400002	0.738400002	0.839968	0.738400002
0.738800002	0.738800002	0.863967	0.738800002
0.739200002	0.739200002	0.855967	0.739200002
0.739600002	0.739600002	0.863967	0.739600002
0.740000002	0.740000002	0.847967	0.740000002
0.740400002	0.740400002	0.863967	0.740400002
0.740800002	0.740800002	0.863967	0.740800002
0.741200002	0.741200002	0.855967	0.741200002
0.741600002	0.741600002	0.855967	0.741600002
0.742000002	0.742000002	0.847968	0.742000002
0.742400002	0.742400002	0.863966	0.742400002
0.742800002	0.742800002	0.863967	0.742800002
0.743200002	0.743200002	0.871966	0.743200002
0.743600002	0.743600002	0.863967	0.743600002
0.744000002	0.744000002	0.839968	0.744000002
0.744400002	0.744400002	0.863967	0.744400002
0.744800002	0.744800002	0.863967	0.744800002
0.745200002	0.745200002	0.855967	0.745200002
0.745600002	0.745600002	0.863967	0.745600002
0.746000002	0.746000002	0.863967	0.746000002
0.746400002	0.746400002	0.855967	0.746400002
0.746800002	0.746800002	0.855967	0.746800002
0.747200002	0.747200002	0.847967	0.747200002
0.747600002	0.747600002	0.847967	0.747600002
0.748000002	0.748000002	0.855967	0.748000002
0.748400002	0.748400002	0.863967	0.748400002
0.748800002	0.748800002	0.855967	0.748800002
0.749200002	0.749200002	0.871966	0.749200002
0.749600002	0.749600002	0.863967	0.749600002
0.750000002	0.750000002	0.855967	0.750000002
0.750400002	0.750400002	0.863967	0.750400002
0.750800002	0.750800002	0.847967	0.750800002
0.751200002	0.751200002	0.863967	0.751200002
0.751600002	0.751600002	0.839967	0.751600002
0.752000002	0.752000002	0.847968	0.752000002
0.752400002	0.752400002	0.855967	0.752400002
0.752800002	0.752800002	0.863967	0.752800002
0.753200002	0.753200002	0.847967	0.753200002
0.753600002	0.753600002	0.863967	0.753600002
0.754000002	0.754000002	0.871966	0.754000002
0.754400002	0.754400002	0.855967	0.754400002
0.754800002	0.754800002	0.855967	0.754800002
0.755200002	0.755200002	0.863967	0.755200002
0.755600002	0.755600002	0.863967	0.755600002
0.756000002	0.756000002	0.839967	0.756000002
0.756400002	0.756400002	0.863966	0.756400002
0.756800002	0.756800002	0.855967	0.756800002
0.757200002	0.757200002	0.855967	0.757200002
0.757600002	0.757600002	0.863966	0.757600002
0.758000002	0.758000002	0.863967	0.758000002
0.758400002	0.758400002	0.839967	0.758400002
0.758800002	0.758800002	0.855967	0.758800002
0.759200002	0.759200002	0.847967	0.759200002
0.759600002	0.759600002	0.847968	0.759600002
0.760000002	0.760000002	0.863966	0.760000002
0.760400002	0.760400002	0.855967	0.760400002
0.760800002	0.760800002	0.839967	0.760800002
0.761200002	0.761200002	0.871966	0.761200002
0.761600002	0.761600002	0.855967	0.761600002
0.762000002	0.762000002	0.863967	0.762000002
0.762400002	0.762400002	0.855967	0.762400002
0.762800002	0.762800002	0.847968	0.762800002
0.763200002	0.763200002	0.855967	0.763200002
0.763600002	0.763600002	0.863967	0.763600002
0.764000002	0.764000002	0.855967	0.764000002
0.764400002	0.764400002	0.855967	0.764400002
0.764800002	0.764800002	0.871967	0.764800002
0.765200002	0.765200002	0.863967	0.765200002
0.765600002	0.765600002	0.871966	0.765600002
0.766000002	0.766000002	0.871966	0.766000002
0.766400002	0.766400002	0.863967	0.766400002
0.766800002	0.766800002	0.863967	0.766800002
0.767200002	0.767200002	0.855967	0.767200002
0.767600002	0.767600002	0.855967	0.767600002
0.768000002	0.768000002	0.847968	0.768000002
0.768400002	0.768400002	0.863967	0.768400002
0.768800002	0.768800002	0.855967	0.768800002
0.769200002	0.769200002	0.847967	0.769200002
0.769600002	0.769600002	0.855967	0.769600002
0.770000002	0.770000002	0.847967	0.770000002
0.770400002	0.770400002	0.839967	0.770400002
0.770800002	0.770800002	0.871966	0.770800002
0.771200002	0.771200002	0.847968	0.771200002
0.771600002	0.771600002	0.871966	0.771600002
0.772000002	0.772000002	0.847967	0.772000002
0.772400002	0.772400002	0.863966	0.772400002
0.772800002	0.772800002	0.839967	0.772800002
0.773200002	0.773200002	0.863966	0.773200002
0.773600002	0.773600002	0.847967	0.773600002
0.774000002	0.774000002	0.855967	0.774000002
0.774400002	0.774400002	0.855967	0.774400002
0.774800002	0.774800002	0.847967	0.774800002
0.775200002	0.775200002	0.863967	0.775200002
0.775600002	0.775600002	0.855967	0.775600002
0.776000002	0.776000002	0.855967	0.776000002
0.776400002	0.776400002	0.831968	0.776400002
0.776800002	0.776800002	0.871967	0.776800002
0.777200002	0.777200002	0.863967	0.777200002
0.777600002	0.777600002	0.855967	0.777600002
0.778000002	0.778000002	0.847967	0.778000002
0.778400002	0.778400002	0.847967	0.778400002
0.778800002	0.778800002	0.847967	0.778800002
0.779200002	0.779200002	0.879966	0.779200002
0.779600002	0.779600002	0.863967	0.779600002
0.780000002	0.780000002	0.847967	0.780000002
0.780400002	0.780400002	0.855967	0.780400002
0.780800002	0.780800002	0.855967	0.780800002
0.781200002	0.781200002	0.855967	0.781200002
0.781600002	0.781600002	0.871967	0.781600002
0.782000002	0.782000002	0.871967	0.782000002
0.782400002	0.782400002	0.855967	0.782400002
0.782800002	0.782800002	0.871966	0.782800002
0.783200002	0.783200002	0.847967	0.783200002
0.783600002	0.783600002	0.839968	0.783600002
0.784000002	0.784000002	0.863966	0.784000002
0.784400002	0.784400002	0.855967	0.784400002
0.784800002	0.784800002	0.863967	0.784800002
0.785200002	0.785200002	0.871966	0.785200002
0.785600002	0.785600002	0.871967	0.785600002
0.786000002	0.786000002	0.847967	0.786000002
0.786400002	0.786400002	0.855967	0.786400002
0.786800002	0.786800002	0.863967	0.786800002
0.787200002	0.787200002	0.855967	0.787200002
0.787600002	0.787600002	0.855967	0.787600002
0.788000002	0.788000002	0.855967	0.788000002
0.788400002	0.788400002	0.863967	0.788400002
0.788800002	0.788800002	0.863967	0.788800002
0.789200002	0.789200002	0.847968	0.789200002
0.789600002	0.789600002	0.855967	0.789600002
0.790000002	0.790000002	0.863966	0.790000002
0.790400002	0.790400002	0.855967	0.790400002
0.790800002	0.790800002	0.863967	0.790800002
0.791200002	0.791200002	0.855967	0.791200002
0.791600002	0.791600002	0.855967	0.791600002
0.792000002	0.792000002	0.847967	0.792000002
0.792400002	0.792400002	0.895966	0.792400002
0.792800002	0.792800002	0.847967	0.792800002
0.793200002	0.793200002	0.847968	0.793200002
0.793600002	0.793600002	0.847967	0.793600002
0.794000002	0.794000002	0.847967	0.794000002
0.794400002	0.794400002	0.855967	0.794400002
0.794800002	0.794800002	0.863967	0.794800002
0.795200002	0.795200002	0.855967	0.795200002
0.795600002	0.795600002	0.855967	0.795600002
0.796000002	0.796000002	0.863967	0.796000002
0.796400002	0.796400002	0.855967	0.796400002
0.796800002	0.796800002	0.863967	0.796800002
0.797200002	0.797200002	0.871967	0.797200002
0.797600002	0.797600002	0.863967	0.797600002
0.798000002	0.798000002	0.855967	0.798000002
0.798400002	0.798400002	0.863966	0.798400002
0.798800002	0.798800002	0.863967	0.798800002
0.799200002	0.799200002	0.855967	0.799200002
[truncated: 873,002 more rows]
