# Supplementary material for: Light phase detection with on-chip petahertz electronic networks
Source: Nat Commun. 2020 Jul 8;11:3407. doi: 10.1038/s41467-020-17250-0 (PMC7343884; doi:10.1038/s41467-020-17250-0)
Supplement: Supplementary file 3 — Source Data [file 41467_2020_17250_MOESM3_ESM.zip › Source Data/figure_3a_ce_shift.csv]

Time (s)	Phase (deg)
0.069265127182007	68.7694652684999
0.137665987014771	67.5572933752932
0.207580089569092	66.7006038214093
0.275047063827515	66.0180449075577
0.344197988510132	65.1577073918086
0.420326948165894	64.6446942345803
0.489768028259277	64.5531886714823
0.557768106460571	64.5366789635688
0.626042127609253	64.1030569848989
0.69561505317688	63.8471174669769
0.764975070953369	63.434948822922
0.833301067352295	62.2842532495272
0.902674913406372	61.7866474265657
0.972033023834229	61.8621892429995
1.04135608673096	62.2759688458706
1.11023902893066	63.185485854621
1.17821002006531	64.1030569848989
1.24810194969177	64.5205951656898
1.31537008285522	65.0054406250851
1.38460206985474	64.9164048318742
1.45329093933105	64.4184880282653
1.52564692497253	63.9246261306451
1.59438300132751	63.2737943551866
1.66218590736389	63.2770982108461
1.73207092285156	62.890018531811
1.80081510543823	62.3392846050973
1.86706495285034	61.93786980374
1.93628406524658	61.1348450552732
2.00595712661743	60.6128267754212
2.07498097419739	60.4136301150434
2.14542412757874	60.4612475663644
2.21457195281982	60.2092754719363
2.28368711471558	59.8894955197881
2.35202693939209	59.848459607841
2.42055010795593	59.8084030053402
2.48976111412048	59.8084030053402
2.55829310417175	60.0304511671721
2.62651991844177	59.9816800706213
2.69649600982666	60.0245518495371
2.7660219669342	59.4577864072576
2.83401703834534	58.7069146210011
2.90084505081177	58.0981246055285
2.97010612487793	57.0752201503739
3.03853511810303	56.641691658597
3.10675597190857	56.1993851764242
3.18184804916382	56.0882335027678
3.25002312660217	55.1395689025556
3.31748008728027	54.9085847408633
3.38600206375122	54.2263190034947
3.45505809783936	53.735309037982
3.52327299118042	53.0090784666592
3.58928608894348	52.5663813004624
3.6571159362793	52.1604175226882
3.72761797904968	51.8767774655993
3.79602193832397	52.1962057321469
3.86608290672302	53.2524847589906
3.9350790977478	54.4384938343259
4.00330495834351	55.7363965826224
4.07123899459839	56.7141852735764
4.13937211036682	57.5287656372326
4.20968103408814	58.0614902724769
4.28098893165588	58.4611174091669
4.34910607337952	58.8572111937748
4.41742897033691	59.4610891114785
4.48593091964722	59.5656879182353
4.55432510375977	59.8470896230366
4.62323594093323	59.9219574234993
4.69269704818726	59.9694786487672
4.76209092140198	59.940954077925
4.83018612861633	59.2889003652482
4.89888501167297	58.1725010478728
4.96813106536865	56.4842347608836
5.03337001800537	55.0419480828688
5.10055589675903	53.9573598146475
5.16802501678467	53.5378180525332
5.23508501052856	53.0490025439624
5.30081295967102	52.7265873600112
5.36921405792236	52.5663813004624
5.43752002716064	52.6884148109955
5.50667691230774	52.6040569996645
5.57500195503235	52.3569640465592
5.64540696144104	52.2688072572316
5.71373200416565	52.3939405017852
5.78101396560669	52.7193428196007
5.85160493850708	52.8831073426531
5.92148399353027	53.0475293750177
5.99283289909363	53.3786231826972
6.06115698814392	53.2546897802725
6.12871599197388	52.9637475123919
6.19770312309265	52.5458269053637
6.28329110145569	51.866404438281
6.35120606422424	51.3735651279646
6.41976404190064	50.8324928510955
6.48787593841553	50.5275466034019
6.55704092979431	50.1944108030353
6.62398600578308	49.3986825056097
6.69388008117676	49.7007479095811
6.76325607299805	49.7007479095811
6.83072590827942	49.5617971668286
6.89855694770813	49.2815044680264
6.96820712089539	49.4936596481727
7.03646111488342	49.8282372333393
7.10541009902954	50.1660908053992
7.17487192153931	50.2230221734417
7.24412703514099	49.9905805783159
7.31266212463379	50.6623743258247
7.38307094573975	51.1963910106096
7.45076894760132	52.2060496771036
7.51929593086243	53.5469452845901
7.58688402175903	55.2168203157257
7.65478110313416	56.9471562004944
7.72427701950073	58.4519416290014
7.79280591011047	60.5070380788075
7.85870504379272	62.0329097270312
7.9276340007782	63.5342230736123
7.99589991569519	64.8224392964239
8.06382012367249	65.6109118700664
8.13431692123413	66.4839090599946
8.20369100570679	67.3801406065755
8.27127695083618	68.0757170912313
8.34258389472961	69.1060074691072
8.40985989570618	69.8636850789755
8.47933602333069	71.0692884445857
8.55103492736816	71.4224906749278
8.61958408355713	71.7801708973325
8.68870997428894	72.4179747597102
8.75819706916809	72.619397190956
8.82694005966187	72.9453510484793
8.89797210693359	73.6711045474943
8.96900200843811	74.8200410398707
9.03763699531555	75.442439722957
9.10607290267944	76.1200115585067
9.17622590065002	76.6976416781968
9.24528312683106	77.1190353160398
9.31636595726013	76.8094501171339
9.38314294815064	76.2304797915694
9.45217895507813	75.5365154108598
9.52163600921631	74.7836190260882
9.58985495567322	73.7486601051187
9.65828394889832	73.193476529619
9.72758102416992	72.7808587889348
9.79566192626953	72.2119816547129
9.86347198486328	71.7089973779481
9.93209910392761	71.0566989414324
10.0016849040985	70.5472078013541
10.0702059268951	70.1749972696384
10.1387500762939	69.5799321678219
10.2087330818176	69.1142098886167
10.2810211181641	68.7741996072211
10.3653829097748	68.1540737300622
10.4331669807434	67.084883839864
10.5001559257507	66.3294674257459
10.5685861110687	65.3583425697421
10.638885974884	64.4958708112205
10.7072100639343	63.3284781327444
10.776575088501	62.2526346612243
10.8462569713593	61.2738860202486
10.9153048992157	60.2852389658997
10.9836730957031	59.4972753869535
11.0526931285858	58.8654539277038
11.1209111213684	58.1282805129313
11.1886930465698	57.5674456560067
11.2567119598389	57.5674456560067
11.3263959884644	57.4904028503552
11.3954570293427	57.7575491150094
11.4643020629883	57.3391415199207
11.533322095871	57.2051505994519
11.6050269603729	57.1313597297223
11.6734681129456	56.9969280774816
11.7392590045929	57.1443183014096
11.8085241317749	56.7973072224322
11.8756151199341	56.9342202477398
11.944442987442	57.4318979105582
12.0134999752045	57.8600628677245
12.0825309753418	58.4258062923861
12.1509759426117	58.3428245685885
12.2201330661774	58.6900663674874
12.2888820171356	58.474962122824
12.3570311069489	58.7362883025083
12.426577091217	58.5704689043373
12.4947891235352	58.4890105315985
12.5660350322723	58.2011617641536
12.6350901126862	57.9946758580341
12.7040350437164	57.789115956904
12.7718369960785	57.4543681637037
12.8414030075073	57.1186873817867
12.9108788967133	57.1913357871193
12.9798250198364	57.1913357871193
13.0497100353241	57.0584426230884
13.1181390285492	56.0367296585362
13.1865680217743	55.0689938110896
13.254045009613	54.4331247567572
13.322802066803	53.8417499005915
13.3916940689087	53.5396293427727
13.4608039855957	53.1812873398042
13.5295441150665	52.822316694262
13.5983850955963	52.6185090731325
13.6667211055756	52.57084825527
13.7360820770264	52.7247543061906
13.8056190013886	52.6768991054307
13.8735709190369	52.1693588977412
13.9419538974762	51.1026974185536
14.0106320381165	49.8079572196776
14.0796871185303	49.425809350495
14.1469779014587	49.0233600065096
14.2154989242554	48.3052191754805
14.2839279174805	47.9224601716918
14.3522570133209	47.9224601716918
14.4204699993134	48.2079260270348
14.490049123764	48.1705383282635
14.5587871074677	46.8157102321174
14.6282620429993	46.3169012496378
14.6958479881287	46.1623408687996
14.7640690803528	46.6747969335723
14.8332240581512	47.5335236695655
14.9024930000305	49.2934058119353
14.9711310863495	51.2634347458722
15.0409080982208	53.0805452672018
15.1094460487366	54.9261658086171
15.1780769824982	56.5877714052304
15.2476580142975	57.2798307831006
15.3185839653015	58.1799165712121
15.3868010044098	59.5090766819611
15.4564740657806	61.6310045824144
15.5235919952393	64.1129496342137
15.5928189754486	66.5713222450561
15.6612451076508	68.5194222697996
15.7293500900269	69.3298869112233
15.7987260818481	69.9547051887636
15.8683040142059	70.573346781678
15.9369320869446	71.4883443257476
16.0073440074921	72.8617265656284
16.073753118515	74.2191727423809
16.1421449184418	76.021616382987
16.2107169628143	77.4711922908485
16.2790949344635	77.313719952319
16.3484480381012	77.1523061270021
16.4272229671478	78.3522078048312
16.4954390525818	80.0493635014963
16.5651159286499	81.4815135103246
16.6335260868073	82.4385713556029
16.7036380767822	83.3792222932022
16.7729051113129	84.3907248123544
16.8443520069122	85.7543761488125
16.9135179519653	86.8201698801358
16.9834990501404	87.6040766094905
17.0549499988556	88.3567188413642
17.1269199848175	89.0608076671027
17.1982600688934	90.6986955369128
17.2684650421143	92.2998061333764
17.3385529518127	94.1182028531546
17.4140639305115	96.4416027517965
17.4846830368042	99.424736013418
17.554780960083	101.176602440622
17.6247711181641	102.23613753825
17.6959071159363	103.712247632085
17.7662179470062	105.002754136693
17.8358800411224	105.854579233264
17.904904127121	106.699271793062
17.9755489826202	107.102766358028
18.0455050468445	106.7420506138
18.115296125412	106.376910529905
18.1835460662842	105.790266846092
18.2540299892426	105.694977031319
18.3230791091919	105.945447994729
18.3940279483795	106.203825435607
18.4631090164185	106.789903904247
18.5325570106506	107.753837831113
18.6034619808197	108.205543941586
18.673975944519	108.74551545225
18.7439649105072	109.855267766876
18.8147940635681	110.731930446885
18.8851029872894	111.289445266004
18.9549789428711	111.5226248184
19.024759054184	111.340482811689
19.0950639247894	110.643643958894
19.1661999225616	109.789444008553
19.2361929416656	109.326390763795
19.3052339553833	108.763312466539
19.3763871192932	108.18551274722
19.4473140239716	107.432855115588
19.5172989368439	106.494884090225
19.587394952774	105.724765399177
19.6575860977173	105.068459026517
19.7284209728241	104.355282734919
19.7984039783478	103.847984128278
19.8683009147644	103.730868757645
19.9375569820404	103.311788600862
20.0070021152496	103.43822154037
20.0750079154968	103.677749046587
20.1451320648193	103.381151739085
20.2158539295197	103.142012165155
20.2877190113068	102.847693872998
20.3559200763702	102.475149661157
20.4345059394836	102.637614690739
20.5033099651337	103.109179235324
20.5718460083008	103.284831037416
20.6421229839325	103.719342139672
20.7120509147644	104.676357281449
20.7820301055908	105.466715204008
20.8524439334869	105.538530834669
20.9229500293732	105.538530834669
20.9927370548248	105.871185289831
21.06303191185	106.056036579693
21.1336500644684	106.056036579693
21.2043659687042	105.466715204008
21.2742500305176	105.068459026517
21.3441441059113	105.185839641292
21.4131860733032	105.255126304112
21.4834089279175	105.692791662093
21.5533859729767	106.124546485216
21.6236109733582	105.551932642575
21.6941990852356	105.551932642575
21.7642910480499	105.662085060653
21.8339729309082	105.482446739853
21.9029219150543	105.980919825564
21.9734389781952	106.403988182446
22.0435581207275	106.82147501497
22.1136269569397	106.675095256066
22.1817409992218	106.361131284102
22.2523519992828	105.632496570316
22.3221390247345	105.32148604268
22.3923380374908	105.077827807839
22.4625890254974	104.833690093005
22.5331530570984	104.343604041198
22.6031470298767	104.406672556032
22.6725089550018	104.406672556032
22.7422940731049	104.652972384604
22.813117980957	104.782720399518
22.8827729225159	104.285582343576
22.9529991149902	103.847984128278
23.0233809947968	103.847984128278
23.0928840637207	103.344419843584
23.1636979579926	103.150986000004
23.2334799766541	103.270670785424
23.303050994873	103.907768182679
23.3720910549164	104.743531884458
23.4425120353699	104.931400484659
23.5116829872131	104.676357281449
23.5835700035095	104.60977875789
23.6542580127716	104.86376995406
23.724249124527	105.164483814219
23.7928841114044	106.015444811101
23.8632919788361	106.82147501497
23.934219121933	108.113147281604
24.0051460266113	109.241937856215
24.0741970539093	110.4659351174
24.1436009407043	111.074968188577
24.212611913681	111.169123866736
24.2838590145111	111.656010082221
24.35426902771	112.380130423119
24.4232029914856	112.720017825969
24.4906930923462	113.436608551946
24.561322927475	114.357976186334
24.6303770542145	115.51916000323
24.7001531124115	116.330696644214
24.7704610824585	117.26944755264
24.8407680988312	117.390226473213
24.9107599258423	117.398840943296
24.9799199104309	117.291823238677
25.0491619110107	116.565051177078
25.1181309223175	115.812878278194
25.1881809234619	115.292052664201
25.2578699588776	114.913970727858
25.3294010162354	114.537743161438
25.3993940353394	113.905044242306
25.4686529636383	113.272909559617
25.5372889041901	112.577016791514
25.6070680618286	111.852896352239
25.6763350963593	111.236186300802
25.7429959774017	110.620796822871
25.8135108947754	110.101592776621
25.8873469829559	109.579007921161
25.9556879997253	109.144481651661
26.0238919258118	108.612956978288
26.0943040847778	108.612956978288
26.1629409790039	109.236890029261
26.2317020893097	109.767239039229
26.3019740581512	110.031102588906
26.3723831176758	110.556088083957
26.4422690868378	111.336875199112
26.5107040405273	111.595345673351
26.5792300701141	111.852896352239
26.6503720283508	112.3194955809
26.7190101146698	112.792773436876
26.7877418994904	113.272909559617
26.8577449321747	114.396724518774
26.927216053009	115.016904898167
26.9971101284027	115.401188197276
27.0664620399475	115.277753032984
27.1362490653992	115.016904898167
27.2071759700775	114.227784350359
27.2772660255432	113.120855679083
27.3472630977631	112.921463622759
27.4176740646362	112.313473862646
27.4884259700775	111.801428527492
27.5580070018768	111.74259919325
27.6282141208649	111.083780681224
27.6981999874115	111.014017854974
27.770427942276	110.897678830257
27.8408930301666	110.176819409188
27.9099419116974	110.065656787985
27.9800369739532	109.955698501725
28.0516030788422	109.955698501725
28.1200280189514	110.367794570415
28.1889729499817	111.083780681224
28.2586460113525	111.501491035765
28.3295769691467	111.620541804371
28.3996739387512	111.979708833824
28.4698679447174	112.036263519937
28.5400040149689	111.974539464608
28.6106860637665	111.63093024034
28.6809909343719	111.407499900593
28.7513890266418	111.358610823616
28.8212831020355	111.037580151225
28.8918950557709	110.725638042694
28.961991071701	110.454215207372
29.032191991806	110.181829844908
29.1023941040039	110.28260592781
29.1731290817261	110.590764550872
29.2432100772858	111.467718153877
29.3131940364838	112.083081063169
29.3816220760345	112.760042477647
29.4530730247498	113.279020954796
29.5238959789276	113.55944143013
29.5941109657288	113.838761421388
29.6644079685211	113.523259266545
29.733617067337	113.647219977319
29.8024160861969	113.647219977319
29.8735399246216	113.523259266545
29.9434280395508	113.523259266545
30.0126829147339	113.11768496256
30.0839290618896	112.430389021188
30.152871131897	111.282667181928
30.2229740619659	110.629909533872
30.2923350334167	109.846854945668
30.3633720874786	109.566230961383
30.4335739612579	109.476584185121
30.5036721229553	109.05768233107
30.5917119979858	108.228767190579
30.6618070602417	106.667771071125
30.7326259613037	106.445576296175
30.8029289245605	105.991485829368
30.8720810413361	105.759539184088
30.9430129528046	105.376240339717
31.0135290622711	104.976876455571
31.0838279724121	104.036215150319
31.1546199321747	102.724344532206
31.2257540225983	101.239267426747
31.2964780330658	99.7579424311181
31.3687551021576	97.5708832843568
31.4396140575409	95.7823975333821
31.510929107666	93.9328933525034
31.581109046936	92.809804329418
31.6523609161377	91.6946497613153
31.726105928421	90.9934684549288
31.7984979152679	90.6437467095454
31.8706860542297	90.3165487234836
31.9272339344025	90
31.9977989196777	89.6936079160155
32.0679590702057	89.4000651111626
32.1382050514221	89.4062810515434
32.2096009254456	89.7015862836726
32.2667589187622	90
32.3390429019928	90.6095083188015
32.4097490310669	91.5398412169831
32.4811050891876	92.166913587628
32.5521450042725	92.4895555787815
32.622810125351	93.1108490577153
32.6945810317993	93.4212203815649
32.7651400566101	93.7314009749571
32.8344910144806	94.041352543702
32.9041659832001	94.3044650752189
32.9754240512848	94.8904113853788
33.0462470054626	94.8645302590508
33.1162369251251	94.8645302590508
33.193825006485	94.8904113853788
33.2647440433502	94.9165773185941
33.3365199565887	95.2786643184064
33.408392906189	95.8955308394083
33.4789960384369	95.9275099606478
33.5493021011353	95.3363333580986
33.6203401088715	95.0240859450871
33.6923151016235	94.9697561387769
33.7640740871429	95.2502887768538
33.8345799446106	95.4981669806856
33.9064500331879	96.072463760732
33.9783070087433	96.3736495440862
34.0509059429169	96.4074419261699
34.1220459938049	96.4761313081644
34.1941180229187	96.5110288588899
34.264172077179	96.8924186534118
34.334743976593	96.8924186534118
34.4062979221344	97.1635427194834
34.4765911102295	97.6960492977513
34.5460340976715	98.2594277754358
34.6398570537567	98.8618494659911
34.7106621265411	100.114000525676
34.7799789905548	100.413896046146
34.8511090278625	101.369846355484
34.9216260910034	101.967092823974
34.9944190979004	102.329745889682
35.0644159317017	102.264786436327
35.1350319385529	102.030570355909
35.2050290107727	101.967092823974
35.2731399536133	102.461761930869
35.3428161144257	103.729418812272
35.4131231307983	105.642238498513
35.4838800430298	108.034255729763
35.5523779392242	110.03719640821
35.6223618984222	111.104902289984
35.6927709579468	111.571346707445
35.7633850574493	111.63093024034
35.8333830833435	111.467718153877
35.9036090373993	111.080435341215
35.9742901325226	110.973558595061
36.0449149608612	111.635643372772
36.1140711307526	112.299176745395
36.1846890449524	112.804614638428
36.2536361217499	113.080621318967
36.323832988739	113.47461192466
36.3937199115753	113.716201545339
36.4622669219971	114.543669107577
36.532900094986	114.145585334001
36.6031820774078	112.714442592945
36.6715841293335	110.992945199259
36.7418251037598	110.33402392623
36.8121070861816	110.065656787985
36.8811600208282	110.594080551728
36.9513580799103	110.633479140575
37.0208270549774	111.678620412831
37.0889329910278	114.125364945165
37.1590399742126	115.866351210579
37.2282819747925	117.540776808698
37.2976660728455	119.47583136537
37.368488073349	121.016971508082
37.4382750988007	122.37412421956
37.5087840557098	123.601230477892
37.5791890621185	126.075975263721
37.6502289772034	128.023687602136
37.7183220386505	129.143880550676
37.7879130840302	130.754400609541
37.8577969074249	132.709383292607
37.9262290000916	134.483881480196
37.9962251186371	136.781928727503
38.0649600028992	139.869886992952
38.1346230506897	142.914171916662
38.2057790756226	145.327343624416
38.2756819725037	147.369075998647
38.3442869186401	148.172566315723
38.4155950546265	147.959626765468
38.4851069450378	146.948659681475
38.5549869537353	146.309992648928
38.6249821186066	146.496607040654
38.6953010559082	146.962068818569
38.7637460231781	147.783530855318
38.8329501152039	149.036261874346
38.9021360874176	150.214591153531
38.9730870723724	151.520944860409
39.0431749820709	154.479217463929
39.1134669780731	158.442898437969
39.1835949420929	160.649276000275
39.2541859149933	162.267468485098
39.3241729736328	162.758530419624
39.3944749832153	163.451099703364
39.4645700454712	162.85126545069
39.5328900814056	162.159839521364
39.6028809547424	161.365400307111
39.6717300415039	160.472905933894
39.74161195755	159.665976073771
39.8125450611114	159.145495488697
39.882532119751	158.682044107822
39.9524219036102	158.62947006465
40.020103931427	158.574733573872
40.0916740894318	158.643260115354
40.1608180999756	157.940816892935
40.2316830158234	157.870125561289
40.3020560741425	157.600439681521
40.3725690841675	157.932168162676
40.442773103714	157.932168162676
40.5127599239349	158.066192091752
40.5824439525604	158.730957051629
40.653156042099	159.527795180074
40.7221069335938	160.777159111408
40.7912509441376	161.565124802828
40.8604280948639	161.902731094499
40.9319798946381	161.902731094499
41.0010259151459	161.791494997947
41.0694620609283	162.132322003615
41.1407020092011	162.47446118322
41.2121789455414	163.05734854593
41.282567024231	163.651865331774
41.352541923523	163.902412462134
41.4224300384521	164.156875047
41.493458032608	164.156875047
41.564600944519	163.846035021043
41.6353189945221	163.373843701787
41.7041571140289	162.645975363739
41.7753109931946	162.398800783373
41.8464379310608	162.398800783373
41.9157049655914	162.155789794654
41.9849650859833	161.800890587013
42.0546419620514	161.800890587013
42.1258859634399	161.56509029075
42.1961929798126	161.444964945309
42.265967130661	161.323360103133
42.3360660076141	161.444964945309
42.4068911075592	161.444964945309
42.4772939682007	161.923958162796
42.5462319850922	162.645975363739
42.6225879192352	162.28418100333
42.6936719417572	161.923958162796
42.7642390727997	161.56509029075
42.8342270851135	161.200168156498
42.9042189121246	160.709971701163
42.9737730026245	159.851660368779
43.0445148944855	159.35309204958
43.1150200366974	158.708881791831
43.1852269172668	159.075562017722
43.2547419071198	159.581674636932
43.3261740207672	159.81419341375
43.3956360816956	160.426915323827
43.4650940895081	160.292097144759
43.5351810455322	160.155439106822
43.6055829524994	160.155439106822
43.6757869720459	160.78731473125
43.7448229789734	160.90650303926
43.815239906311	161.433973208258
43.8865740299225	161.041821487668
43.9564719200134	161.694438462676
44.0264670848846	162.208885052397
44.0950000286102	162.718459362191
44.1640539169312	163.106255673391
44.2351849079132	163.223480129407
44.3046579360962	163.565818914915
44.3756959438324	163.187328353028
44.4470341205597	163.187328353028
44.5172379016876	162.574636806899
44.5873279571533	162.072116993185
44.6557590961456	161.947895997709
44.7269999980927	162.574636806899
44.7975239753723	162.956041375988
44.8666689395905	162.33241560823
44.937068939209	161.694438462676
45.0088360309601	161.956659106699
45.0795860290527	161.956659106699
45.1495480537415	161.694438462676
45.2197549343109	161.82204160626
45.2894299030304	161.947895997709
45.3597869873047	161.312630277686
45.4356529712677	161.183904189334
45.5063819885254	160.292097144759
45.5751090049744	158.875379297288
45.6456971168518	157.750992957429
45.7155990600586	156.854289715828
45.7856171131134	156.485489310595
45.8559150695801	156.644492355279
45.9267349243164	156.80147763351
45.9971439838409	157.166440483657
46.0680711269379	157.319545427839
46.1376540660858	157.166440483657
46.2096149921417	157.067989077327
46.2781670093536	156.908835618003
46.3483510017395	156.747527771795
46.4186480045319	156.037524850613
46.4899959564209	155.312784940835
46.5611279010773	154.957391468352
46.6313319206238	155.376456762909
46.7015299797058	156.395911674559
46.7716479301453	156.625879944156
46.8417971134186	156.860465174843
46.9125769138336	156.501392536438
46.9806969165802	156.131599900112
47.0521490573883	156.181344399172
47.122661113739	155.555993782374
47.1931600570679	153.645540832024
47.2636799812317	152.393312219827
47.3353340625763	150.66823031207
47.406259059906	150.851875193494
47.4765779972076	151.084540429104
47.5468709468842	150.899609336625
47.6160280704498	151.127678941589
47.6873691082001	151.574070086376
47.7575719356537	151.389588167405
47.8281559944153	151.209058867647
47.8982880115509	151.209058867647
47.9686200618744	151.425374232583
48.0378370285034	151.669539714614
48.1085519790649	152.261795232402
48.186870098114	153.04120396027
48.2570519447327	153.8314182374
48.3277359008789	155.409836008813
48.3977959156036	156.170502519056
48.4682791233063	155.949637309301
48.5384750366211	156.744280769296
48.6088709831238	157.479485225119
48.6789610385895	157.804562103443
48.7613620758057	157.96380659139
48.8305649757385	157.643118070032
48.9010329246521	157.714349713586
48.9706931114197	157.145206171551
49.0420560836792	157.548377968026
49.1125640869141	157.380046178045
49.182981967926	157.548377968026
49.2544240951538	158.523206835842
49.3281559944153	160.053932007349
49.3988831043243	160.607903692396
49.4694979190826	160.874766349465
49.539803981781	160.730734352825
49.61159491539	161.003257880896
49.6821811199188	161.424218919845
49.7528989315033	161.003257880896
49.822986125946	160.857632241908
49.8936190605164	160.43622321169
49.962956905365	159.443886197337
50.0320279598236	158.702573380857
50.1020860671997	158.36901429898
50.1724710464478	157.59463062911
50.2427101135254	158.025422436217
50.3129389286041	157.166353184669
50.3834400177002	156.921767780493
50.4545719623566	157.10007782375
50.5250709056854	156.267077734658
50.5942440032959	154.230667849475
50.6643400192261	152.650128622984
50.7337961196899	152.080195022542
50.8177170753479	152.28147512547
50.8878331184387	152.676051069924
50.9587180614471	153.054222561539
51.0289170742035	153.242730453278
51.099641084671	153.824675266564
51.1709740161896	154.612117919998
51.2416920661926	155.194401976187
51.3114769458771	155.949637309301
51.3818850517273	156.744280769296
51.4520690441132	157.145206171551
51.5236420631409	157.449095767039
51.5936260223389	158.702573380857
51.6639311313629	159.977939379055
51.7342360019684	160.407631943065
51.8045339584351	161.565004240524
51.8748459815979	162.56501325286
51.944934129715	163.128498306883
52.0151419639587	163.55958334685
52.0865879058838	163.431123698333
52.1569879055023	162.997067619003
52.2271959781647	162.272377412286
52.297483921051	161.003257880896
52.3681840896606	159.341014838318
52.4373090267181	157.954041369282
52.5072810649872	157.380046178045
52.5762310028076	156.974521243371
52.6552369594574	156.571289628463
52.7258369922638	155.772176617118
52.81556391716	156.170502519056
52.8863201141357	157.036167497945
52.9564781188965	157.864510435752
53.0247941017151	158.537028547208
53.0940499305725	158.629353108258
53.1650900840759	159.333904392634
53.2358019351959	159.727279524607
53.3056929111481	160.016879774021
53.3759970664978	159.848226505037
53.4465100765228	160.312892207158
53.5164968967438	160.016879774021
53.5867009162903	160.801144707068
53.6566870212555	161.113928149692
53.727401971817	161.861794360392
53.7977130413055	161.861794360392
53.8678150177002	161.714561140781
53.93790102005	162.018504954664
54.0088419914246	162.030843714723
54.0799391269684	161.564999025385
54.1502499580383	160.588440430306
54.2197189331055	159.381705468805
54.2907490730286	157.796524819348
54.3611650466919	156.587800132739
54.4305250644684	155.60056738558
54.5006189346313	153.199147566134
54.5699889659882	152.487926867279
54.6390659809113	150.78874743135
54.7093291282654	150.255118703058
54.7793190479279	149.782690491066
54.8489971160889	149.036243467926
54.917741060257	148.10929174468
54.9868900775909	147.652606129341
55.0563631057739	146.753061942995
55.1282179355621	145.732621200876
55.1990571022034	143.935574707723
55.2696669101715	143.426893419218
55.3399701118469	143.426893419218
55.4114220142364	145.597421218621
55.4815258979797	148.945781455687
55.5522420406342	152.949446811486
55.6210839748383	155.60056738558
55.6924300193787	157.01122962592
55.7631449699402	157.01122962592
55.8339660167694	157.590150690811
55.9043819904327	158.096847683838
55.9818639755249	159.315868402702
56.0536360740662	161.045674059354
56.1271750926971	162.613064283626
56.1987109184265	162.072006727537
56.2690320014954	161.061013498844
56.340677022934	161.73701016592
56.4130759239197	162.776558670303
56.4844191074371	164.791985857501
56.5574290752411	166.607499828919
56.6291909217834	168.794043167207
56.6996109485626	170.0872451188
56.7716948986053	171.702853434362
56.8577239513397	174.351736909657
56.9295489788055	176.820167569421
57.0008540153503	178.090850345333
57.0735530853271	178.111809456762
57.1459670066834	179.356253290455
57.2205519676209	181.301955774215
57.2940320968628	182.602564138024
57.3680720329285	182.573359226632
57.4417209625244	180.629600829989
57.4991600513458	180
57.5574910640717	180
57.6164360046387	180
57.6907501220703	180.609507256528
57.7619860172272	181.193493007854
57.83531498909	181.771469819773
57.9097800254822	181.771469819773
57.9824750423431	183.503521517422
58.052768945694	185.247142778658
58.1228530406952	187.556328687916
58.1963980197907	189.272618914233
58.2684550285339	190.304846468766
58.3421039581299	191.421176152455
58.4150140285492	192.094759693677
58.4873061180115	191.421176152455
58.5603120326996	189.743655614499
58.6333138942719	188.790543572571
58.7070569992065	188.972640822713
58.7801918983459	188.972640822713
58.8535990715027	189.462353921876
58.9278299808502	192.215730761032
59.0014610290527	194.452422824912
59.0725469589233	196.645016417837
59.1447150707245	197.896133662962
59.2172870635986	198.257608063844
59.29150390625	198.788706036762
59.3635659217834	199.133751386455
59.4341769218445	198.778171221409
59.5046501159668	199.290054582042
59.5752680301666	199.9831065219
59.6478641033173	199.798922892133
59.7190990447998	199.75951305556
59.7899188995361	199.75951305556
59.8698210716248	200.071648374138
59.9418830871582	199.89553974523
60.0139710903168	199.89553974523
60.0849969387054	199.075145362948
60.1567480564117	198.911167947726
60.2276139259338	197.80187634905
60.300586938858	196.99092487183
60.3735039234161	196.843898299205
60.4469509124756	195.875948113388
60.5222399234772	195.738792812724
60.5951480865479	195.875948113388
60.6689910888672	195.388464747972
60.7420110702515	195.738792812724
60.8154380321503	194.769181120888
60.8884539604187	194.898687612879
60.9613540172577	195.388464747972
61.0343871116638	195.255105705264
61.1081130504608	195.875948113388
61.1801800727844	195.875948113388
61.2546410560608	195.875948113388
61.3277580738068	195.524118169482
61.3994250297546	195.16442897227
61.4730260372162	196.301695106509
61.5433430671692	197.447276763345
61.6154301166534	198.272626213644
61.6889131069183	198.272626213644
61.7598309516907	197.942571934517
61.8331661224365	197.447276763345
61.9055509567261	197.447276763345
61.976273059845	196.949275653984
62.0469789505005	197.10279239677
62.1173369884491	197.258978501486
62.188777923584	197.744732935433
62.2616949081421	196.645016417837
62.3344020843506	195.708635563604
62.4067749977112	195.154078678877
62.4792709350586	195.306161230358
62.5507929325104	195.865717426833
62.6216390132904	196.422202810469
62.6953821182251	197.525576886143
62.7695491313934	198.072336249661
62.8427400588989	198.788706036762
62.9136769771576	198.788706036762
62.9857521057129	199.133751386455
63.0570950508118	200.492631747505
63.1294839382172	200.998792496384
63.2024900913239	200.998792496384
63.2745621204376	200.492631747505
63.3460171222687	200.998792496384
63.4163160324097	201.700496236858
63.4872570037842	202.409849309189
63.5573379993439	202.409849309189
63.6275770664215	202.409849309189
63.6981570720673	202.409849309189
63.7687690258026	201.077575707083
63.837996006012	199.502586075931
63.909019947052	198.799911816247
63.9820051193237	198.251864408791
64.0560500621796	197.700391921064
64.1300940513611	197.878673592111
64.2030019760132	197.676107257936
64.2762289047241	197.676107257936
64.3491280078888	197.495742946287
64.4227640628815	197.318910536718
64.4958779811859	197.700391921064
64.5696189403534	198.621574984089
64.6425259113312	198.811899256597
64.7159540653229	198.060462312314
64.7879269123077	197.878673592111
64.8623940944672	196.808681918746
64.9531230926514	197.185689207212
65.0283119678497	197.553520302996
65.1009030342102	197.386935716374
65.1745359897614	197.386935716374
65.2493190765381	197.553520302996
65.3231780529022	197.553520302996
65.3947169780731	197.896133662962
65.4676270484924	197.896133662962
65.5414741039276	197.723224486728
65.6154201030731	196.484419756592
65.6899919509888	196.484419756592
65.7627959251404	196.645016417837
65.8342399597168	196.808681918746
65.9068410396576	196.808681918746
65.9795680046082	196.587312014919
66.0532739162445	196.587312014919
66.1272530555725	196.025836435572
66.1999559402466	195.46120076596
66.2723090648651	195.46120076596
66.3457429409027	196.025836435572
66.4182291030884	197.145510564305
66.4924829006195	198.434930653971
66.5652830600739	199.536735912864
66.6366200447083	201.695171305565
66.7075860500336	202.533201134962
66.7782690525055	202.83369835347
66.8488900661469	202.319445733753
66.9185678958893	202.109437852216
66.988979101181	201.392994145807
67.0596148967743	201.392994145807
67.1300959587097	201.903152316162
67.2003960609436	201.903152316162
67.2702889442444	201.194144848411
67.3406000137329	200.684131597298
67.4112069606781	200.879083074097
67.4812040328979	200.879083074097
67.5512940883637	201.392994145807
67.6217041015625	201.392994145807
67.6916129589081	201.077575707083
67.7625141143799	201.279701967486
67.8327169418335	201.485489310595
67.9032289981842	201.695171305565
67.9734280109406	202.225130899603
68.0459198951721	203.79081748531
68.1177840232849	205.0509468683
68.1939280033112	205.804558126138
68.2654690742493	205.804558126138
68.3360860347748	205.292008183449
68.4071381092072	205.292008183449
68.4753000736237	205.016950578311
68.5456469058991	203.962469619361
68.6174011230469	203.120944890816
68.691251039505	202.574194665068
68.7617568969727	200.695552152309
68.8337368965149	199.374210387797
68.90957903862	198.621574984089
68.9805819988251	199.179063431428
69.0539231300354	198.811899256597
69.1267249584198	198.811899256597
69.1997849941254	197.495742946287
69.2725400924683	197.318910536718
69.3447229862213	197.145510564305
69.4188730716705	196.587312014919
69.49272108078	196.025836435572
69.5647919178009	195.154078678877
69.6373898983002	195.708635563604
69.7074830532074	195.708635563604
69.7813379764557	196.101293557991
69.8560099601746	194.715049967656
69.9300611019135	193.366942194164
69.9997229576111	192.17145131124
70.0730230808258	191.745648068128
70.1433639526367	191.309950526525
70.2171061038971	191.309950526525
70.2909460067749	191.421176152455
70.3639569282532	191.421176152455
70.4413380622864	192.778731290641
70.5142509937286	193.609755477073
70.5869491100311	194.620888941848
70.6584610939026	195.524083023197
70.7324590682983	196.38951761322
70.8062150478363	197.393332818528
70.8794169425964	198.22501868443
70.9593000411987	198.853106751821
71.0319919586182	199.476507498581
71.1039659976959	200.708978470754
71.1765460968018	201.557101562032
71.249351978302	201.557101562032
71.3216319084168	201.317917121755
71.3948459625244	202.166412085198
71.4662001132965	201.921826653693
71.5380630493164	200.854504511303
71.6116139888763	200.409896212342
71.685142993927	199.405960401556
71.7571070194244	199.005944827679
71.8284590244293	199.005944827679
71.9002189636231	198.23937985235
71.9745779037476	197.840211500177
72.0482170581818	198.232462950496
72.1222639083862	198.232462950496
72.1946520805359	197.818870103764
72.2657899856567	197.198537335
72.3396339416504	197.007929133706
72.4136950969696	196.38951761322
72.4875690937042	196.208989349549
72.5601279735565	195.859362677247
72.6316080093384	194.931404194348
72.7057299613953	194.0362530713
72.7786359786987	192.593328337083
72.8510339260101	191.768304551488
72.9216949939728	192.339108275082
72.994668006897	192.464963584354
73.0719909667969	193.309172528342
73.1428620815277	193.448619248065
73.2158799171448	194.0362530713
73.2899279594421	193.891189944091
73.3629369735718	193.891189944091
73.4349961280823	193.172537307819
73.5066709518433	192.593328337083
73.5790600776672	192.464963584354
73.6518640518189	191.768304551488
73.7257061004639	192.464963584354
73.7971420288086	193.172537307819
73.8693270683289	193.47317121353
73.9434881210327	194.743579373696
74.0176439285278	195.306161230358
74.0920090675354	195.46120076596
74.1659641265869	195.46120076596
74.239284992218	196.025836435572
74.3146889209747	196.189187038005
74.3886399269104	195.865717426833
74.4598851203918	195.154078678877
74.5338199138641	195.00491982437
74.6083071231842	194.452422824912
74.6821439266205	195.554557565996
74.7548370361328	195.945375658795
74.8300321102142	196.484419756592
74.9010529518128	198.257608063844
74.972295999527	201.801545781073
75.0524749755859	203.126585859474
75.1233839988709	204.623578254312
75.1938450336456	205.851809214325
75.2643520832062	206.328275473439
75.3352200984955	206.328275473439
75.4051690101624	205.371630172374
75.4757719039917	205.836858705211
75.5457661151886	207.061062160609
75.6178350448608	207.315582916759
75.6899149417877	208.072432799268
75.7617769241333	209.886607117937
75.8333249092102	212.471150876294
75.9036359786987	213.246938057005
75.9773530960083	214.267378799124
76.0497589111328	215.242150487395
76.1196429729462	215.952594396552
76.1898429393768	216.064425292277
76.260360956192	216.064425292277
76.3306629657745	217.875055860867
76.3998079299927	219.999454384556
76.4706380367279	221.760295262312
76.5410540103912	223.905349000866
76.6117720603943	225.72515812793
76.684051990509	228.280762340256
76.7556269168854	226.138134207143
76.826740026474	225
76.8991301059723	225.842585151166
76.970575094223	227.64259407068
77.0436899662018	230.029142737437
77.1176979541779	234.53673859436
77.1892991065979	228.991061300997
77.261157989502	220.855352722087
77.3321840763092	217.092780447517
77.4048149585724	217.635346046971
77.4760029315948	220.364577446604
77.5459070205689	224.610211003434
77.6182560920715	230.630690134662
77.6906020641327	238.240558387709
77.7611289024353	245.265660320688
77.8316149711609	250.463264087136
77.904100894928	255.141396875262
77.9779460430145	259.448175495074
78.0506401062012	262.874983651098
78.1220769882202	266.790523163489
78.1806230545044	270
78.2530109882355	271.562225226936
78.3226759433746	273.039396343301
78.397166967392	273.483268640222
78.4684031009674	273.945196227357
78.5397710800171	274.398717625983
78.6122341156006	273.911579184222
78.6853520870209	273.453320977204
78.7565979957581	272.960935577549
78.8270039558411	271.992094281923
78.8969740867615	271.520771365522
78.9537360668182	270
79.026242017746	268.976965741603
79.1058049201965	268.451843031906
79.178601026535	268.451843031906
79.2527379989624	268.423448555275
79.3275129795074	268.437774773064
79.3998050689697	267.917433170699
79.4716680049896	266.391535093586
79.5442509651184	266.455231786758
79.61740899086	266.987217682169
79.6915631294251	267.039064422451
79.7642340660095	267.089166477465
79.8366239070892	267.61404555734
79.9102969169617	268.106610183366
79.9845719337463	267.63374317554
80.0570471286774	266.217346637551
80.1279799938202	265.74615081112
80.1976540088654	265.710831113173
80.2702391147614	266.185914781514
80.3426439762115	267.089166477465
80.4166939258576	268.531197311936
80.4902100563049	270.489697321107
80.562922000885	271.974939027854
80.6350939273834	273.453320977204
80.703840970993	274.436489741685
80.7753839492798	275.90615602303
80.8445479869843	276.34019174591
80.9155919551849	276.823467266776
80.9849369525909	276.286889365157
81.0561769008637	275.237486410247
81.1283869743347	275.237486410247
81.1991410255432	276.234472234584
81.2717111110687	276.766175354411
81.3435668945312	277.244511894739
81.4163439273834	278.198098435194
81.4899790287018	278.198098435194
81.5606019496918	278.063287066234
81.6307981014252	277.594679237144
81.7029700279236	277.066740577539
81.7755980491638	276.546292775294
81.8488900661469	276.546292775294
81.919420003891	276.082334198815
81.9910969734192	276.132223765378
82.0634219646454	275.237486410247
82.1346909999847	274.763662407555
82.2046880722046	274.325067026013
82.2752981185913	274.398717625983
82.3452880382538	274.398717625983
82.4156141281128	273.911579184222
82.4890179634094	272.910833522535
82.5601539611816	271.941488815181
82.636500120163	271.925184900192
82.7080519199371	271.893389816634
82.778450012207	273.283863293711
82.8513660430908	273.751734596901
82.9232361316681	273.338475741253
82.9938519001007	274.325067026013
83.0655040740967	274.885219723828
83.1462080478668	275.90615602303
83.2179939746857	276.009011958506
83.2914099693298	276.115517771546
83.3636131286621	275.609283340857
83.4342079162598	275.102185446507
83.5048170089722	274.122298114966
83.5753359794617	273.150712317105
83.6475079059601	271.591142780267
83.7194769382477	270.540511323263
83.7933239936829	269.454340874103
83.8671679496765	268.919073541682
83.9372470378876	268.929174037084
84.0105829238892	269.469496687568
84.0829689502716	270.530503312432
84.1550579071045	271.591142780267
84.2268679141998	272.121100897425
84.296756029129	273.74298307055
84.3693280220032	274.316029513627
84.4397859573364	274.899102596736
84.5114619731903	274.945980330428
84.581757068634	274.945980330428
84.6513350009918	274.945980330428
84.7224678993225	274.945980330428
84.7915561199188	274.899102596736
84.8630790710449	274.356980085095
84.9337980747223	273.77819504528
85.0053310394287	273.209476836511
85.0775289535522	273.179828194263
85.1501219272614	273.64118371254
85.22261095047	273.608464906414
85.2949960231781	274.122298114966
85.3691599369049	274.635467968406
85.440710067749	274.677425565387
85.5119459629059	275.194441218941
85.5840270519257	275.147893590946
85.6561999320984	276.115517771546
85.7259819507599	276.562697057816
85.7958469390869	278.059133452154
85.8654510974884	279.130205662598
85.9374220371246	280.213973723007
86.0091750621796	281.210625797921
86.0815620422363	282.804263114467
86.1518640518188	283.790856653216
86.2245681285858	285.255105705264
86.2958309650421	286.08168431464
86.3679780960083	287.500843251123
86.4387021064758	288.591130452759
86.5086970329285	288.749832728686
86.5788509845734	288.911167947726
86.6498229503632	289.687107792842
86.7202949523926	290.788320252845
86.7908570766449	291.709875812999
86.8611490726471	292.080404992638
86.9314520359039	290.674433536777
87.0010230541229	290.199780130678
87.0712471008301	288.911167947726
87.1413171291351	287.80187634905
87.2157161235809	287.17601692038
87.2867209911346	286.699322526661
87.3578491210938	286.22023661221
87.4284911155701	285.524118169482
87.4988789558411	285.030432625349
87.5750169754028	284.036251648586
87.6485469341278	283.270637228292
87.7191591262817	281.833650200052
87.7903950214386	280.784310192243
87.8615391254425	279.196688250177
87.9324641227722	277.594643368591
88.0050621032715	276.581956988864
88.0752599239349	274.993745742097
88.1472311019897	273.925903752276
88.2205541133881	272.834118176575
88.2934551239014	271.145766591595
88.3648040294647	270.572940574956
88.438029050827	269.421274013009
88.5124928951263	268.842666089361
88.5858170986176	269.421274013009
88.6429979801178	270
88.7152810096741	269.415368619242
88.7749609947205	270
88.8464081287384	270.584631380758
88.9166810512543	271.735702062688
88.9884788990021	271.718359877428
89.0607509613037	272.290613791561
89.1345000267029	273.433626620999
89.2101020812988	273.433626620999
89.2873950004578	274.573928721986
89.3597829341888	274.573928721986
89.4312291145325	274.619919294734
89.5018379688263	274.666857594667
89.572457075119	275.300934429945
89.6436100006104	275.946880788675
89.7119150161743	277.711888411678
89.7818939685822	278.297146565638
89.8534669876099	278.790543572571
89.9258511066437	278.130091625829
89.9983360767365	278.130091625829
90.0706250667572	278.049045175105
90.1426959037781	278.049045175105
90.2149801254273	279.180552225108
90.2868459224701	280.864063986645
90.3568398952484	281.421176152455
90.4271440505982	281.97612639499
90.4974400997162	282.094759693677
90.5680630207062	282.778731290641
90.6405489444733	282.215730761032
90.7109379768372	282.339108275082
90.7818701267243	281.195140439985
90.8540461063385	279.462353921876
90.9253001213074	277.792080120269
90.9973709583283	276.674460662808
91.0688381195068	275.469097075592
91.1414930820465	274.916567298877
91.230495929718	274.969746011768
91.3022599220276	275.136378022182
91.3745429515839	276.632516618826
91.4463019371033	278.03570688887
91.5176379680634	278.695482564125
91.5882680416107	280.007969721137
91.6588740348816	280.660364607151
91.7317879199982	280.660364607151
91.8036561012268	280.660364607151
91.8756229877472	279.352964070548
91.9461350440979	278.695482564125
92.0185160636902	278.03570688887
92.0917401313782	276.709844496999
92.1625580787659	276.632516618826
92.2353610992432	276.632516618826
92.3069159984589	276.556967551964
92.3793029785156	277.206063104961
92.4522171020508	276.632516618826
92.5233469009399	275.974320775507
92.5945870876312	274.707844501219
92.6649971008301	274.653339987143
92.7359209060669	273.945181785344
92.8070619106293	273.289253309359
92.8789989948273	271.952509436854
92.950227022171	271.273030946738
93.0064771175385	270
93.0787649154663	268.768020254064
93.1498889923096	268.210087926419
93.2229111194611	268.228530180227
93.296993970871	268.246596389874
93.3701279163361	267.614052715781
93.4416420459747	267.614052715781
93.5144290924072	267.018529840699
93.5861949920654	266.423670495198
93.6575241088867	266.423670495198
93.7307500839233	267.018529840699
93.8019881248474	267.614052715781
93.8733479976654	267.638623947425
93.9468870162964	267.6626945312
94.0196061134338	267.6626945312
94.0950880050659	268.264297937312
94.1708159446716	268.842666089361
94.2455909252167	268.854233408405
94.3025600910187	270
94.3615310192108	270
94.4198410511017	270
94.4934749603272	270.56170634302
94.5645110607147	270.567267845281
94.6346070766449	270.578725986991
94.703803062439	271.789912073581
94.7750799655914	274.258838937756
94.8449919223785	277.63332078634
94.9147760868073	280.304846468766
94.9855968952179	280.757997893165
95.0553770065308	280.105054203129
95.125580072403	280.203999181288
95.1946530342102	280.105054203129
95.2739729881287	280.757997893165
95.3485019207001	281.859802497048
95.4181780815125	282.40742927212
95.487713098526	282.40742927212
95.5587410926819	282.40742927212
95.629133939743	282.528787629409
95.7004990577698	282.778731290641
95.7728650569916	284.452422824912
95.8450770378113	286.101293557991
95.9171419143677	287.723224486728
95.9884879589081	288.788706036762
96.0578489303589	289.502586075931
96.1281549930573	291.161282470919
96.198352098465	293.355679288552
96.2683711051941	295.201113008326
96.3382461071014	297.368181737261
96.4092779159546	298.421257462337
96.4842610359192	299.389054777829
96.553414106369	299.604509393653
96.6238279342651	299.327217324244
96.6941668987274	299.054621810921
96.7653119564056	298.786703641169
96.8335289955139	299.001643430939
96.9040489196777	300.411130760761
96.9738209247589	300.963756532074
97.0446500778198	299.886607117937
97.1147611141205	298.886587471743
97.1849460601807	299.45362741102
97.2553570270538	300.041361884008
97.3331899642944	300.556000652544
97.40367603302	300.762770616165
97.4738631248474	301.456762849296
97.5441648960114	302.60020205616
97.613744020462	303.845300826219
97.6838381290436	306.19308364508
97.7534079551697	309.20718398878
97.8237619400024	313.315335965707
97.8947761058807	317.121106684066
97.965085029602	320.042539704365
98.035059928894	323.011261917209
98.1064391136169	330.478679437362
98.1758060455322	336.571365733713
98.2463119029999	339.775122252136
98.3163039684296	340.866248613545
98.3867070674896	341.906006983102
98.4570119380951	341.564940738453
98.5280480384827	340.734729382693
98.5973129272461	339.075531317237
98.6677329540253	337.21748893774
98.7363429069519	335.336169142924
98.8064501285553	333.914436374134
98.8764390945435	332.241369802149
98.9477880001068	331.049063361401
99.0180881023407	330.78874743135
99.0889101028442	329.782690491066
99.1596329212189	328.284964251376
99.2300369739533	326.929418438805
99.3190989494324	325.375826902221
99.3880739212036	324.137190392668
99.4581580162048	324.013233971308
99.528461933136	323.56913843496
99.5971930027008	323.56913843496
99.6661460399628	323.56913843496
99.7365520000458	323.240683841869
99.8066511154175	323.56913843496
99.8760290145874	324.013233971308
99.9464249610901	324.013233971308
100.017571926117	324.46238563572
