# Supplementary material for: Light phase detection with on-chip petahertz electronic networks
Source: Nat Commun. 2020 Jul 8;11:3407. doi: 10.1038/s41467-020-17250-0 (PMC7343884; doi:10.1038/s41467-020-17250-0)
Supplement: Supplementary file 3 — Source Data [file 41467_2020_17250_MOESM3_ESM.zip › Source Data/figure_3b_I_cep.csv]

Time (s)	I_cep (pA)
0.069265127182007	12.8717077600915
0.137665987014771	12.8879007622266
0.207580089569092	12.8754717445614
0.275047063827515	12.8483099958866
0.344197988510132	12.8410654713852
0.420326948165894	12.7995091136653
0.489768028259277	12.8570187635003
0.557768106460571	13.0499891253365
0.626042127609253	13.2414896020199
0.69561505317688	13.4146403884115
0.764975070953369	13.5107996802928
0.833301067352295	13.4556119054096
0.902674913406372	13.4198524631607
0.972033023834229	13.3614318700954
1.04135608673096	13.3591313136746
1.11023902893066	13.298610408084
1.17821002006531	13.2414896020199
1.24810194969177	13.2429666228833
1.31537008285522	13.3807208295293
1.38460206985474	13.4380939096957
1.45329093933105	13.4934914866687
1.52564692497253	13.5499059459466
1.59438300132751	13.7231629607828
1.66218590736389	14.0126873500839
1.73207092285156	14.2062831418355
1.80081510543823	14.131020466732
1.86706495285034	14.0367153827667
1.93628406524658	13.9466541818316
2.00595712661743	13.7204525987884
2.07498097419739	13.5489353465208
2.14542412757874	13.3937361661711
2.21457195281982	13.3775930848341
2.28368711471558	13.4206835367652
2.35202693939209	13.5759932514494
2.42055010795593	13.7313026605417
2.48976111412048	13.7313026605417
2.55829310417175	13.6507061216993
2.62651991844177	13.4580384773562
2.69649600982666	13.3027466434643
2.7660219669342	13.0790802880096
2.83401703834534	12.8790484666065
2.90084505081177	12.658491083111
2.97010612487793	12.5457190482252
3.03853511810303	12.4011684722529
3.10675597190857	12.4129467716977
3.18184804916382	12.3771035359409
3.25002312660217	12.3077646922258
3.31748008728027	12.2370431863339
3.38600206375122	12.1815866091819
3.45505809783936	12.257723670731
3.52327299118042	12.2656995790701
3.58928608894348	12.2835229787631
3.6571159362793	12.2415310847132
3.72761797904968	12.234072492396
3.79602193832397	12.1809695088199
3.86608290672302	12.1189497491161
3.9350790977478	12.0961957657439
4.00330495834351	11.9586706507454
4.07123899459839	11.8745666512341
4.13937211036682	11.8170979601762
4.20968103408814	11.7480957403062
4.28098893165588	11.7988053732995
4.34910607337952	11.8500792753888
4.41742897033691	11.9761757145593
4.48593091964722	12.0133703116652
4.55432510375977	12.0288663267159
4.62323594093323	11.9698744808289
4.69269704818726	11.814584933344
4.76209092140198	11.7182501536706
4.83018612861633	11.7465050104701
4.89888501167297	11.7847456659616
4.96813106536865	11.8025118982359
5.03337001800537	11.9011310954968
5.10055589675903	11.9561817651707
5.16802501678467	12.1278700076229
5.23508501052856	12.2052579260252
5.30081295967102	12.2573353468444
5.36921405792236	12.2835229787631
5.43752002716064	12.3178238934724
5.50667691230774	12.2230170983191
5.57500195503235	12.1545609221395
5.64540696144104	12.0598694835143
5.71373200416565	12.0940345820987
5.78101396560669	12.0415516238482
5.85160493850708	12.0154567474816
5.92148399353027	11.9894689595328
5.99283289909363	11.9377746493892
6.06115698814392	11.9031610535185
6.12871599197388	11.8945620022345
6.19770312309265	11.8519663044155
6.28329110145569	11.7419880722559
6.35120606422424	11.5460332323184
6.41976404190064	11.4116755156988
6.48787593841553	11.4056361773292
6.55704092979431	11.4607064271623
6.62398600578308	11.5391784645268
6.69388008117676	11.544020423518
6.76325607299805	11.544020423518
6.83072590827942	11.5111357732328
6.89855694770813	11.4455713241847
6.96820712089539	11.2957730945075
7.03646111488342	11.2398947772032
7.10541009902954	11.1844126160832
7.17487192153931	11.0628339830443
7.24412703514099	10.8750270860168
7.31266212463379	10.8255825871867
7.38307094573975	10.7439788520362
7.45076894760132	10.7047317276427
7.51929593086243	10.6777222583283
7.58688402175903	10.6672544799588
7.65478110313416	10.7617304757553
7.72427701950073	10.8883784503111
7.79280591011047	10.958017944154
7.85870504379272	11.0435258766754
7.9276340007782	11.1367490929535
7.99589991569519	11.1593004979793
8.06382012367249	11.1834014425308
8.13431692123413	11.2491562046671
8.20369100570679	11.2212243712885
8.27127695083618	11.2120956293906
8.34258389472961	11.133321873529
8.40985989570618	11.0323950777789
8.47933602333069	11.0415848227779
8.55103492736816	10.9729785488262
8.61958408355713	10.9047766481024
8.68870997428894	11.0014525092735
8.75819706916809	11.124944318009
8.82694005966187	11.3310696600542
8.89797210693359	11.5130218902337
8.96900200843811	11.5375026371048
9.03763699531555	11.5042754386532
9.10607290267944	11.5143137660653
9.17622590065002	11.4419316187871
9.24528312683106	11.4223783670215
9.31636595726013	11.3480284170599
9.38314294815064	11.2422039272022
9.45217895507813	11.2319261043866
9.52163600921631	11.1816408527997
9.58985495567322	11.1038302882654
9.65828394889832	11.0456458034829
9.72758102416992	10.9344504614818
9.79566192626953	10.8780997494415
9.86347198486328	10.8637871962682
9.93209910392761	10.7686474653041
10.0016849040985	10.7562673987308
10.0702059268951	10.6894845504355
10.1387500762939	10.6381273623698
10.2087330818176	10.532194267407
10.2810211181641	10.3710870445195
10.3653829097748	10.3224771320938
10.4331669807434	10.3083993551375
10.5001559257507	10.3199525497359
10.5685861110687	10.3512169634783
10.638885974884	10.424375906998
10.7072100639343	10.3840080551009
10.776575088501	10.2896807315388
10.8462569713593	10.2368694918417
10.9153048992157	10.1870636300948
10.9836730957031	10.1183632835059
11.0526931285858	9.93303729502714
11.1209111213684	9.80839237600128
11.1886930465698	9.81778882901848
11.2567119598389	9.81778882901848
11.3263959884644	9.87737527370506
11.3954570293427	9.95028024369163
11.4643020629883	9.99659315023874
11.533322095871	9.9602833471443
11.6050269603729	10.0199519634078
11.6734681129456	9.98372711430957
11.7392590045929	9.86434613302879
11.8085241317749	9.85169741884108
11.8756151199341	9.88782895726863
11.944442987442	9.7813985725662
12.0134999752045	9.735202260508
12.0825309753418	9.72629606254097
12.1509759426117	9.78567818789275
12.2201330661774	9.79994479389553
12.2888820171356	9.8224437881517
12.3570311069489	9.89612996908387
12.426577091217	10.0147408623189
12.4947891235352	10.0740869329682
12.5660350322723	10.1561229372827
12.6350901126862	10.1789326539279
12.7040350437164	10.201873980343
12.7718369960785	10.1885358558922
12.8414030075073	10.175554091891
12.9108788967133	10.1158748334091
12.9798250198364	10.1158748334091
13.0497100353241	10.0796370026802
13.1181390285492	10.0429782676754
13.1865680217743	9.94944192857067
13.254045009613	9.86861767086961
13.322802066803	9.72870973663003
13.3916940689087	9.65914717280982
13.4608039855957	9.65028324501411
13.5295441150665	9.64177766551376
13.5983850955963	9.66792102181229
13.6667211055756	9.72842557313361
13.7360820770264	9.76272458483799
13.8056190013886	9.82321408661137
13.8735709190369	9.78112286634822
13.9419538974762	9.75996027812614
14.0106320381165	9.83079231193499
14.0796871185303	9.88672128975021
14.1469779014587	10.0039645003469
14.2154989242554	10.0570692421401
14.2839279174805	10.1756539689791
14.3522570133209	10.1756539689791
14.4204699993134	10.3617565352598
14.490049123764	10.4836369279463
14.5587871074677	10.5949796321465
14.6282620429993	10.6229858124729
14.6958479881287	10.530786894093
14.7640690803528	10.4415304871365
14.8332240581512	10.3556423406759
14.9024930000305	10.1910184819772
14.9711310863495	10.0699396475749
15.0409080982208	9.98690555570643
15.1094460487366	9.91408687186067
15.1780769824982	9.8753989676367
15.2476580142975	9.90063145082171
15.3185839653015	9.904495453197
15.3868010044098	9.86670945782838
15.4564740657806	9.80982622991865
15.5235919952393	9.78635339357822
15.5928189754486	9.87765478142459
15.6612451076508	10.0180946920061
15.7293500900269	10.1481417245622
15.7987260818481	10.1990356277934
15.8683040142059	10.2511389270559
15.9369320869446	10.1950211976043
16.0073440074921	10.2522287735789
16.073753118515	10.3152557564512
16.1421449184418	10.3628244410296
16.2107169628143	10.3454526808642
16.2790949344635	10.2191031166634
16.3484480381012	10.0928326774994
16.4272229671478	10.0470516262733
16.4954390525818	9.99044078564104
16.5651159286499	9.90627759175968
16.6335260868073	9.83939083601836
16.7036380767822	9.73242685042339
16.7729051113129	9.71403627469035
16.8443520069122	9.91051234058149
16.9135179519653	10.1146700581383
16.9834990501404	10.3239169819002
17.0549499988556	10.5350193882855
17.1269199848175	10.53210167739
17.1982600688934	10.6177856458802
17.2684650421143	10.7551445178374
17.3385529518127	10.8175599835453
17.4140639305115	10.7713221663931
17.4846830368042	10.8060224550757
17.554780960083	10.9102391017796
17.6247711181641	10.9962907700461
17.6959071159363	11.1061721247962
17.7662179470062	11.1703900319103
17.8358800411224	11.2163183294698
17.904904127121	11.264705260707
17.9755489826202	11.1533733515381
18.0455050468445	11.0869574947232
18.115296125412	11.0209959426542
18.1835460662842	10.9436539030892
18.2540299892426	10.8488577483991
18.3230791091919	10.6827633174381
18.3940279483795	10.5168794843052
18.4631090164185	10.4586348702496
18.5325570106506	10.3322227503669
18.6034619808197	10.2223829719689
18.673975944519	10.0723193969413
18.7439649105072	9.91145592746091
18.8147940635681	9.87539420860757
18.8851029872894	9.86604754638857
18.9549789428711	9.88180054979861
19.024759054184	9.96215537885251
19.0950639247894	9.91577291790206
19.1661999225616	9.81561073402975
19.2361929416656	9.65026642119273
19.3052339553833	9.52641424016403
19.3763871192932	9.40352416416314
19.4473140239716	9.36392479727384
19.5172989368439	9.27226491412967
19.587394952774	9.23633849784643
19.6575860977173	9.29664618625448
19.7284209728241	9.39995573810856
19.7984039783478	9.5568719850901
19.8683009147644	9.81863925497826
19.9375569820404	9.93444492606407
20.0070021152496	10.0283977944236
20.0750079154968	10.0385128919477
20.1451320648193	10.070382863824
20.2158539295197	10.0604816489073
20.2877190113068	10.0928326774994
20.3559200763702	9.98968961400703
20.4345059394836	9.86331485805862
20.5033099651337	9.70463283018992
20.5718460083008	9.57858065779059
20.6421229839325	9.46275067401652
20.7120509147644	9.3689864531122
20.7820301055908	9.22473449619012
20.8524439334869	9.18314299322405
20.9229500293732	9.18314299322405
20.9927370548248	9.15328909029973
21.06303191185	9.20663965499899
21.1336500644684	9.20663965499899
21.2043659687042	9.22473449619012
21.2742500305176	9.29664618625448
21.3441441059113	9.39122857548468
21.4131860733032	9.34958076922169
21.4834089279175	9.41420589640996
21.5533859729767	9.47937675947106
21.6236109733582	9.49734054872205
21.6941990852356	9.49734054872205
21.7642910480499	9.59207993583248
21.8339729309082	9.53891549019069
21.9029219150543	9.56232086569992
21.9734389781952	9.62783955373167
22.0435581207275	9.69388424850431
22.1136269569397	9.77653252142087
22.1817409992218	9.80564144145604
22.2523519992828	9.76995662999586
22.3221390247345	9.80003560687409
22.3923380374908	9.78871927434841
22.4625890254974	9.77758399864711
22.5331530570984	9.75584081917084
22.6031470298767	9.7140303684619
22.6725089550018	9.7140303684619
22.7422940731049	9.72485899329137
22.813117980957	9.64138141440323
22.8827729225159	9.61971769750028
22.9529991149902	9.5568719850901
23.0233809947968	9.5568719850901
23.0928840637207	9.5365790382191
23.1636979579926	9.48467799307915
23.2334799766541	9.40065261029254
23.303050994873	9.33702384325969
23.3720910549164	9.32723933228906
23.4425120353699	9.38001480366636
23.5116829872131	9.3689864531122
23.5835700035095	9.41074633793729
23.6542580127716	9.42172580769574
23.724249124527	9.56914042377893
23.7928841114044	9.69868704092466
23.8632919788361	9.69388424850431
23.934219121933	9.7174875442781
24.0051460266113	9.69100651944884
24.0741970539093	9.62784418154968
24.1436009407043	9.48172994625981
24.212611913681	9.44148115439521
24.2838590145111	9.47299654259411
24.35426902771	9.52153615384619
24.4232029914856	9.49822634917699
24.4906930923462	9.54897863895401
24.561322927475	9.52250303604047
24.6303770542145	9.5170308451008
24.7001531124115	9.43832669902881
24.7704610824585	9.41965072882217
24.8407680988312	9.3813067042177
24.9107599258423	9.28482316683522
24.9799199104309	9.13015421307877
25.0491619110107	8.97501834120689
25.1181309223175	8.82136445613716
25.1881809234619	8.68764969526281
25.2578699588776	8.7084235591294
25.3294010162354	8.7295619417815
25.3993940353394	8.73351451135223
25.4686529636383	8.73852542553948
25.5372889041901	8.88071319961409
25.6070680618286	8.92798492123503
25.6763350963593	8.93643109695364
25.7429959774017	8.94591556338422
25.8135108947754	8.9158800677443
25.8873469829559	8.88658636671022
25.9556879997253	8.81724614633163
26.0238919258118	8.7893190409724
26.0943040847778	8.7893190409724
26.1629409790039	8.77648284406687
26.2317020893097	8.80530149318012
26.3019740581512	8.8199923381486
26.3723831176758	8.84992743003015
26.4422690868378	8.89621392828432
26.5107040405273	8.91200906445904
26.5792300701141	8.92798492123503
26.6503720283508	8.86423727220791
26.7190101146698	8.80106747376703
26.7877418994904	8.73852542553948
26.8577449321747	8.67241253439895
26.927216053009	8.57281953107611
26.9971101284027	8.55216471573133
27.0664620399475	8.59116106893591
27.1362490653992	8.57281953107611
27.2071759700775	8.51887595163822
27.2772660255432	8.35317265332161
27.3472630977631	8.20025906840754
27.4176740646362	8.07077546243234
27.4884259700775	7.90215768818872
27.5580070018768	7.80598246430262
27.6282141208649	7.67835988504056
27.6981999874115	7.58228901060887
27.770427942276	7.62259594849419
27.8408930301666	7.63273600996392
27.9099419116974	7.67326352438127
27.9800369739532	7.71380632590681
28.0516030788422	7.71380632590681
28.1200280189514	7.6881790914234
28.1889729499817	7.67835988504056
28.2586460113525	7.65381764618154
28.3295769691467	7.61367599832039
28.3996739387512	7.72587944490464
28.4698679447174	7.82207395317891
28.5400040149689	7.95829863281091
28.6106860637665	8.07850910019912
28.6809909343719	8.15880247184598
28.7513890266418	8.29511143323584
28.8212831020355	8.4158225926406
28.8918950557709	8.53679048248228
28.961991071701	8.52161142522939
29.032191991806	8.50662428375675
29.1023941040039	8.4661256087658
29.1731290817261	8.34480301843009
29.2432100772858	8.25492899159042
29.3131940364838	8.15070108269221
29.3816220760345	8.14372748170026
29.4530730247498	8.08115525465264
29.5238959789276	8.09830459681531
29.5941109657288	8.11565281724151
29.6644079685211	8.00194485644584
29.733617067337	7.96238852008617
29.8024160861969	7.96238852008617
29.8735399246216	8.00194485644584
29.9434280395508	8.00194485644584
30.0126829147339	8.02449407397127
30.0839290618896	8.03086231983839
30.152871131897	7.96659062568173
30.2229740619659	7.8396820573286
30.2923350334167	7.75439054296339
30.3633720874786	7.60339314965365
30.4335739612579	7.5076135101642
30.5036721229553	7.53411578421781
30.5917119979858	7.58831575539658
30.6618070602417	7.52360907450673
30.7326259613037	7.46993719376542
30.8029289245605	7.36293781815384
30.8720810413361	7.30963281600383
30.9430129528046	7.16172948302294
31.0135290622711	7.01417748942811
31.0838279724121	6.93995435561359
31.1546199321747	6.85800924421949
31.2257540225983	6.86439213671553
31.2964780330658	6.87537629640502
31.3687551021576	6.87903625200929
31.4396140575409	6.85394396203018
31.510929107666	6.92167864013131
31.581109046936	7.04333169404423
31.6523609161377	7.29699796531711
31.726105928421	7.46756203500584
31.7984979152679	7.68271925948975
31.8706860542297	7.8118248188521
31.9272339344025	7.94117684825115
31.9977989196777	8.07077763892883
32.0679590702057	8.24374720337388
32.1382050514221	8.33005197473189
32.2096009254456	8.28655533935747
32.2667589187622	8.20013349365728
32.3390429019928	8.11426902109702
32.4097490310669	8.0304003751894
32.4811050891876	7.99005219279274
32.5521450042725	7.94867915867335
32.622810125351	7.95289613653844
32.6945810317993	7.95535492616452
32.7651400566101	7.95804710076147
32.8344910144806	7.96097224721956
32.9041659832001	8.0502077666982
32.9754240512848	8.10015021510404
33.0462470054626	8.14314162594818
33.1162369251251	8.14314162594818
33.193825006485	8.10015021510404
33.2647440433502	8.05714638457376
33.3365199565887	7.97499861070947
33.408392906189	7.98340240421889
33.4789960384369	7.9404842004432
33.5493021011353	7.88905918924545
33.6203401088715	7.88516241229374
33.6923151016235	7.97114384625256
33.7640740871429	8.01797834384815
33.8345799446106	8.10796484634708
33.9064500331879	8.15959420007209
33.9783070087433	8.16427262296268
34.0509059429169	8.12139307194634
34.1220459938049	8.03561447688091
34.1941180229187	7.99272958002822
34.264172077179	7.91204593325898
34.334743976593	7.91204593325898
34.4062979221344	7.96016424490902
34.4765911102295	8.05691179418628
34.5460340976715	8.11163626335451
34.6398570537567	8.12448517755667
34.7106621265411	8.11037139427043
34.7799789905548	8.11806212349967
34.8511090278625	8.10014162508286
34.9216260910034	8.11759781015295
34.9944190979004	8.08449942378624
35.0644159317017	8.1266570952268
35.1350319385529	8.07539284475994
35.2050290107727	8.11759781015295
35.2731399536133	8.00018813131292
35.3428161144257	7.81932942930531
35.4131231307983	7.84324506935745
35.4838800430298	7.80681403936331
35.5523779392242	7.80968551612675
35.6223618984222	7.91076239107205
35.6927709579468	7.98235835409561
35.7633850574493	8.07850910019912
35.8333830833435	8.25492899159042
35.9036090373993	8.27948930977026
35.9742901325226	8.31976384388403
36.0449149608612	8.31092313524797
36.1140711307526	8.30318675035074
36.1846890449524	8.24001690250694
36.2536361217499	8.2568362976748
36.323832988739	8.23425765865995
36.3937199115753	8.15515098663415
36.4622669219971	8.20808116369471
36.532900094986	8.22961874696514
36.6031820774078	8.04743006193903
36.6715841293335	7.95103099917237
36.7418251037598	7.82457420343114
36.8121070861816	7.67326352438127
36.8811600208282	7.60731196874428
36.9513580799103	7.47093428572358
37.0208270549774	7.47741430565406
37.0889329910278	7.70814480922615
37.1590399742126	7.9140491407749
37.2282819747925	7.93391999456763
37.2976660728455	7.98165978248885
37.368488073349	7.95677024281838
37.4382750988007	7.81850597707772
37.5087840557098	7.72069752161034
37.5791890621185	7.47579519465321
37.6502289772034	7.28665712415508
37.7183220386505	7.17862344040973
37.7879130840302	7.00779025896181
37.8577969074249	6.87197102045694
37.9262290000916	6.77520487998703
37.9962251186371	6.8698021146755
38.0649600028992	6.83010633382819
38.1346230506897	6.87089224955537
38.2057790756226	6.97957189142715
38.2756819725037	7.12339807217033
38.3442869186401	7.36547955891536
38.4155950546265	7.48437962011548
38.4851069450378	7.51766134278474
38.5549869537353	7.46931050145862
38.6249821186066	7.34965983291744
38.6953010559082	7.36205685173648
38.7637460231781	7.44783962997325
38.8329501152039	7.54968531647512
38.9021360874176	7.55867383759876
38.9730870723724	7.51233018833704
39.0431749820709	7.41286372259736
39.1134669780731	7.51754019796369
39.1835949420929	7.68477302358371
39.2541859149933	7.79355983404246
39.3241729736328	7.86292922131441
39.3944749832153	7.8791408489124
39.4645700454712	7.9041618573635
39.5328900814056	7.88894196051663
39.6028809547424	7.83396861155315
39.6717300415039	7.87629430619502
39.74161195755	7.82457420343114
39.8125450611114	7.75895350933359
39.882532119751	7.59787864705669
39.9524219036102	7.46157298452545
40.020103931427	7.32528417006467
40.0916740894318	7.22916469438897
40.1608180999756	7.12483793758146
40.2316830158234	6.9886397425107
40.3020560741425	6.90875193552352
40.3725690841675	6.89242008013151
40.442773103714	6.89242008013151
40.5127599239349	6.93243879830179
40.5824439525604	6.9006636381438
40.653156042099	6.91024014763597
40.7221069335938	6.94746714185825
40.7912509441376	6.96045923318282
40.8604280948639	6.94693539634564
40.9319798946381	6.94693539634564
41.0010259151459	6.90592180408959
41.0694620609283	6.89255672837011
41.1407020092011	6.87943649036751
41.2121789455414	6.81264023779328
41.282567024231	6.74657257536003
41.352541923523	6.69307095884991
41.4224300384521	6.63970324930264
41.493458032608	6.63970324930264
41.564600944519	6.51524613025479
41.6353189945221	6.48601324408145
41.7041571140289	6.51123805179937
41.7753109931946	6.5653703016357
41.8464379310608	6.5653703016357
41.9157049655914	6.61961840424356
41.9849650859833	6.63297171447308
42.0546419620514	6.63297171447308
42.1258859634399	6.55102177009053
42.1961929798126	6.51008919203109
42.265967130661	6.46919898958132
42.3360660076141	6.51008919203109
42.4068911075592	6.51008919203109
42.4772939682007	6.53750107342247
42.5462319850922	6.51123805179937
42.6225879192352	6.52424220672409
42.6936719417572	6.53750107342247
42.7642390727997	6.55102177009053
42.8342270851135	6.42832491129688
42.9042189121246	6.40160952214363
42.9737730026245	6.39010022470697
43.0445148944855	6.36470115842056
43.1150200366974	6.29953940062287
43.1852269172668	6.28399574519271
43.2547419071198	6.30914261110018
43.3261740207672	6.25369114499589
43.3956360816956	6.18374668506077
43.4650940895081	6.14310932583818
43.5351810455322	6.10249312976262
43.6055829524994	6.10249312976262
43.6757869720459	6.03296184554486
43.7448229789734	5.93725551515176
43.815239906311	5.9641768647987
43.8865740299225	5.97805948429756
43.9564719200134	6.04607042719484
44.0264670848846	6.07373639199134
44.0950000286102	6.10187824731041
44.1640539169312	6.08919576346499
44.2351849079132	6.13050775862816
44.3046579360962	6.25458008083676
44.3756959438324	6.26692788268702
44.4470341205597	6.26692788268702
44.5172379016876	6.19714217864977
44.5873279571533	6.16912381214707
44.6557590961456	6.12807215009745
44.7269999980927	6.19714217864977
44.7975239753723	6.1843580662992
44.8666689395905	6.11483480031963
44.937068939209	6.04607042719484
45.0088360309601	5.99159912378991
45.0795860290527	5.99159912378991
45.1495480537415	6.04607042719484
45.2197549343109	6.08706311787548
45.2894299030304	6.12807215009745
45.3597869873047	6.19624027435993
45.4356529712677	6.15536946127525
45.5063819885254	6.14310932583818
45.5751090049744	6.10737008580617
45.6456971168518	6.15522150439771
45.7155990600586	6.14870580350044
45.7856171131134	6.16579917756004
45.8559150695801	6.20540067402581
45.9267349243164	6.24504935400834
45.9971439838409	6.22817348778918
46.0680711269379	6.26797533374215
46.1376540660858	6.22817348778918
46.2096149921417	6.09209490684444
46.2781670093536	6.052380652421
46.3483510017395	6.01270072085748
46.4186480045319	5.95087230126811
46.4899959564209	5.88998964280923
46.5611279010773	5.81168055311026
46.6313319206238	5.69708424289127
46.7015299797058	5.60480263318879
46.7716479301453	5.54801408579683
46.8417971134186	5.49132232108078
46.9125769138336	5.41206269433383
46.9806969165802	5.33300900844917
47.0521490573883	5.23661807616328
47.122661113739	5.21487365035818
47.1931600570679	5.2499349913118
47.2636799812317	5.30867810005466
47.3353340625763	5.19805103884139
47.406259059906	5.13931251170816
47.4765779972076	5.17705113177376
47.5468709468842	5.2357220907913
47.6160280704498	5.27347730659761
47.6873691082001	5.34922066033922
47.7575719356537	5.40775258792412
47.8281559944153	5.46633937792011
47.8982880115509	5.46633937792011
47.9686200618744	5.50419247061728
48.0378370285034	5.63860149710901
48.1085519790649	5.65640063978852
48.186870098114	5.61674252464896
48.2570519447327	5.57814468127172
48.3277359008789	5.60064663225596
48.3977959156036	5.66166672420763
48.4682791233063	5.71862961402468
48.5384750366211	5.68399599859113
48.6088709831238	5.74673724863074
48.6789610385895	5.82655873463917
48.7613620758057	5.86654493086007
48.8305649757385	5.78661816886167
48.9010329246521	5.69038850654329
48.9706931114197	5.66709292840694
49.0420560836792	5.65047439808376
49.1125640869141	5.61060837815294
49.182981967926	5.65047439808376
49.2544240951538	5.6582163104816
49.3281559944153	5.69316201176464
49.3988831043243	5.71927801606112
49.4694979190826	5.6642952366027
49.539803981781	5.62354689675475
49.61159491539	5.56862702074757
49.6821811199188	5.55472715774592
49.7528989315033	5.56862702074757
49.822986125946	5.5278337949146
49.8936190605164	5.54213252768282
49.962956905365	5.53119802292415
50.0320279598236	5.46599666675713
50.1020860671997	5.38565958725577
50.1724710464478	5.32181974690989
50.2427101135254	5.30552367873333
50.3129389286041	5.33842030621419
50.3834400177002	5.39499813688568
50.4545719623566	5.43471902482548
50.5250709056854	5.46888196297927
50.5942440032959	5.55924470096433
50.6643400192261	5.63644120453678
50.7337961196899	5.7147200342449
50.8177170753479	5.75289346296279
50.8878331184387	5.82943656014885
50.9587180614471	5.80975093972194
51.0289170742035	5.75176006378917
51.099641084671	5.67465512414631
51.1709740161896	5.63710848009864
51.2416920661926	5.65788878169234
51.3114769458771	5.71862961402468
51.3818850517273	5.68399599859113
51.4520690441132	5.66709292840694
51.5236420631409	5.51434141579935
51.5936260223389	5.46599666675713
51.6639311313629	5.42030912323273
51.7342360019684	5.40568816166823
51.8045339584351	5.4591676652215
51.8748459815979	5.47365469718359
51.944934129715	5.50216733500536
52.0151419639587	5.48979603176657
52.0865879058838	5.44841261638654
52.1569879055023	5.46087767216956
52.2271959781647	5.5278336844916
52.297483921051	5.56862702074757
52.3681840896606	5.62718952550916
52.4373090267181	5.63413198398831
52.5072810649872	5.61060837815294
52.5762310028076	5.62734464101853
52.6552369594574	5.64436674584492
52.7258369922638	5.67924203675103
52.81556391716	5.66166672420763
52.8863201141357	5.53103778330975
52.9564781188965	5.4979331954108
53.0247941017151	5.4258051415988
53.0940499305725	5.32969490714056
53.1650900840759	5.25844206357739
53.2358019351959	5.10696181967322
53.3056929111481	5.05158315908983
53.3759970664978	5.01104169789077
53.4465100765228	4.99633641401377
53.5164968967438	5.05158315908983
53.5867009162903	5.11842544470465
53.6566870212555	5.20002546080305
53.727401971817	5.2681707840388
53.7977130413055	5.2681707840388
53.8678150177002	5.2271844646999
53.93790102005	5.17273283013921
54.0088419914246	5.03626108348247
54.0799391269684	4.91325402919491
54.1502499580383	4.80477373352794
54.2197189331055	4.65733171386793
54.2907490730286	4.56829479164819
54.3611650466919	4.56197008120395
54.4305250644684	4.5969469383059
54.5006189346313	4.69020977895446
54.5699889659882	4.67150562069661
54.6390659809113	4.59856727881631
54.7093291282654	4.52341796399581
54.7793190479279	4.54498671190577
54.8489971160889	4.52980876452859
54.917741060257	4.57481330331632
54.9868900775909	4.59776175983489
55.0563631057739	4.64451415146945
55.1282179355621	4.75234307728304
55.1990571022034	4.91193310479693
55.2696669101715	4.99783838382155
55.3399701118469	4.99783838382155
55.4114220142364	4.81232073515471
55.4815258979797	4.68524113415735
55.5522420406342	4.5552284446337
55.6210839748383	4.5969469383059
55.6924300193787	4.64131340249719
55.7631449699402	4.64131340249719
55.8339660167694	4.52836291666205
55.9043819904327	4.51208481402998
55.9818639755249	4.52095743249149
56.0536360740662	4.51766455144691
56.1271750926971	4.47728058044188
56.1987109184265	4.62683830800256
56.2690320014954	4.65413073097437
56.340677022934	4.54478391147478
56.4130759239197	4.51847515060136
56.4844191074371	4.6066662355582
56.5574290752411	4.65832695951004
56.6291909217834	4.66372529562559
56.6996109485626	4.51271003972114
56.7716948986053	4.18704739488437
56.8577239513397	3.94658791051207
56.9295489788055	3.8902686187257
57.0008540153503	3.8864362978004
57.0735530853271	3.92956026560994
57.1459670066834	3.84135962974487
57.2205519676209	3.79893612951504
57.2940320968628	3.8018768635086
57.3680720329285	3.84499464120329
57.4417209625244	3.92766375552105
57.4991600513458	3.97058842412557
57.5574910640717	4.0137502220492
57.6164360046387	4.05691201997283
57.6907501220703	4.05714158121622
57.7619860172272	4.14412051814794
57.83531498909	4.18838499587377
57.9097800254822	4.18838499587377
57.9824750423431	4.23746470305913
58.052768945694	4.24734360823327
58.1228530406952	4.26659593598925
58.1963980197907	4.28554500357306
58.2684550285339	4.34275591070924
58.3421039581299	4.35902402233
58.4150140285492	4.3255621483754
58.4873061180115	4.35902402233
58.5603120326996	4.33524360109302
58.6333138942719	4.2361426225178
58.7070569992065	4.150853980365
58.7801918983459	4.150853980365
58.8535990715027	4.2003724433019
58.9278299808502	4.28336798571615
59.0014610290527	4.32318967190869
59.0725469589233	4.36947375746073
59.1447150707245	4.35388350795034
59.2172870635986	4.40830838605922
59.29150390625	4.42202051476472
59.3635659217834	4.47686503251997
59.4341769218445	4.55849419106792
59.5046501159668	4.57256612140273
59.5752680301666	4.54643197182142
59.6478641033173	4.58700555537052
59.7190990447998	4.72345758835623
59.7899188995361	4.72345758835623
59.8698210716248	4.77872745571454
59.9418830871582	4.81929055193812
60.0139710903168	4.81929055193812
60.0849969387054	4.88627454521336
60.1567480564117	4.92707317455302
60.2276139259338	4.94085354555263
60.300586938858	4.87385945554445
60.3735039234161	4.91515346922149
60.4469509124756	4.89083740381972
60.5222399234772	4.93236698004133
60.5951480865479	4.89083740381972
60.6689910888672	4.87920763174944
60.7420110702515	4.93236698004133
60.8154380321503	4.90965605978036
60.8884539604187	4.86793273475898
60.9613540172577	4.87920763174944
61.0343871116638	4.92083535885138
61.1081130504608	4.89083740381972
61.1801800727844	4.89083740381972
61.2546410560608	4.89083740381972
61.3277580738068	4.83760679263228
61.3994250297546	4.78457629684573
61.4730260372162	4.76643626303783
61.5433430671692	4.75019015991992
61.6154301166534	4.81774406725804
61.6889131069183	4.81774406725804
61.7598309516907	4.76330925338677
61.8331661224365	4.75019015991992
61.9055509567261	4.75019015991992
61.976273059845	4.73742798879308
62.0469789505005	4.69615785733401
62.1173369884491	4.65493554279756
62.188777923584	4.53144327953027
62.2616949081421	4.36947375746073
62.3344020843506	4.30397068635092
62.4067749977112	4.29248702933882
62.4792709350586	4.2508411005167
62.5507929325104	4.26243695950662
62.6216390132904	4.2744375270709
62.6953821182251	4.29963758574162
62.7695491313934	4.31283048189956
62.8427400588989	4.42202051476472
62.9136769771576	4.42202051476472
62.9857521057129	4.47686503251997
63.0570950508118	4.56136258001927
63.1294839382172	4.57665154670967
63.2024900913239	4.57665154670967
63.2745621204376	4.56136258001927
63.3460171222687	4.57665154670967
63.4163160324097	4.55215948395923
63.4872570037842	4.52836291666205
63.5573379993439	4.52836291666205
63.6275770664215	4.52836291666205
63.6981570720673	4.52836291666205
63.7687690258026	4.44030278147786
63.837996006012	4.39540137009125
63.909019947052	4.28554699747885
63.9820051193237	4.27183245909785
64.0560500621796	4.25851255272566
64.1300940513611	4.21741447677626
64.2030019760132	4.12203541039351
64.2762289047241	4.12203541039351
64.3491280078888	4.1631800890831
64.4227640628815	4.20436521550376
64.4958779811859	4.25851255272566
64.5696189403534	4.18993912301862
64.6425259113312	4.14905981217456
64.7159540653229	4.17635803753965
64.7879269123077	4.21741447677626
64.8623940944672	4.32813819099368
64.9531230926514	4.38203136920789
65.0283119678497	4.43610966005147
65.1009030342102	4.47728058044188
65.1745359897614	4.47728058044188
65.2493190765381	4.43610966005147
65.3231780529022	4.43610966005147
65.3947169780731	4.35388350795034
65.4676270484924	4.35388350795034
65.5414741039276	4.39497694164623
65.6154201030731	4.41084430869397
65.6899919509888	4.41084430869397
65.7627959251404	4.36947375746073
65.8342399597168	4.32813819099368
65.9068410396576	4.32813819099368
65.9795680046082	4.23306767791775
66.0532739162445	4.23306767791775
66.1272530555725	4.22094949351067
66.1999559402466	4.20923934397202
66.2723090648651	4.20923934397202
66.3457429409027	4.22094949351067
66.4182291030884	4.24558961254359
66.4924829006195	4.23086377301397
66.5652830600739	4.25894956312
66.6366200447083	4.31974483693192
66.7075860500336	4.39222490430533
66.7782690525055	4.44868015854141
66.8488900661469	4.43210940941218
66.9185678958893	4.47206760371531
66.988979101181	4.49616729021508
67.0596148967743	4.49616729021508
67.1300959587097	4.51208481402998
67.2003960609436	4.51208481402998
67.2702889442444	4.53638257866331
67.3406000137329	4.52095743249149
67.4112069606781	4.48060369905664
67.4812040328979	4.48060369905664
67.5512940883637	4.49616729021508
67.6217041015625	4.49616729021508
67.6916129589081	4.44030278147786
67.7625141143799	4.4000561310056
67.8327169418335	4.35987840988714
67.9032289981842	4.31974483693192
67.9734280109406	4.33588586678663
68.0459198951721	4.38649562530273
68.1177840232849	4.38287862585767
68.1939280033112	4.36243007519891
68.2654690742493	4.36243007519891
68.3360860347748	4.34381543339493
68.4071381092072	4.34381543339493
68.4753000736237	4.28641916347433
68.5456469058991	4.25063394427231
68.6174011230469	4.17658910327554
68.691251039505	4.1598300138347
68.7617568969727	4.15221532970052
68.8337368965149	4.16317881359905
68.90957903862	4.18993912301862
68.9805819988251	4.20392083222318
69.0539231300354	4.14905981217456
69.1267249584198	4.14905981217456
69.1997849941254	4.1631800890831
69.2725400924683	4.20436521550376
69.3447229862213	4.24558961254359
69.4188730716705	4.23306767791775
69.49272108078	4.22094949351067
69.5647919178009	4.29248702933882
69.6373898983002	4.30397068635092
69.7074830532074	4.30397068635092
69.7813379764557	4.35730785288715
69.8560099601746	4.41759942641272
69.9300611019135	4.48039272599535
69.9997229576111	4.50340995873127
70.0730230808258	4.45224209724247
70.1433639526367	4.40132556371941
70.2171061038971	4.40132556371941
70.2909460067749	4.35902402233
70.3639569282532	4.35902402233
70.4413380622864	4.29270706675869
70.5142509937286	4.21851147038004
70.5869491100311	4.10347025391339
70.6584610939026	4.03135053828094
70.7324590682983	3.82386451155085
70.8062150478363	3.75380270643543
70.8794169425964	3.72592157622353
70.9593000411987	3.73964422522143
71.0319919586182	3.75381247847279
71.1039659976959	3.78346792295138
71.1765460968018	3.75877009898185
71.249351978302	3.75877009898185
71.3216319084168	3.79894591077578
71.3948459625244	3.77484241570426
71.4662001132965	3.81484896678755
71.5380630493164	3.87947675466679
71.6116139888763	3.96026430577556
71.685142993927	4.02672105415833
71.7571070194244	4.10824056510838
71.8284590244293	4.10824056510838
71.9002189636231	3.99886997132165
71.9745779037476	3.94446468246732
72.0482170581818	3.86239596471309
72.1222639083862	3.86239596471309
72.1946520805359	3.80799703901776
72.2657899856567	3.79501286918002
72.3396339416504	3.83626595496741
72.4136950969696	3.82386451155085
72.4875690937042	3.86529164285155
72.5601279735565	3.94824379562585
72.6316080093384	4.02001477745443
72.7057299613953	4.09278903862977
72.7786359786987	4.15691851520546
72.8510339260101	4.2321803638373
72.9216949939728	4.24119329720516
72.994668006897	4.19903866963118
73.0719909667969	4.12452662849932
73.1428620815277	4.08253616003582
73.2158799171448	4.09278903862977
73.2899279594421	4.13467538337993
73.3629369735718	4.13467538337993
73.4349961280823	4.16654103567936
73.5066709518433	4.15691851520546
73.5790600776672	4.19903866963118
73.6518640518189	4.2321803638373
73.7257061004639	4.19903866963118
73.7971420288086	4.16654103567936
73.8693270683289	4.26047343154819
73.9434881210327	4.23965250784755
74.0176439285278	4.2508411005167
74.0920090675354	4.20923934397202
74.1659641265869	4.20923934397202
74.239284992218	4.22094949351067
74.3146889209747	4.17948206527651
74.3886399269104	4.26243695950662
74.4598851203918	4.29248702933882
74.5338199138641	4.33416261968122
74.6083071231842	4.32318967190869
74.6821439266205	4.34553614480055
74.7548370361328	4.39879282567752
74.8300321102142	4.41084430869397
74.9010529518128	4.40830838605922
74.972295999527	4.41590361643005
75.0524749755859	4.50526771743922
75.1233839988709	4.557674893715
75.1938450336456	4.65192540724806
75.2643520832062	4.67090740025961
75.3352200984955	4.67090740025961
75.4051690101624	4.63327379739208
75.4757719039917	4.55542649261296
75.5457661151886	4.45871927032865
75.6178350448608	4.42032634564463
75.6899149417877	4.40218061476355
75.7617769241333	4.33072227086891
75.8333249092102	4.50175062252453
75.9036359786987	4.64451415146945
75.9773530960083	4.75234307728304
76.0497589111328	4.86162384651466
76.1196429729462	4.85165147645624
76.1898429393768	4.91193310479693
76.260360956192	4.91193310479693
76.3306629657745	4.92084863057177
76.3998079299927	4.90149573938405
76.4706380367279	4.86008719037015
76.5410540103912	4.79216457006643
76.6117720603943	4.8221962151078
76.684051990509	4.79915539304574
76.7556269168854	4.60909931316304
76.826740026474	4.33352
76.8991301059723	4.15086883170259
76.970575094223	3.97153344543389
77.0436899662018	3.82946251690756
77.1176979541779	3.86817991474026
77.1892991065979	3.94636023609097
77.261157989502	4.2225028317338
77.3321840763092	4.43674395510942
77.4048149585724	4.52342632978586
77.4760029315948	4.53145189988816
77.5459070205689	4.48622381572743
77.6182560920715	4.35454071325553
77.6906020641327	4.26375329176068
77.7611289024353	4.22910559794858
77.8316149711609	4.25894956312
77.904100894928	4.37586702405843
77.9779460430145	4.47790089268264
78.0506401062012	4.52341796399581
78.1220769882202	4.62522755488549
78.1806230545044	4.66112062236111
78.2530109882355	4.74920946914963
78.3226759433746	4.88378542879107
78.397166967392	4.97242520808026
78.4684031009674	5.0182784535464
78.5397710800171	5.06446606080049
78.6122341156006	5.0613388428486
78.6853520870209	5.01549383727585
78.7565979957581	5.0130792552554
78.8270039558411	4.96624049772884
78.8969740867615	4.87863387403282
78.9537360668182	4.87691546984362
79.026242017746	4.8345243043897
79.1058049201965	4.79235536856987
79.178601026535	4.79235536856987
79.2527379989624	4.70606386130283
79.3275129795074	4.74920946914963
79.3998050689697	4.75058199203866
79.4716680049896	4.80012254307658
79.5442509651184	4.88626390269212
79.61740899086	4.92688704308025
79.6915631294251	5.0130792552554
79.7642340660095	5.09928955744543
79.8366239070892	5.18351353761539
79.9102969169617	5.2250342580008
79.9845719337463	5.22663822595768
80.0570471286774	5.23358299557082
80.1279799938202	5.23660735308654
80.1976540088654	5.19356544389305
80.2702391147614	5.19051600721239
80.3426439762115	5.09928955744543
80.4166939258576	5.05120819474514
80.4902100563049	5.04973295551692
80.562922000885	5.00936230104012
80.6350939273834	5.01549383727585
80.703840970993	5.02143248846383
80.7753839492798	5.03310360788828
80.8445479869843	5.08062295743347
80.9155919551849	5.08556997364189
80.9849369525909	5.12352298345582
81.0561769008637	5.20073341509157
81.1283869743347	5.20073341509157
81.1991410255432	5.16642737004983
81.2717111110687	5.12842861734547
81.3435668945312	5.13369241362511
81.4163439273834	5.14529022328362
81.4899790287018	5.14529022328362
81.5606019496918	5.23073215663142
81.6307981014252	5.22485313394071
81.7029700279236	5.26215542916703
81.7755980491638	5.2998983460259
81.8488900661469	5.2998983460259
81.919420003891	5.29515157072959
81.9910969734192	5.25223473628131
82.0634219646454	5.20073341509157
82.1346909999847	5.1969715231246
82.2046880722046	5.15053964312479
82.2752981185913	5.06446606080049
82.3452880382538	5.06446606080049
82.4156141281128	5.0613388428486
82.4890179634094	5.09928955744543
82.5601539611816	5.09563548875722
82.636500120163	5.13877271751554
82.7080519199371	5.2250342580008
82.778450012207	5.27400333693031
82.8513660430908	5.27665153326691
82.9232361316681	5.1878238419931
82.9938519001007	5.15053964312479
83.0655040740967	5.06795890602598
83.1462080478668	5.03310360788828
83.2179939746857	4.94726027651043
83.2914099693298	4.8614193898015
83.3636131286621	4.85701110013659
83.4342079162598	4.8529827718804
83.5048170089722	4.80303202509915
83.5753359794617	4.71140411175607
83.6475079059601	4.66291855312319
83.7194769382477	4.57501474325861
83.7933239936829	4.53185488419849
83.8671679496765	4.57562541274247
83.9372470378876	4.61877960168427
84.0105829238892	4.66132042756489
84.0829689502716	4.66132042756489
84.1550579071045	4.66291855312319
84.2268679141998	4.66431646806711
84.296756029129	4.62784450330302
84.3693280220032	4.58782169020637
84.4397859573364	4.54826585089306
84.5114619731903	4.50526324673709
84.581757068634	4.50526324673709
84.6513350009918	4.50526324673709
84.7224678993225	4.50526324673709
84.7915561199188	4.54826585089306
84.8630790710449	4.54478345485547
84.9337980747223	4.58477563851842
85.0053310394287	4.62522755488549
85.0775289535522	4.66830815935195
85.1501219272614	4.75704709160546
85.22261095047	4.80012254307658
85.2949960231781	4.80303202509915
85.3691599369049	4.80632731230406
85.440710067749	4.76330797200853
85.5119459629059	4.76702148394236
85.5840270519257	4.8100076117578
85.6561999320984	4.8614193898015
85.7259819507599	4.90908279475912
85.7958469390869	4.92556077847488
85.8654510974884	4.8957818053504
85.9374220371246	4.86774819129441
86.0091750621796	4.88379310229252
86.0815620422363	4.86851010551462
86.1518640518188	4.8883643577344
86.2245681285858	4.92083535885138
86.2958309650421	4.9857079669391
86.3679780960083	5.02311324485124
86.4387021064758	5.00881535057942
86.5086970329285	4.96792488882431
86.5788509845734	4.92707317455302
86.6498229503632	4.99633641401377
86.7202949523926	4.98569939747675
86.7908570766449	5.01698097179967
86.8611490726471	4.93689678279787
86.9314520359039	4.88969968781315
87.0010230541229	4.87462836542438
87.0712471008301	4.92707317455302
87.1413171291351	4.94085354555263
87.2157161235809	4.96905379616683
87.2867209911346	4.95647930906606
87.3578491210938	4.94424964325225
87.4284911155701	4.83760679263228
87.4988789558411	4.82623471005483
87.5750169754028	4.80457333643353
87.6485469341278	4.70032565587726
87.7191591262817	4.63005130461856
87.7903950214386	4.61312393842286
87.8615391254425	4.59065998793398
87.9324641227722	4.5717532442388
88.0050621032715	4.51826787762058
88.0752599239349	4.46227780500049
88.1472311019897	4.41253244962029
88.2205541133881	4.36435448766963
88.2934551239014	4.31671761350389
88.3648040294647	4.3160703119891
88.438029050827	4.27292483521928
88.5124928951263	4.27357867180829
88.5858170986176	4.27292483521928
88.6429979801178	4.27270686745534
88.7152810096741	4.22976526150491
88.7749609947205	4.18638327160808
88.8464081287384	4.22976526150491
88.9166810512543	4.27466816864894
88.9884788990021	4.3177962252358
89.0607509613037	4.31930583819692
89.1345000267029	4.32361606531755
89.2101020812988	4.32361606531755
89.2873950004578	4.32964327608268
89.3597829341888	4.32964327608268
89.4312291145325	4.286634414961
89.5018379688263	4.24361427647801
89.572457075119	4.20436453319643
89.6436100006104	4.16563937509814
89.7119150161743	4.18103737914408
89.7818939685822	4.18704739488437
89.8534669876099	4.2361426225178
89.9258511066437	4.27248560000008
89.9983360767365	4.27248560000008
90.0706250667572	4.31521791827574
90.1426959037781	4.31521791827574
90.2149801254273	4.32814838674115
90.2868459224701	4.35068364601335
90.3568398952484	4.35902402233
90.4271440505982	4.36777522080269
90.4974400997162	4.3255621483754
90.5680630207062	4.29270706675869
90.6405489444733	4.28336798571615
90.7109379768372	4.24119329720516
90.7818701267243	4.22358951515035
90.8540461063385	4.2003724433019
90.9253001213074	4.13827001663739
90.9973709583283	4.08459513340674
91.0688381195068	4.07546455867304
91.1414930820465	4.02857313168422
91.230495929718	3.98557186186976
91.3022599220276	3.85660365673321
91.3745429515839	3.73665393971237
91.4463019371033	3.704861628042
91.5176379680634	3.71114067989884
91.5882680416107	3.72516780584607
91.6588740348816	3.73291042521114
91.7317879199982	3.73291042521114
91.8036561012268	3.73291042521114
91.8756229877472	3.71791036298725
91.9461350440979	3.71114067989884
92.0185160636902	3.704861628042
92.0917401313782	3.69378437155825
92.1625580787659	3.73665393971237
92.2353610992432	3.73665393971237
92.3069159984589	3.77951611010828
92.3793029785156	3.78468718248285
92.4522171020508	3.73665393971237
92.5233469009399	3.73191528213061
92.5945870876312	3.68090290376587
92.6649971008301	3.72392076561143
92.7359209060669	3.76371231866518
92.8070619106293	3.76098944548399
92.8789989948273	3.80016170761988
92.950227022171	3.88523793466175
93.0064771175385	3.97058842412557
93.0787649154663	4.01467826032607
93.1498889923096	4.14524404068813
93.2229111194611	4.18838499587377
93.296993970871	4.23152637615087
93.3701279163361	4.14681647026752
93.4416420459747	4.14681647026752
93.5144290924072	4.14883730529916
93.5861949920654	4.15130579390052
93.6575241088867	4.15130579390052
93.7307500839233	4.14883730529916
93.8019881248474	4.14681647026752
93.8733479976654	4.18994123525402
93.9468870162964	4.23306675511762
94.0196061134338	4.23306675511762
94.0950880050659	4.27466816864894
94.1708159446716	4.27357867180829
94.2455909252167	4.31671761350389
94.3025600910187	4.35901632116697
94.3615310192108	4.35901632116697
94.4198410511017	4.4021781190906
94.4934749603272	4.40238967657722
94.5645110607147	4.35922997333631
94.6346070766449	4.27292483521928
94.703803062439	4.14524404068813
94.7750799655914	4.06814522412266
94.8449919223785	4.22381276604444
94.9147760868073	4.34275591070924
94.9855968952179	4.3930654989754
95.0553770065308	4.42770010423019
95.125580072403	4.38521438365332
95.1946530342102	4.42770010423019
95.2739729881287	4.3930654989754
95.3485019207001	4.40999281972862
95.4181780815125	4.41906430480481
95.487713098526	4.41906430480481
95.5587410926819	4.41906430480481
95.629133939743	4.37693420551418
95.7004990577698	4.29270706675869
95.7728650569916	4.32318967190869
95.8450770378113	4.35730785288715
95.9171419143677	4.39497694164623
95.9884879589081	4.42202051476472
96.0578489303589	4.39540137009125
96.1281549930573	4.30397613192731
96.198352098465	4.13692886474979
96.2683711051941	4.0543854735829
96.3382461071014	4.13084640443094
96.4092779159546	4.17123446296177
96.4842610359192	4.30937787586561
96.553414106369	4.3681970664566
96.6238279342651	4.40577594947814
96.6941668987274	4.44345627909176
96.7653119564056	4.4812231018328
96.8335289955139	4.53986060951215
96.9040489196777	4.60403266246016
96.9738209247589	4.52980876452859
97.0446500778198	4.33072227086891
97.1147611141205	4.28836167413617
97.1849460601807	4.2129973659142
97.2553570270538	4.13804846356347
97.3331899642944	4.15982414479266
97.40367603302	4.21896225918175
97.4738631248474	4.30051228727462
97.5441648960114	4.40577331731899
97.613744020462	4.41696341850371
97.6838381290436	4.38522217799737
97.7534079551697	4.23306669744288
97.8237619400024	4.15222473739079
97.8947761058807	4.12273478606131
97.965085029602	4.16654572335406
98.035059928894	4.16050362763933
98.1064391136169	4.1166101515203
98.1758060455322	4.2332880355818
98.2463119029999	4.36946793255197
98.3163039684296	4.47686503251997
98.3867070674896	4.58579151558376
98.4570119380951	4.64030615546001
98.5280480384827	4.70904095087312
98.5973129272461	4.71299020414853
98.6677329540253	4.68106466424039
98.7363429069519	4.65413335382647
98.8064501285553	4.6131214245671
98.8764390945435	4.63326773767716
98.9477880001068	4.63628788047076
99.0180881023407	4.59856727881631
99.0889101028442	4.54498671190577
99.1596329212189	4.51538527864456
99.2300369739533	4.4291770208471
99.3190989494324	4.40556175328414
99.3880739212036	4.4201171352126
99.4581580162048	4.48039308018839
99.528461933136	4.50589023170783
99.5971930027008	4.50589023170783
99.6661460399628	4.50589023170783
99.7365520000458	4.47123683803486
99.8066511154175	4.50589023170783
99.8760290145874	4.48039308018839
99.9464249610901	4.48039308018839
100.017571926117	4.45516816825134
