# Supplementary material for: Light phase detection with on-chip petahertz electronic networks
Source: Nat Commun. 2020 Jul 8;11:3407. doi: 10.1038/s41467-020-17250-0 (PMC7343884; doi:10.1038/s41467-020-17250-0)
Supplement: Supplementary file 3 — Source Data [file 41467_2020_17250_MOESM3_ESM.zip › Source Data/figure_4b.csv]

wavelength_exp (nm)	before_exp	after_exp	wavelength_sim (nm)	before_sim	after_sim	wavelength_spec (nm)	laser_spec
7.00E+02	NaN	0.837222019	8.00E+02	0.182261378	0.190262978	900	0.014814017
700.4	0.494658478	0.489572951	820	0.218910631	0.227665747	900.4	0.014816566
700.8	0.606958616	0.451549953	840	0.256795081	0.268976091	900.8	0.015629285
701.2	0.451153598	0.395983387	860	0.30428857	0.322518026	901.2	0.016493281
701.6	0.631502241	0.395983387	880	0.364375153	0.392461042	901.6	0.017124537
702	0.513947417	0.395983387	900	0.439117333	0.481962596	902	0.017548495
702.4	0.513947417	0.389037567	920	0.528568455	0.590953076	902.4	0.017553148
702.8	0.513947417	0.41145037	940	0.633513012	0.718442183	902.8	0.016998262
703.2	0.480585059	0.381304075	960	0.749515068	0.851217865	903.2	0.016593282
703.6	0.480585059	0.46208405	980	0.864332653	0.958727069	903.6	0.016380632
704	0.442396224	0.405266181	1000	0.95760245	1.000462114	904	0.016050794
704.4	0.373533079	0.409839226	1020	1	0.952592638	904.4	0.015796608
704.8	0.352379769	0.429473149	1040	0.976642054	0.839665644	904.8	0.015613989
705.2	0.352379769	0.423725752	1060	0.899235915	0.708063748	905.2	0.01545021
705.6	0.351234935	0.445069574	1080	0.797121043	0.59150089	905.6	0.015367831
706	0.362808299	0.43702181	1100	0.698338373	0.504363217	906	0.015227991
706.4	0.344212817	0.430723797	1120	0.623036788	0.451023846	906.4	0.015081462
706.8	0.348206147	0.411285675	1140	0.582212521	0.431523692	906.8	0.01490754
707.2	0.333144662	0.400715919	1160	0.583022627	0.447075799	907.2	0.014755727
707.6	0.333144662	0.380074832	1180	0.631369451	0.503427715	907.6	0.014651057
708	0.324970646	0.375107368	1200	0.737078589	0.621359532	908	0.014550443
708.4	0.304243626	0.368041547	1220	0.760006117	0.776119118	908.4	0.014401918
708.8	0.304243626	0.365750672	1240	0.703113006	0.969869317	908.8	0.014280022
709.2	0.304243626	0.349582441	1260	0.58936094	1.123979944	909.2	0.014126029
709.6	0.304243626	0.344798238	1280	0.474641031	1.136363636	909.6	0.01403627
710	0.291826195	0.33826863	1300	0.381851652	1.006531256	910	0.01399404
710.4	0.291826195	0.334095568	1320	0.311624871	0.825970404	910.4	0.013947782
710.8	0.291826195	0.332634337	1340	0.258912163	0.660736185	910.8	0.013862755
711.2	0.291826195	0.319393183	1360	0.218845208	0.529495355	911.2	0.013758604
711.6	0.291826195	0.31299839	1380	0.187811035	0.42982116	911.6	0.013660477
712	0.280410912	0.307803362	1400	0.163350468	0.354591739	912	0.013574678
712.4	0.280410912	0.297692708	1420	0.143773552	0.297393874	912.4	0.013501124
712.8	0.269770989	0.29153352	1440	0.127774508	0.25323179	912.8	0.013409035
713.2	0.269770989	0.28621937	1460	0.114503368	0.218532014	913.2	0.013316052
713.6	0.269770989	0.284219569	1480	0.103350947	0.190803343	913.6	0.013209284
714	0.269770989	0.279556686	1500	0.093871717	0.168297306	914	0.013119949
714.4	0.260509889	0.274853491	1520	0.08573363	0.149770376	914.4	0.013002612
714.8	0.260509889	0.269474634	1540	0.078684894	0.134324189	914.8	0.012893879
715.2	0.260509889	0.265041539	1560	0.072531539	0.121299147	915.2	0.012803409
715.6	0.260509889	0.26030774	1580	0.067121996	0.110203239	915.6	0.012708613
716	0.260509889	0.256921522	1600	0.06233628	0.100663906	916	0.012616326
716.4	0.260509889	0.254059504				916.4	0.012555946
716.8	0.260509889	0.25108152				916.8	0.012476993
717.2	0.260509889	0.249562622				917.2	0.012377232
717.6	0.260509889	0.247358339				917.6	0.012271866
718	0.260509889	0.245023551				918	0.012172123
718.4	0.260509889	0.244518894				918.4	0.012075157
718.8	0.260509889	0.241137303				918.8	0.011975142
719.2	0.260509889	0.240264531				919.2	0.011882759
719.6	0.260509889	0.237052111				919.6	0.011806322
720	0.260509889	0.227507502				920	0.0117361
720.4	0.253365404	0.227652461				920.4	0.011670236
720.8	0.240997506	0.227130322				920.8	0.011589276
721.2	0.215320924	0.224953208				921.2	0.011484909
721.6	0.208033329	0.222542459				921.6	0.011400303
722	0.210879913	0.223054776				922	0.011283143
722.4	0.207177626	0.222454967				922.4	0.011179317
722.8	0.207177626	0.221032302				922.8	0.011073018
723.2	0.144031538	0.222050621				923.2	0.010947639
723.6	0.145131153	0.222502239				923.6	0.010828594
724	0.142215601	0.220584719				924	0.010716733
724.4	0.142215601	0.220036005				924.4	0.01060804
724.8	0.142215601	0.214941492				924.8	0.010527544
725.2	0.142215601	0.212685327				925.2	0.010473236
725.6	0.142215601	0.208977707				925.6	0.010430593
726	0.142215601	0.208670595				926	0.010386637
726.4	0.13524829	0.206475085				926.4	0.010330552
726.8	0.13524829	0.205259743				926.8	0.010271223
727.2	0.13524829	0.195855955				927.2	0.010224795
727.6	0.137278933	0.198678181				927.6	0.010183542
728	0.137278933	0.199307072				928	0.010158513
728.4	0.143391289	0.196838208				928.4	0.010139123
728.8	0.15078663	0.197980144				928.8	0.010102196
729.2	0.153322587	0.196203074				929.2	0.010071836
729.6	0.145704349	0.196740867				929.6	0.010050978
730	0.145704349	0.195931867				930	0.010024481
730.4	0.145704349	0.197050258				930.4	0.010007331
730.8	0.15253928	0.194591151				930.8	0.009968087
731.2	0.11929246	0.189910835				931.2	0.00995256
731.6	0.11929246	0.184633291				931.6	0.009935101
732	0.089498439	0.185599216				932	0.00991996
732.4	0.092791772	0.185653534				932.4	0.009910226
732.8	0.092791772	0.185771119				932.8	0.009927994
733.2	0.092791772	0.18765352				933.2	0.009965538
733.6	0.065850023	0.188256207				933.6	0.009994198
734	0.062390416	0.189498876				934	0.010045648
734.4	0.062390416	0.189806705				934.4	0.010091227
734.8	0.070184322	0.191187578				934.8	0.010134024
735.2	0.070184322	0.190029671				935.2	0.010194898
735.6	0.070184322	0.187999906				935.6	0.010261026
736	0.108192797	0.18553449				936	0.010335033
736.4	0.107927677	0.186193577				936.4	0.010436773
736.8	0.113174831	0.183574169				936.8	0.010538359
737.2	0.1054934	0.181084114				937.2	0.010645276
737.6	0.1054934	0.179454778				937.6	0.010768569
738	0.1054934	0.178816414				938	0.010916043
738.4	0.1054934	0.179783862				938.4	0.011077653
738.8	0.1054934	0.178280336				938.8	0.011226054
739.2	0.1054934	0.180537069				939.2	0.011386119
739.6	0.104384719	0.182442553				939.6	0.011552133
740	0.104384719	0.182650588				940	0.011737074
740.4	0.104384719	0.181907389				940.4	0.011928426
740.8	0.104384719	0.179413979				940.8	0.012131753
741.2	0.104384719	0.179730554				941.2	0.012362504
741.6	0.104384719	0.18126067				941.6	0.012604533
742	0.104384719	0.181623978				942	0.012875455
742.4	0.103956052	0.181611918				942.4	0.013168316
742.8	0.098247607	0.1812064				942.8	0.013447967
743.2	0.098247607	0.18232346				943.2	0.013755815
743.6	0.103989622	0.181325493				943.6	0.014090469
744	0.098644483	0.180796359				944	0.014457029
744.4	0.098833782	0.181694831				944.4	0.014834944
744.8	0.098833782	0.182722772				944.8	0.015213168
745.2	0.094015291	0.188201423				945.2	0.0156294
745.6	0.098990444	0.187162368				945.6	0.016065255
746	0.098990444	0.187863197				946	0.016501649
746.4	0.098990444	0.187290346				946.4	0.016982
746.8	0.098990444	0.185629687				946.8	0.017494797
747.2	0.098990444	0.184151853				947.2	0.018022272
747.6	0.098990444	0.183143269				947.6	0.018561334
748	0.098990444	0.183016815				948	0.019129134
748.4	0.103657649	0.183620137				948.4	0.019748615
748.8	0.103657649	0.184160994				948.8	0.020376826
749.2	0.103657649	0.18473835				949.2	0.021038873
749.6	0.103657649	0.185435935				949.6	0.021729117
750	0.103657649	0.185783958				950	0.022462776
750.4	0.103657649	0.185571448				950.4	0.023206092
750.8	0.103657649	0.185486752				950.8	0.023987879
751.2	0.103657649	0.185517551				951.2	0.024771289
751.6	0.103657649	0.186064223				951.6	0.025599813
752	0.103657649	0.185711581				952	0.02645723
752.4	0.103657649	0.185768558				952.4	0.027317582
752.8	0.103657649	0.185081753				952.8	0.028220577
753.2	0.103657649	0.184978578				953.2	0.029149837
753.6	0.103657649	0.184408807				953.6	0.030101965
754	0.103657649	0.184008427				954	0.031083988
754.4	0.103657649	0.183384758				954.4	0.032102938
754.8	0.103657649	0.183835956				954.8	0.033142437
755.2	0.103657649	0.182339151				955.2	0.034239673
755.6	0.103657649	0.181519912				955.6	0.035366621
756	0.103657649	0.18155533				956	0.036587167
756.4	0.103657649	0.179978449				956.4	0.037805735
756.8	0.103657649	0.179884514				956.8	0.039091358
757.2	0.103657649	0.18035881				957.2	0.040398735
757.6	0.103657649	0.180840806				957.6	0.041753807
758	0.103657649	0.180056986				958	0.043107264
758.4	0.103657649	0.179750541				958.4	0.044529468
758.8	0.103657649	0.179990769				958.8	0.045956847
759.2	0.103657649	0.180780749				959.2	0.047388707
759.6	0.103657649	0.181636946				959.6	0.048848146
760	0.103657649	0.182086603				960	0.050345099
760.4	0.103657649	0.181775539				960.4	0.05185985
760.8	0.103657649	0.183196888				960.8	0.053452625
761.2	0.10817472	0.183300062				961.2	0.055092076
761.6	0.10817472	0.182262155				961.6	0.056822252
762	0.10817472	0.182123562				962	0.058567058
762.4	0.10817472	0.182808827				962.4	0.060387804
762.8	0.10817472	0.181293543				962.8	0.062259149
763.2	0.10817472	0.180425027				963.2	0.064220337
763.6	0.10817472	0.181943391				963.6	0.066257001
764	0.10817472	0.182727211				964	0.068344033
764.4	0.10817472	0.183284663				964.4	0.070505999
764.8	0.10817472	0.185226506				964.8	0.072760898
765.2	0.10817472	0.185057114				965.2	0.075059445
765.6	0.10817472	0.185693102				965.6	0.077453784
766	0.110241446	0.187688842				966	0.079856775
766.4	0.110241446	0.188866883				966.4	0.082324581
766.8	0.110241446	0.188220115				966.8	0.084889569
767.2	0.110241446	0.186746409				967.2	0.087505775
767.6	0.110241446	0.185246525				967.6	0.090167404
768	0.110241446	0.184989358				968	0.092956191
768.4	0.110241446	0.183668104				968.4	0.095835052
768.8	0.107835287	0.180275655				968.8	0.098761115
769.2	0.115473719	0.17957807				969.2	0.101818891
769.6	0.115473719	0.178909743				969.6	0.105020047
770	0.115473719	0.177668566				970	0.108269408
770.4	0.115473719	0.177858107				970.4	0.111517996
770.8	0.115473719	0.176095371				970.8	0.114852102
771.2	0.115473719	0.177023207				971.2	0.118312823
771.6	0.115473719	0.17657681				971.6	0.121823294
772	0.115473719	0.177058248				972	0.12535895
772.4	0.115473719	0.175388448				972.4	0.128957179
772.8	0.115473719	0.173467264				972.8	0.132683569
773.2	0.115473719	0.174332635				973.2	0.136467975
773.6	0.124968826	0.170947328				973.6	0.140284363
774	0.124968826	0.171397077				974	0.144127481
774.4	0.120664118	0.172031736				974.4	0.148024674
774.8	0.120664118	0.172001554				974.8	0.151913911
775.2	0.111213952	0.172357341				975.2	0.155873369
775.6	0.049818336	0.174165956				975.6	0.159977752
776	0.037853319	0.173482373				976	0.164265066
776.4	0.037853319	0.17434608				976.4	0.168604294
776.8	0.041358619	0.175857934				976.8	0.172973572
777.2	0.03961576	0.177868819				977.2	0.177321452
777.6	0.03961576	0.178855068				977.6	0.181601505
778	0.03961576	0.179190216				978	0.185951316
778.4	0.03961576	0.180874811				978.4	0.190368104
778.8	0.03961576	0.17814491				978.8	0.194870642
779.2	0.044670889	0.176163553				979.2	0.199428106
779.6	0.044670889	0.174915978				979.6	0.204108245
780	0.044670889	0.174105423				980	0.208935703
780.4	0.044670889	0.17532347				980.4	0.213805032
780.8	0.044670889	0.174136428				980.8	0.218916545
781.2	0.044670889	0.171598461				981.2	0.224052006
781.6	0.044670889	0.172651149				981.6	0.229242393
782	0.035718807	0.173625586				982	0.234533747
782.4	0.039196691	0.173612298				982.4	0.239798682
782.8	0.039196691	0.174927789				982.8	0.245010931
783.2	0.039196691	0.176610909				983.2	0.250474248
783.6	0.043042729	0.178261547				983.6	0.256128609
784	0.023499215	0.179233032				984	0.261929361
784.4	0.023499215	0.180148548				984.4	0.26802676
784.8	0.026789105	0.176107901				984.8	0.274084143
785.2	0.026789105	0.177908291				985.2	0.280082814
785.6	0.026789105	0.176975946				985.6	0.286191646
786	0.026789105	0.177949209				986	0.292258531
786.4	0.021097073	0.179455866				986.4	0.298297064
786.8	0.021097073	0.180322449				986.8	0.304435329
787.2	0.021097073	0.180673175				987.2	0.310809443
787.6	0.021097073	0.180956677				987.6	0.317000085
788	0.021097073	0.179683837				988	0.323075853
788.4	0.021097073	0.178885937				988.4	0.329431273
788.8	0.021097073	0.178920523				988.8	0.33593208
789.2	0.021097073	0.179364627				989.2	0.342481479
789.6	0.021097073	0.180002575				989.6	0.348999977
790	0.021097073	0.181128025				990	0.355514612
790.4	0.021097073	0.182210077				990.4	0.361900237
790.8	0.021097073	0.182963753				990.8	0.36830054
791.2	0.021097073	0.183070801				991.2	0.37481363
791.6	0.021097073	0.183726108				991.6	0.381411697
792	0.021097073	0.184424813				992	0.388154998
792.4	0.021097073	0.185043955				992.4	0.395186447
792.8	0.021097073	0.185777378				992.8	0.402394803
793.2	0.021097073	0.186616402				993.2	0.409681955
793.6	0.021097073	0.186924527				993.6	0.417026273
794	0.021097073	0.1877216				994	0.424396085
794.4	0.021097073	0.18839282				994.4	0.431704095
794.8	0.021097073	0.189354805				994.8	0.438913996
795.2	0.021097073	0.190337042				995.2	0.446157114
795.6	0.021097073	0.19102996				995.6	0.45337474
796	0.021097073	0.191733005				996	0.460832619
796.4	0.021097073	0.192015091				996.4	0.468499077
796.8	0.021097073	0.192654485				996.8	0.476486129
797.2	0.021097073	0.19296261				997.2	0.484337219
797.6	0.021097073	0.193520995				997.6	0.49223466
798	0.021097073	0.19402441				998	0.49999691
798.4	0.021097073	0.194765066				998.4	0.507791606
798.8	0.021097073	0.195779128				998.8	0.515553084
799.2	0.021097073	0.197169305				999.2	0.523431211
799.6	0.021097073	0.197837631				999.6	0.531278438
800	0.018446884	0.198974654				1000	0.538954167
800.4	0.018446884	0.199674806				1000.4	0.546531013
800.8	0.018446884	0.200370617				1000.8	0.554072323
801.2	0.018446884	0.201147438				1001.2	0.561889422
801.6	0.018446884	0.201905454				1001.6	0.56968489
802	0.018446884	0.202844293				1002	0.577371434
802.4	0.018446884	0.20383087				1002.4	0.584791459
802.8	0.018446884	0.204632283				1002.8	0.591960416
803.2	0.018446884	0.205069154				1003.2	0.599025084
803.6	0.018446884	0.205129911				1003.6	0.605895849
804	0.018446884	0.205465521				1004	0.61290335
804.4	0.018446884	0.205747607				1004.4	0.619804244
804.8	0.018446884	0.206060071				1004.8	0.626770802
805.2	0.018446884	0.206454991				1005.2	0.633593672
805.6	0.018446884	0.207032182				1005.6	0.640633618
806	0.018446884	0.207735227				1006	0.647583953
806.4	0.018446884	0.208490349				1006.4	0.6547251
806.8	0.018446884	0.209623032				1006.8	0.661887877
807.2	0.018446884	0.210373814				1007.2	0.669268504
807.6	0.018446884	0.210829491				1007.6	0.676560291
808	0.018446884	0.211752418				1008	0.683994994
808.4	0.018446884	0.212866296				1008.4	0.69132309
808.8	0.018446884	0.213808028				1008.8	0.698616422
809.2	0.018446884	0.214321569				1009.2	0.705774564
809.6	0.018446884	0.215185186				1009.6	0.712827644
810	0.018446884	0.215986599				1010	0.719677551
810.4	0.018446884	0.216860341				1010.4	0.726545227
810.8	0.018446884	0.217061418				1010.8	0.7334214
811.2	0.018446884	0.217673327				1011.2	0.740530101
811.6	0.018446884	0.217855598				1011.6	0.747872875
812	0.018446884	0.218387945				1012	0.755076595
812.4	0.015979466	0.219051931				1012.4	0.762005299
812.8	0.015979466	0.219669627				1012.8	0.768655125
813.2	0.015979466	0.219752083				1013.2	0.775277913
813.6	0.015979466	0.220060207				1013.6	0.781689804
814	0.015979466	0.220333613				1014	0.788093969
814.4	0.015979466	0.22105691				1014.4	0.794578476
814.8	0.013433718	0.221438811				1014.8	0.800918523
815.2	0.013433718	0.22179612				1015.2	0.806877718
815.6	0.013433718	0.22191908				1015.6	0.81264224
816	0.013433718	0.222124497				1016	0.818135608
816.4	0.013433718	0.222114371				1016.4	0.82372554
816.8	0.00877304	0.222519417				1016.8	0.82929307
817.2	0.00877304	0.223299131				1017.2	0.83513407
817.6	0.021384286	0.22392406				1017.6	0.841058503
818	0.021384286	0.224090418				1018	0.846948944
818.4	0.021384286	0.224925103				1018.4	0.852772177
818.8	0.021384286	0.225905893				1018.8	0.858414641
819.2	0.021384286	0.22642522				1019.2	0.863687069
819.6	0.037316754	0.227581049				1019.6	0.868636585
820	0.043003564	0.228477937				1020	0.873206795
820.4	0.040082947	0.229241739				1020.4	0.87752671
820.8	0.040082947	0.229439922				1020.8	0.88186671
821.2	0.037324587	0.229635212				1021.2	0.886144909
821.6	0.037324587	0.230192151				1021.6	0.89109597
822	0.037324587	0.23147528				1022	0.895878622
822.4	0.036258419	0.229506466				1022.4	0.90056162
822.8	0.041013963	0.228995818				1022.8	0.904645917
823.2	0.041013963	0.229104312				1023.2	0.908666868
823.6	0.037541776	0.229562883				1023.6	0.912727217
824	0.037541776	0.229863774				1024	0.91644225
824.4	0.037541776	0.229452942				1024.4	0.920266982
824.8	0.038799815	0.229745154				1024.8	0.924172055
825.2	0.040081225	0.231387038				1025.2	0.927736448
825.6	0.040081225	0.231648871				1025.6	0.931188826
826	0.04261191	0.231954102				1026	0.9344249
826.4	0.04261191	0.232822059				1026.4	0.937545868
826.8	0.04261191	0.233684229				1026.8	0.940551732
827.2	0.04261191	0.234766281				1027.2	0.943749179
827.6	0.044094168	0.237088064				1027.6	0.947293487
828	0.044094168	0.237838847				1028	0.950718827
828.4	0.044094168	0.23875454				1028.4	0.954012839
828.8	0.044094168	0.239351984				1028.8	0.957279813
829.2	0.042220256	0.239943641				1029.2	0.960356748
829.6	0.042220256	0.240535298				1029.6	0.963360294
830	0.042220256	0.241152993				1030	0.966403238
830.4	0.039750228	0.242453481				1030.4	0.969174257
830.8	0.042220256	0.243023439				1030.8	0.971981583
831.2	0.041109803	0.243942026				1031.2	0.974744876
831.6	0.040375133	0.244655197				1031.6	0.977427055
832	0.040375133	0.24566492				1032	0.979837308
832.4	0.039247812	0.246817855				1032.4	0.981830402
832.8	0.038045229	0.247833364				1032.8	0.983522214
833.2	0.038045229	0.248595719				1033.2	0.984866393
833.6	0.038045229	0.249181589				1033.6	0.985924741
834	0.038045229	0.250445913				1034	0.986820861
834.4	0.038583473	0.251182229				1034.4	0.987500676
834.8	0.03939323	0.25222667				1034.8	0.988095514
835.2	0.040479952	0.252850152				1035.2	0.988651726
835.6	0.04036643	0.253794778				1035.6	0.989053435
836	0.04036643	0.254884063				1036	0.989532395
836.4	0.04036643	0.2558663				1036.4	0.990026806
836.8	0.04036643	0.256709664				1036.8	0.990837949
837.2	0.04036643	0.258339976				1037.2	0.991904022
837.6	0.04036643	0.259452406				1037.6	0.993016447
838	0.04036643	0.260276965				1038	0.994136596
838.4	0.039472415	0.260654526				1038.4	0.995102243
838.8	0.039472415	0.260802078				1038.8	0.99568163
839.2	0.038297695	0.260956864				1039.2	0.996106515
839.6	0.039852259	0.261487764				1039.6	0.996523674
840	0.039852259	0.262341254				1040	0.997048985
840.4	0.039078324	0.263261288				1040.4	0.997450694
840.8	0.039078324	0.264158176				1040.8	0.997110787
841.2	0.039078324	0.265274947				1041.2	0.996855856
841.6	0.039078324	0.26594038				1041.6	0.996546849
842	0.039078324	0.26686186				1042	0.9965623
842.4	0.040524956	0.267554779				1042.4	0.996917657
842.8	0.040524956	0.268576074				1042.8	0.997226664
843.2	0.040645539	0.269864989				1043.2	0.997999181
843.6	0.043342997	0.27184827				1043.6	0.998470416
844	0.042748357	0.273429397				1044	0.998957102
844.4	0.043116164	0.274799321				1044.4	0.999366536
844.8	0.043865202	0.276011567				1044.8	0.999629192
845.2	0.044657724	0.277272997				1045.2	0.999822321
845.6	0.044017387	0.278112021				1045.6	1
846	0.044017387	0.27926785				1046	0.999806871
846.4	0.044017387	0.280552425				1046.4	0.999683268
846.8	0.045675511	0.281944049				1046.8	0.999497864
847.2	0.047252476	0.283441273				1047.2	0.999412887
847.6	0.047686916	0.284080668				1047.6	0.999196582
848	0.046849803	0.284876295				1048	0.998887576
848.4	0.047237339	0.285624184				1048.4	0.998478142
848.8	0.047032819	0.2862332				1048.8	0.997898754
849.2	0.046509796	0.286970963				1049.2	0.997218939
849.6	0.046918278	0.287429533				1049.6	0.996662727
850	0.047849387	0.28814849				1050	0.99587476
850.4	0.047849387	0.289425832				1050.4	0.994909113
850.8	0.047849387	0.290374798				1050.8	0.993479957
851.2	0.047849387	0.291119794				1051.2	0.991772695
851.6	0.047579818	0.292317574				1051.6	0.990165859
852	0.04840142	0.293797439				1052	0.98835817
852.4	0.04826875	0.294999559				1052.4	0.986596831
852.8	0.048045062	0.296326085				1052.8	0.984920469
853.2	0.048045062	0.298420753				1053.2	0.983267283
853.6	0.047448832	0.299744387				1053.6	0.98197718
854	0.046499671	0.301230039				1054	0.980795229
854.4	0.046587977	0.302531973				1054.4	0.979597828
854.8	0.0468602	0.304129013				1054.8	0.978524029
855.2	0.047802826	0.306116633				1055.2	0.977172124
855.6	0.04810984	0.308088341				1055.6	0.975912922
856	0.048260425	0.310839762				1056	0.974576468
856.4	0.048260425	0.31254385				1056.4	0.97332499
856.8	0.048810006	0.313170225				1056.8	0.971764506
857.2	0.048847035	0.314271083				1057.2	0.970026343
857.6	0.048358028	0.315632328				1057.6	0.96830363
858	0.04788343	0.31644676				1058	0.966604093
858.4	0.047622375	0.317175844				1058.4	0.96488138
858.8	0.047622375	0.319257492				1058.8	0.963228194
859.2	0.046685107	0.321230646				1059.2	0.961837663
859.6	0.045670931	0.323041782				1059.6	0.960895193
860	0.047391458	0.324304658				1060	0.959937272
860.4	0.04676884	0.325418536				1060.4	0.95915703
860.8	0.047209113	0.327193507				1060.8	0.958562191
861.2	0.047209113	0.327938502				1061.2	0.957341615
861.6	0.046653244	0.328119327				1061.6	0.95645322
862	0.048233135	0.329784356				1062	0.955773405
862.4	0.048488041	0.331194785				1062.4	0.955410322
862.8	0.048089838	0.332124945				1062.8	0.954722782
863.2	0.048857125	0.333247502				1063.2	0.953880739
863.6	0.048267388	0.334205147				1063.6	0.952961444
864	0.047535188	0.335583751				1064	0.951771768
864.4	0.047450137	0.337023112				1064.4	0.950049055
864.8	0.048316997	0.338504424				1064.8	0.948171839
865.2	0.049114644	0.340007435				1065.2	0.946132394
865.6	0.049114644	0.341161817				1065.6	0.944116125
866	0.049114644	0.342271355				1066	0.942130756
866.4	0.048580205	0.343587755				1066.4	0.940068136
866.8	0.049092223	0.345170329				1066.8	0.938136844
867.2	0.049408032	0.346135207				1067.2	0.936043323
867.6	0.050440086	0.347263551				1067.6	0.933563543
868	0.050083455	0.348828765				1068	0.931045138
868.4	0.049823083	0.349877546				1068.4	0.928349054
868.8	0.050314832	0.350644241				1068.8	0.925753397
869.2	0.050314832	0.351570061				1069.2	0.923335419
869.6	0.051230663	0.35357938				1069.6	0.920863365
870	0.051166574	0.355305166				1070	0.918746669
870.4	0.051197431	0.356977429				1070.4	0.91617187
870.8	0.051095364	0.358627992				1070.8	0.913599388
871.2	0.051954628	0.360285789				1071.2	0.910920299
871.6	0.051324156	0.361590617				1071.6	0.907910573
872	0.051569671	0.363375714				1072	0.905199039
872.4	0.051773097	0.364854133				1072.4	0.90263351
872.8	0.051773097	0.366156067				1072.8	0.900332955
873.2	0.052195904	0.367164343				1073.2	0.898458056
873.6	0.052858476	0.368628296				1073.6	0.896913022
874	0.053986892	0.369785571				1074	0.895955101
874.4	0.053951433	0.370772148				1074.4	0.895182584
874.8	0.053767126	0.373491745				1074.8	0.894325091
875.2	0.055624024	0.375645723				1075.2	0.893413521
875.6	0.055624024	0.37810638				1075.6	0.892216119
876	0.056938485	0.380066514				1076	0.890400705
876.4	0.056938485	0.38094315				1076.4	0.888384435
876.8	0.058284768	0.381517448				1076.8	0.885943282
877.2	0.05942102	0.382833849				1077.2	0.883393976
877.6	0.059039602	0.383604883				1077.6	0.880767418
878	0.059617398	0.38505003				1078	0.878056656
878.4	0.059617398	0.386904564				1078.4	0.875557564
878.8	0.060733887	0.38869834				1078.8	0.873229198
879.2	0.060619149	0.390254875				1079.2	0.871099369
879.6	0.060275487	0.392472504				1079.6	0.869090825
880	0.062320789	0.39373538				1080	0.867321761
880.4	0.061995007	0.395035868				1080.4	0.866193886
880.8	0.062927087	0.396226415				1080.8	0.864950134
881.2	0.062522534	0.399508737				1081.2	0.863505527
881.6	0.062610979	0.400016491				1081.6	0.86203002
882	0.062509974	0.400771613				1082	0.860307307
882.4	0.063195595	0.402530671				1082.4	0.85859232
882.8	0.062739852	0.403897703				1082.8	0.8565606
883.2	0.061541494	0.404605087				1083.2	0.854521155
883.6	0.062088792	0.405604683				1083.6	0.852582138
884	0.063671683	0.407366635				1084	0.850355744
884.4	0.064377677	0.408538376				1084.4	0.848320162
884.8	0.064125391	0.41052021				1084.8	0.846136257
885.2	0.065606553	0.411871328				1085.2	0.84365107
885.6	0.064908046	0.412454306				1085.6	0.841433173
886	0.06481024	0.413164583				1086	0.839086267
886.4	0.065924718	0.413446669				1086.4	0.836482112
886.8	0.067062992	0.415442969				1086.8	0.833752038
887.2	0.067105323	0.416054878				1087.2	0.830943938
887.6	0.069680194	0.418605223				1087.6	0.828294205
888	0.069775375	0.420158865				1088	0.825617434
888.4	0.070113113	0.422940665				1088.4	0.823228039
888.8	0.070536302	0.422891481				1088.8	0.821134518
889.2	0.073093749	0.424514559				1089.2	0.819040225
889.6	0.074355179	0.426587528				1089.6	0.81710507
890	0.074355179	0.42688408				1090	0.815074896
890.4	0.077416859	0.428162869				1090.4	0.813011503
890.8	0.078544887	0.429495182				1090.8	0.81094502
891.2	0.080924554	0.43305091				1091.2	0.808785063
891.6	0.083742477	0.43497488				1091.6	0.8070778
892	0.084797463	0.436256562				1092	0.805572937
892.4	0.086913384	0.437564283				1092.4	0.804085842
892.8	0.086101124	0.436855452				1092.8	0.802796511
893.2	0.085928797	0.438903829				1093.2	0.801056031
893.6	0.086905972	0.440590558				1093.6	0.799228256
894	0.087361555	0.441882366				1094	0.797553439
894.4	0.087706301	0.444934679				1094.4	0.796036988
894.8	0.086573519	0.448208321				1094.8	0.794780103
895.2	0.086467069	0.447936361				1095.2	0.793646048
895.6	0.088682423	0.449047346				1095.6	0.792385301
896	0.088682423	0.449824167				1096	0.791034168
896.4	0.089536027	0.45248156				1096.4	0.789559434
896.8	0.090118486	0.454437355				1096.8	0.788168131
897.2	0.091956245	0.456014142				1097.2	0.786527305
897.6	0.094772134	0.458082771				1097.6	0.784657041
898	0.095854704	0.45890733				1098	0.782862484
898.4	0.097050767	0.459684151				1098.4	0.781249469
898.8	0.096944054	0.461755673				1098.8	0.779732246
899.2	0.099217603	0.465126237				1099.2	0.777991765
899.6	0.100132114	0.469363311				1099.6	0.776194891
900	0.104765376	0.472071334				1100	0.774191754
900.4	0.105229485	0.473510695				1100.4	0.771779184
900.8	0.104889665	0.476832075				1100.8	0.769158806
901.2	0.106667096	0.479538652				1101.2	0.766347617
901.6	0.107260862	0.480778383				1101.6	0.763239009
902	0.107195103	0.483043749				1102	0.760162074
902.4	0.110562357	0.484649469				1102.4	0.757201789
902.8	0.111655661	0.486019393				1102.8	0.754130262
903.2	0.112867794	0.487288056				1103.2	0.751231006
903.6	0.114917931	0.490309991				1103.6	0.748487798
904	0.115801457	0.491503431				1104	0.746378054
904.4	0.117660379	0.493120723				1104.4	0.744698603
904.8	0.118762741	0.495124255				1104.8	0.743359831
905.2	0.118067984	0.497629756				1105.2	0.742488432
905.6	0.117796343	0.500090412				1105.6	0.741345879
906	0.11966136	0.50206212				1106	0.739963846
906.4	0.120575219	0.505489101				1106.4	0.738224911
906.8	0.121002308	0.508017747				1106.8	0.736400998
907.2	0.122100803	0.511421582				1107.2	0.734832016
907.6	0.124420884	0.513225485				1107.6	0.733173422
908	0.125730126	0.515723753				1108	0.731819973
908.4	0.125730126	0.518949657				1108.4	0.73055768
908.8	0.126092181	0.521958572				1108.8	0.729327833
909.2	0.128226462	0.523591777				1109.2	0.728530596
909.6	0.13093394	0.525143972				1109.6	0.727834558
910	0.13238997	0.527927219				1110	0.727530959
910.4	0.133387074	0.530532535				1110.4	0.726973974
910.8	0.134531624	0.532510029				1110.8	0.726420079
911.2	0.135746211	0.535223839				1111.2	0.72601528
911.6	0.136413404	0.537379264				1111.6	0.725302247
912	0.138188286	0.539385689				1112	0.724629385
912.4	0.138153525	0.542576876				1112.4	0.723855323
912.8	0.139020628	0.545095396				1112.8	0.722848733
913.2	0.140321282	0.54733183				1113.2	0.721693048
913.6	0.140408721	0.551393866				1113.6	0.720119431
914	0.139959885	0.553811124				1114	0.718504871
914.4	0.140419065	0.555059535				1114.4	0.716996918
914.8	0.139837437	0.55707898				1114.8	0.715558491
915.2	0.139549733	0.558299905				1115.2	0.714028135
915.6	0.138930208	0.560822765				1115.6	0.712895625
916	0.138921727	0.564734355				1116	0.711679684
916.4	0.13982121	0.567734591				1116.4	0.710419708
916.8	0.140435534	0.570368838				1116.8	0.709317327
917.2	0.142128886	0.574002682				1117.2	0.708211083
917.6	0.143031889	0.576140748				1117.6	0.707391442
918	0.143811753	0.579159789				1118	0.706708537
918.4	0.144677695	0.580968032				1118.4	0.70604031
918.8	0.145930987	0.584272052				1118.8	0.705366675
919.2	0.148112196	0.585323726				1119.2	0.7044412
919.6	0.148129411	0.588150371				1119.6	0.703409117
920	0.150629108	0.591299606				1120	0.702136009
920.4	0.151006128	0.594296948				1120.4	0.700704535
920.8	0.153166679	0.59497974				1120.8	0.69965623
921.2	0.153894896	0.598853719				1121.2	0.698427928
921.6	0.153851858	0.60307488				1121.6	0.697194218
922	0.153993025	0.604868657				1122	0.696064026
922.4	0.154974311	0.607770524				1122.4	0.694691264
922.8	0.157444741	0.609985259				1122.8	0.69337644
923.2	0.157184787	0.612971029				1123.2	0.69189707
923.6	0.155976255	0.614934057				1123.6	0.690630915
924	0.156921389	0.617524907				1124	0.689407248
924.4	0.159150801	0.619723729				1124.4	0.688186671
924.8	0.160231938	0.621832863				1124.8	0.687312954
925.2	0.162180737	0.624213957				1125.2	0.686356578
925.6	0.163780061	0.627721947				1125.6	0.685416425
926	0.166522497	0.630032158				1126	0.684633093
926.4	0.167737914	0.631546742				1126.4	0.683842036
926.8	0.169735852	0.633867078				1126.8	0.682986087
927.2	0.170858025	0.63534839				1127.2	0.682266874
927.6	0.173245647	0.637767095				1127.6	0.681613324
928	0.175553455	0.638768138				1128	0.680912652
928.4	0.179296484	0.6433712				1128.4	0.679967863
928.8	0.179747939	0.645872361				1128.8	0.67900917
929.2	0.182847477	0.64861221				1129.2	0.677959319
929.6	0.184497171	0.651475019				1129.6	0.67697436
930	0.1856338	0.657693927				1130	0.676336261
930.4	0.188922023	0.660458368				1130.4	0.675513531
930.8	0.191835259	0.662104592				1130.8	0.674628226
931.2	0.194081851	0.663980824				1131.2	0.673606186
931.6	0.197605067	0.667574163				1131.6	0.672448183
932	0.201748261	0.66949958				1132	0.671222972
932.4	0.206913089	0.67248535				1132.4	0.67000703
932.8	0.213119548	0.675319227				1132.8	0.669135631
933.2	0.218522701	0.676130766				1133.2	0.668231013
933.6	0.223943397	0.677444274				1133.6	0.667144855
934	0.22761764	0.678977663				1134	0.665990714
934.4	0.234246377	0.678600102				1134.4	0.664658895
934.8	0.23966262	0.681908462				1134.8	0.663344071
935.2	0.242748524	0.681720405				1135.2	0.661956631
935.6	0.246883884	0.682393071				1135.6	0.660581551
936	0.253161647	0.684600574				1136	0.65940578
936.4	0.259174539	0.686094905				1136.4	0.658086321
936.8	0.263628892	0.687171171				1136.8	0.657048831
937.2	0.267858751	0.69269282				1137.2	0.656158119
937.6	0.273616462	0.695933191				1137.6	0.655260454
938	0.279437161	0.697023922				1138	0.654382875
938.4	0.28512058	0.698552972				1138.4	0.653552419
938.8	0.290258106	0.698797446				1138.8	0.652973031
939.2	0.295594285	0.698853864				1139.2	0.652494071
939.6	0.299218494	0.70158648				1139.6	0.65212558
940	0.306881984	0.704259785				1140	0.651911593
940.4	0.314078719	0.704439163				1140.4	0.651535377
940.8	0.320064155	0.70574399				1140.8	0.651082682
941.2	0.32602698	0.7093923				1141.2	0.650877965
941.6	0.333480511	0.712275362				1141.6	0.650579774
942	0.337626386	0.71583543				1142	0.650429133
942.4	0.343787864	0.718863151				1142.4	0.650303985
942.8	0.347256054	0.722916507				1142.8	0.650236776
943.2	0.352715226	0.727029173				1143.2	0.650218236
943.6	0.35864598	0.731653934				1143.6	0.6500506
944	0.364105152	0.733768855				1144	0.649903049
944.4	0.369829688	0.736259889				1144.4	0.649705285
944.8	0.376578919	0.739335348				1144.8	0.649285808
945.2	0.382455321	0.74194645				1145.2	0.64901311
945.6	0.389671338	0.746863423				1145.6	0.649048645
946	0.395798719	0.749672708				1146	0.64912976
946.4	0.402058782	0.750773566				1146.4	0.648953626
946.8	0.408106233	0.75492963				1146.8	0.648656207
947.2	0.414161677	0.758385543				1147.2	0.648292351
947.6	0.421339328	0.762003475				1147.6	0.647604811
948	0.425508279	0.76369165				1148	0.646900276
948.4	0.432364986	0.766973971				1148.4	0.646004929
948.8	0.43801904	0.769084552				1148.8	0.644860831
949.2	0.443856656	0.772326369				1149.2	0.643449443
949.6	0.449460072	0.774182349				1149.6	0.642086723
950	0.456555727	0.777392341				1150	0.640923312
950.4	0.462796866	0.780706488				1150.4	0.639895865
950.8	0.470003291	0.783933839				1150.8	0.639080087
951.2	0.476345706	0.785914226				1151.2	0.638415722
951.6	0.483010938	0.789859087				1151.6	0.637983113
952	0.489411902	0.792280686				1152	0.637725092
952.4	0.495584996	0.798694883				1152.4	0.637560546
952.8	0.501373557	0.801630022				1152.8	0.637555911
953.2	0.508382178	0.805165498				1153.2	0.637660973
953.6	0.515210401	0.808531722				1153.6	0.637792301
954	0.522434234	0.811818383				1154	0.637756765
954.4	0.5295109	0.814400553				1154.4	0.637667153
954.8	0.536434069	0.817856466				1154.8	0.63763548
955.2	0.543686386	0.821177846				1155.2	0.637311023
955.6	0.549973415	0.823864171				1155.6	0.637051457
956	0.555962946	0.826861513				1156	0.636801162
956.4	0.561955641	0.831178149				1156.4	0.636366235
956.8	0.568073349	0.834553053				1156.8	0.635927445
957.2	0.574083451	0.839423735				1157.2	0.635327972
957.6	0.580489163	0.842512213				1157.6	0.634716139
958	0.586891711	0.846959043				1158	0.634145249
958.4	0.593365467	0.849571591				1158.4	0.633555046
958.8	0.599269546	0.85376816				1158.8	0.632926217
959.2	0.605887305	0.856727891				1159.2	0.632364597
959.6	0.611593579	0.860373308				1159.6	0.631814565
960	0.618244569	0.862825285				1160	0.631230542
960.4	0.624556917	0.865191912				1160.4	0.630484291
960.8	0.631794992	0.866639953				1160.8	0.629785163
961.2	0.640017344	0.868744747				1161.2	0.629216591
961.6	0.647370936	0.872070466				1161.6	0.628798659
962	0.655191348	0.874713394				1162	0.628729132
962.4	0.6616746	0.878315412				1162.4	0.628781664
962.8	0.669950755	0.880793428				1162.8	0.62871909
963.2	0.678375658	0.883314841				1163.2	0.628550681
963.6	0.685322564	0.886170417				1163.6	0.628307338
964	0.691913422	0.888343202				1164	0.628212319
964.4	0.698983758	0.891281234				1164.4	0.628254807
964.8	0.706304119	0.895020679				1164.8	0.628136612
965.2	0.713744746	0.896632185				1165.2	0.62807172
965.6	0.718643977	0.900095331				1165.6	0.627858506
966	0.725182613	0.90269052				1166	0.627502375
966.4	0.731028142	0.907843288				1166.4	0.627252853
966.8	0.737471833	0.909479385				1166.8	0.626817153
967.2	0.743238239	0.911686888				1167.2	0.626373728
967.6	0.750289586	0.915203557				1167.6	0.625878545
968	0.756052828	0.917095702				1168	0.625479926
968.4	0.762805094	0.920175501				1168.4	0.625268257
968.8	0.768076198	0.921817385				1168.8	0.625190232
969.2	0.774573691	0.924620884				1169.2	0.625314608
969.6	0.780531573	0.923407192				1169.6	0.625313835
970	0.785748873	0.926204904				1170	0.625465248
970.4	0.79074938	0.927522751				1170.4	0.625754942
970.8	0.796123342	0.929453954				1170.8	0.625762667
971.2	0.801535282	0.930764568				1171.2	0.625833739
971.6	0.805605314	0.933922483				1171.6	0.625858459
972	0.810741911	0.937404434				1172	0.625848417
972.4	0.814879988	0.938730961				1172.4	0.62567769
972.8	0.81907345	0.94266859				1172.8	0.625431258
973.2	0.821750937	0.946219978				1173.2	0.625443618
973.6	0.826297283	0.947934192				1173.6	0.625302247
974	0.830215402	0.950864991				1174	0.625273664
974.4	0.834741176	0.95393611				1174.4	0.625014098
974.8	0.839716364	0.958419104				1174.8	0.624801656
975.2	0.843642394	0.963049651				1175.2	0.624664921
975.6	0.846717073	0.964797137				1175.6	0.624537455
976	0.850166789	0.967924673				1176	0.624476427
976.4	0.854733707	0.97209231				1176.4	0.624323468
976.8	0.858659738	0.971441343				1176.8	0.624135747
977.2	0.862188576	0.973955523				1177.2	0.624113344
977.6	0.864881887	0.97778755				1177.6	0.624151197
978	0.868815829	0.980133926				1178	0.624226131
978.4	0.872237062	0.982368913				1178.4	0.624404583
978.8	0.87539561	0.983955827				1178.8	0.624817107
979.2	0.878191779	0.984311689				1179.2	0.625030321
979.6	0.880049562	0.986130057				1179.6	0.625089805
980	0.882264976	0.989112934				1180	0.625149289
980.4	0.884599073	0.991465096				1180.4	0.625122251
980.8	0.886958489	0.992447333				1180.8	0.625057359
981.2	0.888460224	0.993154718				1181.2	0.624835647
981.6	0.891140875	0.994238216				1181.6	0.624603892
982	0.89274705	0.995177056				1182	0.62441308
982.4	0.895720453	0.995910479				1182.4	0.624116434
982.8	0.898589414	0.99463603				1182.8	0.623786569
983.2	0.900648167	0.994757544				1183.2	0.62327748
983.6	0.902276496	0.996468864				1183.6	0.622701183
984	0.904491911	0.998023953				1184	0.622037591
984.4	0.907234277	0.998361009				1184.4	0.62131297
984.8	0.910536827	0.999240538				1184.8	0.620651695
985.2	0.911451476	0.998330631				1185.2	0.619922439
985.6	0.913768166	0.99781709				1185.6	0.61937936
986	0.916323805	1				1186	0.618956021
986.4	0.918230644	0.998572212				1186.4	0.618501781
986.8	0.919646926	0.998496989				1186.8	0.618066081
987.2	0.92083692	0.997818536				1187.2	0.61789072
987.6	0.922311753	0.998825366				1187.6	0.617749349
988	0.923829312	0.99820333				1188	0.617693728
988.4	0.925179132	0.998919394				1188.4	0.617641197
988.8	0.926818539	0.99860693				1188.8	0.617650467
989.2	0.92897382	0.998900589				1189.2	0.61765433
989.6	0.930676524	0.997847468				1189.6	0.617628837
990	0.93240613	0.997102472				1190	0.617417939
990.4	0.933958502	0.996314079				1190.4	0.617129791
990.8	0.93647458	0.996775542				1190.8	0.616905761
991.2	0.937924094	0.995930731				1191.2	0.616582076
991.6	0.939859416	0.995775946				1191.6	0.61628852
992	0.941845377	0.992505197				1192	0.615912304
992.4	0.943991164	0.99192222				1192.4	0.615470424
992.8	0.945693868	0.989572951				1192.8	0.614887174
993.2	0.947789017	0.988700655				1193.2	0.614079894
993.6	0.94971168	0.987809553				1193.6	0.613274931
994	0.951347921	0.987025499				1194	0.612412802
994.4	0.953414586	0.986053388				1194.4	0.611562261
994.8	0.955148939	0.984295776				1194.8	0.61081292
995.2	0.95751785	0.98323687				1195.2	0.610191043
995.6	0.959307588	0.982036197				1195.6	0.609704358
996	0.961866392	0.979309367				1196	0.609495778
996.4	0.963996354	0.977237845				1196.4	0.609275611
996.8	0.965803499	0.974633976				1196.8	0.609224625
997.2	0.96778313	0.972286154				1197.2	0.609157416
997.6	0.970096655	0.969957137				1197.6	0.608883945
998	0.972153826	0.967768441				1198	0.608629787
998.4	0.974152446	0.965547919				1198.4	0.608424297
998.8	0.97597858	0.963825026				1198.8	0.608353226
999.2	0.977769901	0.960937624				1199.2	0.608500004
999.6	0.979523243	0.959314546				1199.6	0.60902377
1000	0.981064538	0.958239727				1200	0.609842638
1000.4	0.982669131	0.957364537				1200.4	0.61049696
1000.8	0.983887609	0.955638751				1200.8	0.611042357
1001.2	0.985310221	0.954106808				1201.2	0.611057035
1001.6	0.986487556	0.952554613				1201.6	0.610854635
1002	0.987707616	0.950963359				1202	0.61047533
1002.4	0.98922201	0.949095806				1202.4	0.610235849
1002.8	0.990350289	0.947864755				1202.8	0.610096024
1003.2	0.991510216	0.94643986				1203.2	0.609937658
1003.6	0.992510318	0.944813888				1203.6	0.609685817
1004	0.993105314	0.943306538				1204	0.609357498
1004.4	0.994021546	0.941362315				1204.4	0.609043083
1004.8	0.994659269	0.939852071				1204.8	0.608695451
1005.2	0.995314399	0.937968606				1205.2	0.60833932
1005.6	0.995719503	0.936031617				1205.6	0.608014091
1006	0.996306588	0.93278546				1206	0.607606974
1006.4	0.996790814	0.931649884				1206.4	0.607330413
1006.8	0.9971706	0.930253921				1206.8	0.607275565
1007.2	0.997447526	0.927982768				1207.2	0.607339683
1007.6	0.997852631	0.926375602				1207.6	0.607623197
1008	0.998270394	0.924221624				1208	0.607926796
1008.4	0.998343187	0.922948621				1208.4	0.608089797
1008.8	0.998824248	0.92178556				1208.8	0.608033404
1009.2	0.999029965	0.920541489				1209.2	0.607673411
1009.6	0.999327464	0.918558209				1209.6	0.607195223
1010	0.999730985	0.916629899				1210	0.606716262
1010.4	0.999897141	0.914918578				1210.4	0.606602702
1010.8	0.999969934	0.913001842				1210.8	0.606530858
1011.2	1	0.91052238				1211.2	0.606381762
1011.6	0.999862328	0.90792719				1211.6	0.606056533
1012	0.999791118	0.905790571				1212	0.605551307
1012.4	0.99968826	0.90322142				1212.4	0.604982734
1012.8	0.999563247	0.901193295				1212.8	0.604261976
1013.2	0.998985657	0.898980007				1213.2	0.603960694
1013.6	0.998208679	0.8971139				1213.6	0.603791513
1014	0.997544055	0.895106028				1214	0.603991595
1014.4	0.996958553	0.892907205				1214.4	0.604462058
1014.8	0.996224301	0.89030189				1214.8	0.60491089
1015.2	0.99514666	0.888146465				1215.2	0.605307964
1015.6	0.994423486	0.885138996				1215.6	0.605581435
1016	0.99346611	0.882041838				1216	0.605938338
1016.4	0.992616341	0.879177582				1216.4	0.606238074
1016.8	0.991776066	0.876242443				1216.8	0.606669911
1017.2	0.990988011	0.873401333				1217.2	0.606910164
1017.6	0.99011134	0.870485				1217.6	0.607002094
1018	0.989210933	0.867706093				1218	0.606773429
1018.4	0.988362746	0.865277261				1218.4	0.606186316
1018.8	0.987728188	0.863246244				1218.8	0.605565985
1019.2	0.987071476	0.860847791				1219.2	0.605001275
1019.6	0.986422676	0.858643182				1219.6	0.604692268
1020	0.986065045	0.856603484				1220	0.60446283
1020.4	0.985515938	0.854355477				1220.4	0.604140691
1020.8	0.984995316	0.852088665				1220.8	0.603940609
1021.2	0.984496848	0.84960197				1221.2	0.603493322
1021.6	0.984075919	0.847857377				1221.6	0.603172727
1022	0.983647078	0.845273761				1222	0.602744753
1022.4	0.982893837	0.842973676				1222.4	0.602517633
1022.8	0.982351061	0.84018175				1222.8	0.60239403
1023.2	0.981919055	0.837687822				1223.2	0.60240639
1023.6	0.981392103	0.834528461				1223.6	0.602588704
1024	0.980556575	0.831745214				1224	0.602738573
1024.4	0.979607112	0.828676989				1224.4	0.603017451
1024.8	0.978993126	0.82579248				1224.8	0.603237618
1025.2	0.977855352	0.822799477				1225.2	0.603547398
1025.6	0.976779294	0.820016231				1225.6	0.603836319
1026	0.975635191	0.816981277				1226	0.604166956
1026.4	0.974606606	0.814117021				1226.4	0.604608836
1026.8	0.973652395	0.811449502				1226.8	0.604813553
1027.2	0.972386444	0.808355237				1227.2	0.605206764
1027.6	0.971296144	0.805447583				1227.6	0.605542037
1028	0.970057094	0.802686036				1228	0.60568727
1028.4	0.969099719	0.799802974				1228.4	0.605749071
1028.8	0.968088541	0.797147027				1228.8	0.605470965
1029.2	0.967052043	0.794282772				1229.2	0.605220669
1029.6	0.965936424	0.791809096				1229.6	0.605046853
1030	0.964735353	0.788889869				1230	0.604956469
1030.4	0.963534282	0.785849129				1230.4	0.604975782
1030.8	0.962084768	0.782569701				1230.8	0.604912435
1031.2	0.960802993	0.779432038				1231.2	0.604788832
1031.6	0.959381963	0.776248085				1231.6	0.60465287
1032	0.957674511	0.773038093				1232	0.604422659
1032.4	0.955715452	0.770076915				1232.4	0.604348498
1032.8	0.953882988	0.76746726				1232.8	0.604591841
1033.2	0.951984062	0.764756343				1233.2	0.604955696
1033.6	0.950259203	0.762009261				1233.6	0.605373628
1034	0.948380849	0.759204315				1234	0.605790787
1034.4	0.946806322	0.756273516				1234.4	0.606109064
1034.8	0.944969111	0.752992641				1234.8	0.606164685
1035.2	0.943182537	0.750054609				1235.2	0.606124514
1035.6	0.94086743	0.747194693				1235.6	0.605872674
1036	0.93905079	0.74440566				1236	0.605694995
1036.4	0.937245227	0.741437249				1236.4	0.605545127
1036.8	0.934991835	0.738885457				1236.8	0.605450107
1037.2	0.933043853	0.736079065				1237.2	0.605524269
1037.6	0.931266774	0.733298712				1237.6	0.605830185
1038	0.929132064	0.730532824				1238	0.606238074
1038.4	0.927138191	0.727564413				1238.4	0.606353952
1038.8	0.92516489	0.724669779				1238.8	0.606039537
1039.2	0.923272293	0.721916911				1239.2	0.605534311
1039.6	0.921216705	0.71914813				1239.6	0.604873037
1040	0.919064589	0.716256389				1240	0.604731666
1040.4	0.916822273	0.713231561				1240.4	0.604874582
1040.8	0.914657497	0.709959365				1240.8	0.605527359
1041.2	0.912578172	0.706626413				1241.2	0.606347772
1041.6	0.910179195	0.703203772				1241.6	0.607215308
1042	0.907954287	0.700210769				1242	0.608201812
1042.4	0.905556892	0.696927001				1242.4	0.609034586
1042.8	0.903162662	0.69355933				1242.8	0.60980015
1043.2	0.900803246	0.690572113				1243.2	0.6102822
1043.6	0.89843117	0.687542946				1243.6	0.610612065
1044	0.895981555	0.684438555				1244	0.610868541
1044.4	0.893607897	0.681399261				1244.4	0.61105858
1044.8	0.891300701	0.678155998				1244.8	0.61150973
1045.2	0.888976099	0.674759395				1245.2	0.611970922
1045.6	0.886586616	0.671611607				1245.6	0.612391944
1046	0.883929702	0.668346644				1246	0.612367996
1046.4	0.881544967	0.665130866				1246.4	0.61199178
1046.8	0.878949767	0.662046728				1246.8	0.611376857
1047.2	0.876341908	0.658744154				1247.2	0.610574212
1047.6	0.873651762	0.655340318				1247.6	0.609826415
1048	0.870998012	0.651796163				1248	0.609087117
1048.4	0.868046764	0.648123261				1248.4	0.608695451
1048.8	0.865138242	0.644499544				1248.8	0.608673048
1049.2	0.862209148	0.641017592				1249.2	0.609250118
1049.6	0.859189855	0.637722251				1249.6	0.609997914
1050	0.85608511	0.634387852				1250	0.610781246
1050.4	0.853092718	0.631143142				1250.4	0.611763888
1050.8	0.850106656	0.628171838				1250.8	0.612609794
1051.2	0.84703356	0.625144117				1251.2	0.613512094
1051.6	0.844147192	0.622127969				1251.6	0.614335597
1052	0.841148471	0.619093015				1252	0.615201588
1052.4	0.83831907	0.61605806				1252.4	0.615906896
1052.8	0.835518154	0.612888573				1252.8	0.61630706
1053.2	0.832943526	0.609703173				1253.2	0.616589801
1053.6	0.830202742	0.606458463				1253.6	0.616563536
1054	0.827545827	0.603231112				1254	0.616300107
1054.4	0.824760735	0.60022075				1254.4	0.616015049
1054.8	0.82218769	0.597292844				1254.8	0.615938569
1055.2	0.819405763	0.594651364				1255.2	0.61607685
1055.6	0.81676309	0.592031582				1255.6	0.616222083
1056	0.813845073	0.589533314				1256	0.616673233
1056.4	0.811210312	0.58723323				1256.4	0.616792973
1056.8	0.808401484	0.584805845				1256.8	0.616934344
1057.2	0.805673359	0.582440664				1257.2	0.616747395
1057.6	0.802837629	0.580078376				1257.6	0.616799926
1058	0.799829413	0.577484634				1258	0.616942841
1058.4	0.796838604	0.574759251				1258.4	0.617303607
1058.8	0.793873114	0.571997703				1258.8	0.617684458
1059.2	0.791111758	0.569074136				1259.2	0.617819648
1059.6	0.788321919	0.566107172				1259.6	0.617879905
1060	0.785603289	0.563137315				1260	0.61780806
1060.4	0.782751734	0.55998374				1260.4	0.617947113
1060.8	0.779911257	0.556964699				1260.8	0.618422211
1061.2	0.777062867	0.553704076				1261.2	0.619030955
1061.6	0.774070475	0.550533142				1261.6	0.619789566
1062	0.77130912	0.547477936				1262	0.620584486
1062.4	0.768511368	0.54474098				1262.4	0.621514597
1062.8	0.76563766	0.541951947				1262.8	0.622398356
1063.2	0.762615202	0.53949997				1263.2	0.623180143
1063.6	0.759624392	0.537225925				1263.6	0.624362867
1064	0.756707958	0.534810113				1264	0.625734084
1064.4	0.753647521	0.53234801				1264.4	0.627055088
1064.8	0.750889331	0.530071071				1264.8	0.628199186
1065.2	0.74805993	0.527597396				1265.2	0.62931779
1065.6	0.745232112	0.525162778				1265.6	0.630372276
1066	0.742657484	0.522608093				1266	0.631453027
1066.4	0.740071779	0.52008668				1266.4	0.632638841
1066.8	0.7377361	0.517492937				1266.8	0.633690236
1067.2	0.735136153	0.514957058				1267.2	0.634862144
1067.6	0.732610581	0.51232715				1267.6	0.636127527
1068	0.729725795	0.509713155				1268	0.637226819
1068.4	0.726964439	0.507135325				1268.4	0.638268944
1068.8	0.7241746	0.504451893				1268.8	0.638949531
1069.2	0.721538257	0.501577511				1269.2	0.639382141
1069.6	0.718776901	0.498697342				1269.6	0.639753722
1070	0.71604403	0.495885164				1270	0.640147705
1070.4	0.713326982	0.493182926				1270.4	0.640712415
1070.8	0.710532396	0.490616669				1270.8	0.641249314
1071.2	0.707916624	0.488237022				1271.2	0.64195694
1071.6	0.70512362	0.486133674				1271.6	0.642643707
1072	0.702583806	0.484005734				1272	0.643372191
1072.4	0.699953793	0.481749048				1272.4	0.644083679
1072.8	0.697243075	0.479689098				1272.8	0.64502306
1073.2	0.694484885	0.477519207				1273.2	0.646076773
1073.6	0.69188019	0.475261074				1273.6	0.647080272
1074	0.689196374	0.472874194				1274	0.648133985
1074.4	0.686583768	0.470600148				1274.4	0.649063323
1074.8	0.683816083	0.46837818				1274.8	0.649900732
1075.2	0.681186069	0.466182251				1275.2	0.650691789
1075.6	0.678435791	0.463984874				1275.6	0.651383192
1076	0.675899142	0.461985682				1276	0.651958717
1076.4	0.673158358	0.45990548				1276.4	0.65243845
1076.8	0.670341617	0.458124722				1276.8	0.652971486
1077.2	0.667529623	0.456113957				1277.2	0.653411049
1077.6	0.664779345	0.453986017				1277.6	0.653843658
1078	0.661916713	0.451717758				1278	0.654354292
1078.4	0.658959135	0.449453838				1278.4	0.655034879
1078.8	0.656115493	0.446912173				1278.8	0.655520792
1079.2	0.653309829	0.444311197				1279.2	0.655965762
1079.6	0.650505747	0.441870793				1279.6	0.656126446
1080	0.647712743	0.439350827				1280	0.656183612
1080.4	0.644918156	0.437023257				1280.4	0.656143441
1080.8	0.642006469	0.434727512				1280.8	0.655868425
1081.2	0.63919764	0.432421642				1281.2	0.65531453
1081.6	0.63630969	0.430299488				1281.6	0.654552056
1082	0.633613214	0.428258344				1282	0.653873014
1082.4	0.630927815	0.426334374				1282.4	0.653434997
1082.8	0.628180702	0.424342415				1282.8	0.653373968
1083.2	0.625637723	0.422389513				1283.2	0.653462807
1083.6	0.622944412	0.420485795				1283.6	0.653747866
1084	0.620415675	0.418660194				1284	0.654044512
1084.4	0.617902762	0.417034222				1284.4	0.654215239
1084.8	0.615302815	0.415432843				1284.8	0.654548966
1085.2	0.612427524	0.413636173				1285.2	0.655076595
1085.6	0.609591794	0.411907493				1285.6	0.65608164
1086	0.606596238	0.410219318				1286	0.657266681
1086.4	0.603815893	0.408311261				1286.4	0.658647941
1086.8	0.601029218	0.406566668				1286.8	0.659938044
1087.2	0.598280522	0.404865474				1287.2	0.66112154
1087.6	0.595441627	0.403190318				1287.6	0.662218514
1088	0.592547347	0.401442833				1288	0.662897557
1088.4	0.589672055	0.399534775				1288.4	0.663421323
1088.8	0.587004064	0.397657096				1288.8	0.663470764
1089.2	0.584353479	0.395872				1289.2	0.663447589
1089.6	0.582006722	0.39427496				1289.6	0.66340201
1090	0.579721681	0.392731444				1290	0.663581234
1090.4	0.577310044	0.391190822				1290.4	0.663998393
1090.8	0.574839857	0.389621267				1290.8	0.664582416
1091.2	0.572387077	0.388045926				1291.2	0.665005755
1091.6	0.570233378	0.386195733				1291.6	0.665229013
1092	0.567858138	0.384225472				1292	0.665708746
1092.4	0.565490809	0.382139483				1292.4	0.664707564
1092.8	0.562734201	0.379960913				1292.8	0.665713381
1093.2	0.560096276	0.377688314				1293.2	0.666918507
1093.6	0.557320678	0.375501064				1293.6	0.668181572
1094	0.554896382	0.373338406				1294	0.669170394
1094.4	0.552320172	0.371269777				1294.4	0.669995442
1094.8	0.549916447	0.369282157				1294.8	0.670682982
1095.2	0.547338655	0.367290197				1295.2	0.671450092
1095.6	0.544936513	0.36530547				1295.6	0.671930597
1096	0.542520129	0.363167404				1296	0.672302178
1096.4	0.540307879	0.360910718				1296.4	0.672708522
1096.8	0.538165257	0.358586041				1296.8	0.673275549
1097.2	0.535976744	0.356397345				1297.2	0.673953046
1097.6	0.5338452	0.354422744				1297.6	0.67503457
1098	0.531700995	0.352498774				1298	0.676022619
1098.4	0.529365315	0.350758522				1298.4	0.676872388
1098.8	0.527104011	0.349100725				1298.8	0.677903698
1099.2	0.524633824	0.347497899				1299.2	0.67903698
1099.6	0.522163637	0.345929791				1299.6	0.68047927
1100	0.519839034	0.344300926				1300	0.68211855
1100.4	0.517497025	0.3426981				1300.4	0.683780234
1100.8	0.515148686	0.341257293				1300.8	0.685450416
1101.2	0.51271806	0.340045047				1301.2	0.687038711
1101.6	0.510182993	0.338874752				1301.6	0.688326497
1102	0.507723883	0.337704458				1302	0.689433513
1102.4	0.505350225	0.336337427				1302.4	0.690484909
1102.8	0.502976567	0.334730261				1302.8	0.691261288
1103.2	0.500653547	0.333040639				1303.2	0.69178351
1103.6	0.498232416	0.331326425				1303.6	0.691840676
1104	0.496069222	0.329631017				1304	0.692002905
1104.4	0.493983568	0.327980454				1304.4	0.692291053
1104.8	0.491698526	0.326571471				1304.8	0.692997906
1105.2	0.489472035	0.325103178				1305.2	0.693802097
1105.6	0.487182246	0.323814263				1305.6	0.69474534
1106	0.484819665	0.322635289				1306	0.695748839
1106.4	0.482408029	0.321437509				1306.4	0.696613286
1106.8	0.480217933	0.32023973				1306.8	0.697240569
1107.2	0.477942387	0.318972513				1307.2	0.697684767
1107.6	0.475927942	0.317670579				1307.6	0.69838235
1108	0.47391508	0.316231218				1308	0.699305507
1108.4	0.471940196	0.314736886				1308.4	0.70089921
1108.8	0.469952653	0.313245448				1308.8	0.702601065
1109.2	0.468120189	0.311845145				1309.2	0.704304464
1109.6	0.466406408	0.310410124				1309.6	0.705724351
1110	0.464733771	0.309171839				1310	0.707000548
1110.4	0.462989923	0.307855439				1310.4	0.708343955
1110.8	0.461279307	0.306515893				1310.8	0.709464105
1111.2	0.459844035	0.305153202				1311.2	0.710534041
1111.6	0.458418258	0.303767365				1311.6	0.711352136
1112	0.456845313	0.302304858				1312	0.711613247
1112.4	0.455332502	0.300710712				1312.4	0.711364497
1112.8	0.453663029	0.299159963				1312.8	0.710944247
1113.2	0.451928676	0.297688777				1313.2	0.710693179
1113.6	0.45022439	0.296287027				1313.6	0.710785109
1114	0.448662523	0.294911317				1314	0.711319691
1114.4	0.447167118	0.293372141				1314.4	0.712172549
1114.8	0.445556196	0.291843091				1314.8	0.713186092
1115.2	0.443810766	0.290246051				1315.2	0.714391218
1115.6	0.441728276	0.288423343				1315.6	0.71573617
1116	0.44001766	0.286690323				1316	0.717219403
1116.4	0.438161459	0.284968877				1316.4	0.718815423
1116.8	0.436548954	0.283581593				1316.8	0.720551268
1117.2	0.434906383	0.282349095				1317.2	0.722374408
1117.6	0.433420473	0.281284402				1317.6	0.724022959
1118	0.431904497	0.280464183				1318	0.725796658
1118.4	0.430269837	0.279830575				1318.4	0.72770941
1118.8	0.428668409	0.279149229				1318.8	0.729619844
1119.2	0.427174587	0.278240768				1319.2	0.731383501
1119.6	0.425712414	0.277313501				1319.6	0.732749311
1120	0.424103074	0.27648605				1320	0.733871005
1120.4	0.422367138	0.275626773				1320.4	0.734978022
1120.8	0.420618544	0.274875991				1320.8	0.736329154
1121.2	0.419001291	0.274060112				1321.2	0.737832472
1121.6	0.417285928	0.273225427				1321.6	0.739478706
1122	0.415731973	0.272212811				1322	0.741290258
1122.4	0.414255558	0.271072895				1322.4	0.74311417
1122.8	0.412791802	0.269828825				1322.8	0.745127349
1123.2	0.411255254	0.268476259				1323.2	0.74697212
1123.6	0.409595275	0.267226402				1323.6	0.748493206
1124	0.407875165	0.266038748				1324	0.749896869
1124.4	0.406212021	0.264988521				1324.4	0.751203195
1124.8	0.404802069	0.263965779				1324.8	0.752319482
1125.2	0.40353137	0.262938698				1325.2	0.753256545
1125.6	0.40217522	0.261710539				1325.6	0.753896962
1126	0.400800081	0.260638613				1326	0.754087773
1126.4	0.39946925	0.259547882				1326.4	0.754279358
1126.8	0.398269761	0.258734896				1326.8	0.754433088
1127.2	0.397051284	0.258024618				1327.2	0.754720465
1127.6	0.396057512	0.257509631				1327.6	0.755343886
1128	0.39487543	0.257226098				1328	0.756124128
1128.4	0.393478137	0.256985964				1328.4	0.757075869
1128.8	0.392152053	0.256757402				1328.8	0.757950358
1129.2	0.39075476	0.256293045				1329.2	0.759012569
1129.6	0.38939228	0.25580265				1329.6	0.759548696
1130	0.388157978	0.255202313				1330	0.760125766
1130.4	0.386871455	0.254450085				1330.4	0.760420095
1130.8	0.385586515	0.253762952				1330.8	0.760932273
1131.2	0.384011989	0.253245072				1331.2	0.761533292
1131.6	0.382651091	0.252763356				1331.6	0.762326667
1132	0.3813978	0.252498629				1332	0.764308172
1132.4	0.380487898	0.252466804				1332.4	0.764176072
1132.8	0.379348542	0.252384348				1332.8	0.763918051
1133.2	0.378316792	0.252271514				1333.2	0.763668528
1133.6	0.377171106	0.252193398				1333.6	0.763937364
1134	0.376107707	0.252003894				1334	0.764119678
1134.4	0.374938285	0.251798478				1334.4	0.76406792
1134.8	0.373846402	0.25162778				1334.8	0.763589732
1135.2	0.372759267	0.251254559				1335.2	0.762768546
1135.6	0.371485404	0.250793095				1335.6	0.761962039
1136	0.370012153	0.250393835				1336	0.761892512
1136.4	0.368564222	0.250033633				1336.4	0.761948906
1136.8	0.367285611	0.249599655				1336.8	0.761863156
1137.2	0.365957945	0.249159891				1337.2	0.761366428
1137.6	0.36452742	0.248808368				1337.6	0.760686613
1138	0.363413384	0.248368604				1338	0.760070145
1138.4	0.362193323	0.247973684				1338.4	0.759897101
1138.8	0.361351466	0.24757587				1338.8	0.759700109
1139.2	0.360357694	0.247379133				1339.2	0.758904416
1139.6	0.359572805	0.247225795				1339.6	0.757843751
1140	0.358572704	0.246969747				1340	0.756491074
1140.4	0.357697615	0.246483692				1340.4	0.754589137
1140.8	0.356654788	0.245602716				1340.8	0.752999297
1141.2	0.355863568	0.244436761				1341.2	0.750939767
1141.6	0.354822324	0.243306972				1341.6	0.748524879
1142	0.353866531	0.242373918				1342	0.745916089
1142.4	0.353027838	0.241647728				1342.4	0.743732956
1142.8	0.352266685	0.240973616				1342.8	0.742050414
1143.2	0.351513444	0.240402211				1343.2	0.741393775
1143.6	0.350850403	0.239848166				1343.6	0.74152742
1144	0.350127228	0.23928544				1344	0.741219186
1144.4	0.349593946	0.238769006				1344.4	0.740248905
1144.8	0.349035345	0.23863158				1344.8	0.738808933
1145.2	0.348508393	0.23843195				1345.2	0.737256174
1145.6	0.347861176	0.238031244				1345.6	0.736173878
1146	0.347289915	0.237614624				1346	0.735543504
1146.4	0.346490784	0.237232724				1346.4	0.734984202
1146.8	0.34582616	0.236872522				1346.8	0.734529962
1147.2	0.34504127	0.236596222				1347.2	0.733204323
1147.6	0.344049081	0.236473262				1347.6	0.731706413
1148	0.343155003	0.236506534				1348	0.729670831
1148.4	0.342303651	0.236536912				1348.4	0.727901767
1148.8	0.34149819	0.236610688				1348.8	0.726730631
1149.2	0.340599364	0.2366483				1349.2	0.725720951
1149.6	0.339719529	0.236460243				1349.6	0.724608527
1150	0.338925144	0.236272185				1350	0.723330784
1150.4	0.338167156	0.23590909				1350.4	0.721713134
1150.8	0.337350618	0.235355045				1350.8	0.720219858
1151.2	0.336627443	0.234612942				1351.2	0.71929052
1151.6	0.336086249	0.23380285				1351.6	0.71826539
1152	0.335600441	0.233175028				1352	0.71767905
1152.4	0.335081401	0.232756962				1352.4	0.717005415
1152.8	0.334355061	0.23252406				1352.8	0.716247576
1153.2	0.333589161	0.23260941				1353.2	0.715836597
1153.6	0.33291346	0.232788787				1353.6	0.715655828
1154	0.33212857	0.233053514				1354	0.715235579
1154.4	0.331577881	0.233069426				1354.4	0.714618338
1154.8	0.330979719	0.233102698				1354.8	0.713752347
1155.2	0.33024705	0.233011563				1355.2	0.712832279
1155.6	0.329335566	0.232895835				1355.6	0.711823372
1156	0.328618721	0.232620982				1356	0.711028452
1156.4	0.327737303	0.232253547				1356.4	0.709524361
1156.8	0.327161295	0.231744346				1356.8	0.707573756
1157.2	0.326423878	0.23127565				1357.2	0.705792332
1157.6	0.325727605	0.230818526				1357.6	0.70387031
1158	0.325137356	0.230480023				1358	0.702175408
1158.4	0.324564513	0.230506062				1358.4	0.700421022
1158.8	0.323964769	0.230827206				1358.8	0.698967145
1159.2	0.32355017	0.231431882				1359.2	0.697872488
1159.6	0.32329065	0.231789191				1359.6	0.697333272
1160	0.323304892	0.23207851				1360	0.696548394
1160.4	0.323322298	0.231919384				1360.4	0.694794781
1160.8	0.322936183	0.231656104				1360.8	0.692384528
1161.2	0.322782687	0.231264077				1361.2	0.690020626
1161.6	0.322380747	0.230902429				1361.6	0.688004357
1162	0.321888609	0.230747643				1362	0.685725432
1162.4	0.321299942	0.230647828				1362.4	0.682323267
1162.8	0.320709692	0.230682546				1362.8	0.678744969
1163.2	0.320062475	0.230679653				1363.2	0.675210704
1163.6	0.319502291	0.23074041				1363.6	0.672571014
1164	0.318942108	0.230937147				1364	0.670733968
1164.4	0.318582894	0.231197534				1364.4	0.668833577
1164.8	0.318241088	0.231713968				1364.8	0.666967176
1165.2	0.317913523	0.232430032				1365.2	0.66535416
1165.6	0.31760653	0.233374658				1365.6	0.664026204
1166	0.317392901	0.234103741				1366	0.663094548
1166.4	0.317171359	0.234430671				1366.4	0.662654986
1166.8	0.317047929	0.234446584				1366.8	0.662985623
1167.2	0.316595351	0.234358342				1367.2	0.663103046
1167.6	0.316160181	0.233966315				1367.6	0.662529838
1168	0.315823121	0.233582967				1368	0.661094502
1168.4	0.315399028	0.233202513				1368.4	0.659309988
1168.8	0.314933791	0.233036155				1368.8	0.657353202
1169.2	0.314585654	0.232955145				1369.2	0.656051511
1169.6	0.314166308	0.232972505				1369.6	0.65486647
1170	0.313892546	0.233306668				1370	0.653906232
1170.4	0.313501684	0.233582967				1370.4	0.652865652
1170.8	0.313164624	0.23393015				1370.8	0.652134078
1171.2	0.31300638	0.234278779				1371.2	0.651197788
1171.6	0.312650332	0.234568098				1371.6	0.650318663
1172	0.312409801	0.234717097				1372	0.648752771
1172.4	0.312319602	0.234772067				1372.4	0.646670838
1172.8	0.312344921	0.234734456				1372.8	0.644374145
1173.2	0.31223415	0.234560865				1373.2	0.642100628
1173.6	0.312232568	0.234476962				1373.6	0.640847606
1174	0.312140786	0.234458157				1374	0.640100582
1174.4	0.31199362	0.234727223				1374.4	0.639506516
1174.8	0.311870189	0.235217618				1374.8	0.639100172
1175.2	0.311754671	0.235914877				1375.2	0.63854087
1175.6	0.311817969	0.236633834				1375.6	0.63715961
1176	0.311719858	0.237303607				1376	0.635352693
1176.4	0.311618582	0.237914069				1376.4	0.63341213
1176.8	0.311797397	0.238394339				1376.8	0.631650791
1177.2	0.311840123	0.238764667				1377.2	0.630278029
1177.6	0.311917663	0.23916682				1377.6	0.629805248
1178	0.311757836	0.239470604				1378	0.629034277
1178.4	0.311711946	0.239722312				1378.4	0.628644156
1178.8	0.311852783	0.239758477				1378.8	0.628379182
1179.2	0.311895508	0.239846719				1379.2	0.627849236
1179.6	0.31211705	0.240170756				1379.6	0.626874319
1180	0.311995202	0.240716122				1380	0.625583443
1180.4	0.312128127	0.241406147				1380.4	0.62371009
1180.8	0.311976213	0.242427442				1380.8	0.622256213
1181.2	0.312462021	0.243249108				1381.2	0.62131297
1181.6	0.312833895	0.244183607				1381.6	0.621058812
1182	0.313082337	0.245155719				1382	0.621102073
1182.4	0.313118734	0.246038141				1382.4	0.620927484
1182.8	0.313324451	0.247141892				1382.8	0.620025957
1183.2	0.313185196	0.248148721				1383.2	0.618286248
1183.6	0.313409902	0.24909624				1383.6	0.616579759
1184	0.31353808	0.249880294				1384	0.615065625
1184.4	0.31372006	0.250320059				1384.4	0.613492008
1184.8	0.313748544	0.25069328				1384.8	0.611633333
1185.2	0.313865645	0.251182229				1385.2	0.609439384
1185.6	0.313940019	0.251820177				1385.6	0.607301058
1186	0.314147319	0.252526115				1386	0.605891214
1186.4	0.314348288	0.253433129				1386.4	0.604734756
1186.8	0.314685348	0.254325677				1386.8	0.603935974
1187.2	0.315228124	0.255247158				1387.2	0.603044489
1187.6	0.31566646	0.256175871				1387.6	0.602217124
1188	0.316164928	0.257272389				1388	0.601545034
1188.4	0.316638077	0.258214122				1388.4	0.600502909
1188.8	0.317278965	0.259139942				1388.8	0.599120876
1189.2	0.318010052	0.260143878				1389.2	0.597364172
1189.6	0.318796524	0.260945291				1389.6	0.595592791
1190	0.319271255	0.261732238				1390	0.594338996
1190.4	0.319507039	0.262477234				1390.4	0.593503133
1190.8	0.319628886	0.263395821				1390.8	0.592583065
1191.2	0.319908978	0.264447495				1391.2	0.592217664
1191.6	0.320163751	0.265334257				1391.6	0.591627461
1192	0.32057202	0.2660807				1392	0.591081292
1192.4	0.321108467	0.266521911				1392.4	0.590368259
1192.8	0.321352162	0.266773618				1392.8	0.58904571
1193.2	0.321472428	0.267104888				1393.2	0.587251153
1193.6	0.321855378	0.267658934				1393.6	0.585578654
1194	0.322189272	0.26859054				1394	0.583730021
1194.4	0.322703565	0.269837504				1394.4	0.581912288
1194.8	0.323540675	0.271305797				1394.8	0.579943143
1195.2	0.324135672	0.272684401				1395.2	0.578164809
1195.6	0.324862011	0.274078917				1395.6	0.575989401
1196	0.325556702	0.275350474				1396	0.574271323
1196.4	0.326107391	0.276714612				1396.4	0.572728607
1196.8	0.326836895	0.278017993				1396.8	0.571212929
1197.2	0.327716731	0.279308355				1397.2	0.569661715
1197.6	0.328490543	0.280442484				1397.6	0.567907329
1198	0.329140926	0.281288742				1398	0.566135948
1198.4	0.329553942	0.281883292				1398.4	0.563909554
1198.8	0.330158434	0.282259406				1398.8	0.561387286
1199.2	0.330736024	0.282869869				1399.2	0.558469489
1199.6	0.331406978	0.283733485				1399.6	0.555944132
1200	0.331740872	0.284947178				1400	0.55470965
1200.4	0.332138065	0.286127598				1400.4	0.5542585
1200.8	0.332302638	0.28734997				1400.8	0.553640486
1201.2	0.332799524	0.288468187				1401.2	0.55220824
1201.6	0.333266343	0.28960521				1401.6	0.550868695
1202	0.333649294	0.290889785				1402	0.550331024
1202.4	0.334405699	0.292282855				1402.4	0.549985708
1202.8	0.33478232	0.293762721				1402.8	0.54970065
1203.2	0.3352887	0.295187616				1403.2	0.548398959
1203.6	0.335934335	0.296352124				1403.6	0.546114626
1204	0.336731884	0.297545564				1404	0.544064366
1204.4	0.3372351	0.298390375				1404.4	0.542042689
1204.8	0.337909219	0.299262671				1404.8	0.540138435
1205.2	0.338293751	0.299760299				1405.2	0.538393319
1205.6	0.338542194	0.300490829				1405.6	0.536417221
1206	0.338823868	0.301425329				1406	0.534028599
1206.4	0.339184664	0.302667953				1406.4	0.530994925
1206.8	0.339849289	0.304100081				1406.8	0.527887089
1207.2	0.340520243	0.305717373				1407.2	0.525236583
1207.6	0.341268736	0.307097424				1407.6	0.523067356
1208	0.342058373	0.30830099				1408	0.520973835
1208.4	0.343044232	0.309398955				1408.4	0.518718085
1208.8	0.344033257	0.310515725				1408.8	0.515985693
1209.2	0.345027028	0.311810427				1409.2	0.513263343
1209.6	0.345979656	0.313099342				1409.6	0.510620563
1210	0.346854745	0.314567635				1410	0.508265159
1210.4	0.347921308	0.31598385				1410.4	0.505760659
1210.8	0.348644483	0.317488308				1410.8	0.503052214
1211.2	0.349525901	0.318871252				1411.2	0.500471235
1211.6	0.350244329	0.320151487				1411.6	0.498707579
1212	0.350927942	0.321530091				1412	0.497502453
1212.4	0.351405839	0.322836366				1412.4	0.496635689
1212.8	0.351896395	0.324216416				1412.8	0.495524037
1213.2	0.352216047	0.32553137				1413.2	0.493323909
1213.6	0.352929727	0.326782674				1413.6	0.490725162
1214	0.353570615	0.327843027				1414	0.487980409
1214.4	0.354238404	0.329030681				1414.4	0.485587151
1214.8	0.355004304	0.330322489				1414.8	0.483584015
1215.2	0.35576704	0.331714113				1415.2	0.481733837
1215.6	0.35639685	0.333344424				1415.6	0.480045888
1216	0.357268774	0.335194618				1416	0.478150903
1216.4	0.358009355	0.337115694				1416.4	0.475984766
1216.8	0.358912928	0.339143819				1416.8	0.473568333
1217.2	0.359495265	0.341228361				1417.2	0.47034462
1217.6	0.360251671	0.343246359				1417.6	0.466944
1218	0.360656775	0.345207941				1418	0.46329154
1218.4	0.36104922	0.347150716				1418.4	0.460016068
1218.8	0.361512875	0.348723164				1418.8	0.456988574
1219.2	0.362104707	0.350027992				1419.2	0.454464762
1219.6	0.362888014	0.351250363				1419.6	0.452501796
1220	0.36351466	0.352471289				1420	0.450654708
1220.4	0.364117569	0.353734165				1420.4	0.448870194
1220.8	0.364460958	0.355185099				1420.8	0.446921134
1221.2	0.364926195	0.356530431				1421.2	0.444421269
1221.6	0.365413586	0.357861298				1421.6	0.441561411
1222	0.365834515	0.35933393				1422	0.43829212
1222.4	0.366367797	0.360442021				1422.4	0.43488223
1222.8	0.366698526	0.361576151				1422.8	0.431486245
1223.2	0.366918485	0.362668329				1423.2	0.428397723
1223.6	0.367306183	0.363818371				1423.6	0.425598894
1224	0.367674891	0.365194082				1424	0.423533956
1224.4	0.368195513	0.366620424				1424.4	0.421777252
1224.8	0.368613277	0.367988902				1424.8	0.419857548
1225.2	0.369032624	0.369322661				1425.2	0.417423347
1225.6	0.369366518	0.370532014				1425.6	0.414191136
1226	0.36984125	0.371489659				1426	0.410632923
1226.4	0.370298575	0.372706245				1426.4	0.407582254
1226.8	0.370622974	0.373977801				1426.8	0.404862222
1227.2	0.370964781	0.375301434				1427.2	0.402314461
1227.6	0.37086034	0.376661232				1427.6	0.39945074
1228	0.370896736	0.377882158				1428	0.396474233
1228.4	0.370850846	0.378978676				1428.4	0.393897116
1228.8	0.370714756	0.379882797				1428.8	0.391967369
1229.2	0.370643546	0.380781132				1429.2	0.390239248
1229.6	0.3705486	0.381747457				1429.6	0.388521171
1230	0.370485302	0.382951023				1430	0.386232203
1230.4	0.370580249	0.384102511				1430.4	0.383526849
1230.8	0.370409345	0.385376961				1430.8	0.380549569
1231.2	0.37042517	0.386742545				1431.2	0.377573833
1231.6	0.370553347	0.388254236				1431.6	0.374649857
1232	0.370322311	0.390076944				1432	0.371789226
1232.4	0.3702242	0.391854808				1432.4	0.368889198
1232.8	0.370092858	0.393600847				1432.8	0.365997667
1233.2	0.369820678	0.395164615				1433.2	0.3630397
1233.6	0.36964661	0.396595297				1433.6	0.360328165
1234	0.369469377	0.39785094				1434	0.357631309
1234.4	0.369396584	0.399115263				1434.4	0.355066552
1234.8	0.369515267	0.400527139				1434.8	0.352187382
1235.2	0.369225681	0.401963607				1435.2	0.349286581
1235.6	0.368959831	0.403332084				1435.6	0.346253679
1236	0.368724048	0.404305642				1436	0.343364466
1236.4	0.368603783	0.405127307				1436.4	0.340394138
1236.8	0.36810215	0.405569965				1436.8	0.337438488
1237.2	0.367782497	0.405973565				1437.2	0.334468161
1237.6	0.367303018	0.406439368				1437.6	0.331534141
1238	0.367383722	0.406980394				1438	0.329017281
1238.4	0.367219149	0.407560478				1438.4	0.326752262
1238.8	0.36744069	0.408144902				1438.8	0.324533593
1239.2	0.367166928	0.408701841				1439.2	0.322260848
1239.6	0.367345744	0.409134373				1439.6	0.319661329
1240	0.367342579	0.409812825				1440	0.316799153
1240.4	0.367595769	0.410534676				1440.4	0.313966334
1240.8	0.367689133	0.411279671				1440.8	0.311213083
1241.2	0.367983467	0.411961017				1441.2	0.308483008
1241.6	0.368184436	0.412564247				1441.6	0.305820915
1242	0.368171777	0.412881051				1442	0.303197448
1242.4	0.368257229	0.413160244				1442.4	0.300752431
1242.8	0.368337933	0.413381572				1442.8	0.298431791
1243.2	0.368007203	0.413398932				1443.2	0.29635372
1243.6	0.367769837	0.413231127				1443.6	0.294117284
1244	0.36757678	0.41303005				1444	0.291872349
1244.4	0.367277699	0.41289841				1444.4	0.289537803
1244.8	0.367034003	0.412791362				1444.8	0.287090469
1245.2	0.366658965	0.412778343				1445.2	0.284522623
1245.6	0.366217465	0.412875265				1445.6	0.281801819
1246	0.366003836	0.413076341				1446	0.27890488
1246.4	0.365597149	0.413231127				1446.4	0.276077468
1246.8	0.365122417	0.413368553				1446.8	0.273397607
1247.2	0.364560652	0.413534911				1447.2	0.271013619
1247.6	0.363827983	0.413604348				1447.6	0.268882245
1248	0.362962389	0.413630387				1448	0.266865204
1248.4	0.362084135	0.413471261				1448.4	0.264694431
1248.8	0.361310323	0.412996778				1448.8	0.262317396
1249.2	0.360759634	0.412329899				1449.2	0.259795901
1249.6	0.35988771	0.411616728				1449.6	0.257095182
1250	0.359004709	0.410868839				1450	0.254487937
1250.4	0.358029927	0.409895281				1450.4	0.252050646
1250.8	0.357172245	0.409020092				1450.8	0.249758588
1251.2	0.356210123	0.40819698				1451.2	0.247356061
1251.6	0.355333451	0.407430285				1451.6	0.244867011
1252	0.354350757	0.406902278				1452	0.242045779
1252.4	0.353309512	0.406503018				1452.4	0.239049959
1252.8	0.352371126	0.406160176				1452.8	0.236147613
1253.2	0.351035548	0.405931614				1453.2	0.233465434
1253.6	0.349968984	0.405708838				1453.6	0.231102304
1254	0.34903851	0.405072337				1454	0.228689734
1254.4	0.348104871	0.404156643				1454.4	0.226158969
1254.8	0.346933867	0.40276068				1454.8	0.223448979
1255.2	0.345892622	0.401178106				1455.2	0.220666605
1255.6	0.344694716	0.399355398				1455.6	0.217889561
1256	0.343566437	0.397662883				1456	0.215073737
1256.4	0.342555259	0.395902378				1456.4	0.212220523
1256.8	0.341794106	0.394039165				1456.8	0.209505048
1257.2	0.340860467	0.39222369				1457.2	0.206933031
1257.6	0.339846124	0.39049935				1457.6	0.20444738
1258	0.339042245	0.388847339				1458	0.20203002
1258.4	0.338300081	0.387554085				1458.4	0.199515709
1258.8	0.337565829	0.386438761				1458.8	0.196937897
1259.2	0.336529332	0.385488348				1459.2	0.194264834
1259.6	0.335579869	0.38491839				1459.6	0.191686713
1260	0.334586097	0.38413289				1460	0.189137099
1260.4	0.333557512	0.383311225				1460.4	0.186774124
1260.8	0.332397585	0.382274017				1460.8	0.184514975
1261.2	0.33141489	0.380986548				1461.2	0.182287423
1261.6	0.330542966	0.379302713				1461.6	0.18017513
1262	0.32922796	0.377678188				1462	0.178130123
1262.4	0.328208869	0.375882965				1462.4	0.176005856
1262.8	0.327061601	0.374093528				1462.8	0.173827049
1263.2	0.325643736	0.372337363				1463.2	0.171467628
1263.6	0.324327147	0.370445218				1463.6	0.168909592
1264	0.322914029	0.368639869				1464	0.166327532
1264.4	0.321554714	0.367065975				1464.4	0.16383516
1264.8	0.319973858	0.365599129				1464.8	0.161560252
1265.2	0.318481618	0.36425235				1465.2	0.159586163
1265.6	0.316933993	0.363131239				1465.6	0.158000958
1266	0.315506634	0.36186547				1466	0.156621243
1266.4	0.314212199	0.360643098				1466.4	0.155363585
1266.8	0.312776927	0.359514755				1466.8	0.154146871
1267.2	0.311385963	0.358452955				1467.2	0.152915479
1267.6	0.31004722	0.35774123				1467.6	0.151395938
1268	0.308580299	0.357139447				1468	0.149534172
1268.4	0.307295359	0.356601314				1468.4	0.147184562
1268.8	0.306110112	0.355951794				1468.8	0.144510958
1269.2	0.304771369	0.354881314				1469.2	0.141579256
1269.6	0.303530737	0.353359497				1469.6	0.138778187
1270	0.301967288	0.351423955				1470	0.136187629
1270.4	0.300633292	0.349149909				1470.4	0.133956059
1270.8	0.29932145	0.346874417				1470.8	0.132102019
1271.2	0.297954223	0.34448609				1471.2	0.130629601
1271.6	0.296640799	0.341953104				1471.6	0.129514087
1272	0.295588477	0.339437477				1472	0.128712987
1272.4	0.294330439	0.337043365				1472.4	0.128157547
1272.8	0.29287143	0.334710009				1472.8	0.127805279
1273.2	0.291432993	0.332346274				1473.2	0.127578932
1273.6	0.289978732	0.330121413				1473.6	0.127296191
1274	0.288410535	0.328129453				1474	0.126818003
1274.4	0.286723656	0.326416686				1474.4	0.12610497
1274.8	0.285155459	0.324769015				1474.8	0.125123873
1275.2	0.283519217	0.323432362				1475.2	0.123929562
1275.6	0.281890888	0.322463144				1475.6	0.12246178
1276	0.280080578	0.321586508				1476	0.120826052
1276.4	0.278670625	0.32088925				1476.4	0.119055984
1276.8	0.277007482	0.320196332				1476.8	0.117281436
1277.2	0.275551638	0.31942819				1477.2	0.115495685
1277.6	0.273753988	0.318395322				1477.6	0.113609508
1278	0.272177879	0.317255406				1478	0.111755622
1278.4	0.270114379	0.315798686				1478.4	0.109967554
1278.8	0.268615809	0.314126424				1478.8	0.108335999
1279.2	0.266941589	0.312380385				1479.2	0.106867444
1279.6	0.265401876	0.310463648				1479.6	0.105639914
1280	0.263442817	0.308517979				1480	0.104599334
1280.4	0.26149167	0.306677912				1480.4	0.103831452
1280.8	0.25968769	0.304781427				1480.8	0.103225799
1281.2	0.257842566	0.302935573				1481.2	0.102793189
1281.6	0.255956299	0.301300922				1481.6	0.102549074
1282	0.254199792	0.299617087				1482	0.102454827
1282.4	0.252360999	0.298044639				1482.4	0.102352855
1282.8	0.250868759	0.296786102				1482.8	0.102164361
1283.2	0.249115417	0.29557675				1483.2	0.101830633
1283.6	0.247627924	0.294410795				1483.6	0.101308412
1284	0.246032826	0.293186977				1484	0.100602331
1284.4	0.244749468	0.292097691				1484.4	0.099820544
1284.8	0.243364834	0.2908623				1484.8	0.099017127
1285.2	0.242147939	0.289475017				1485.2	0.098316454
1285.6	0.240543346	0.287954646				1485.6	0.097801185
1286	0.239315374	0.286425597				1486	0.097431149
1286.4	0.238228238	0.285106303				1486.4	0.097146091
1286.8	0.2370873	0.284064755				1486.8	0.09679305
1287.2	0.235851415	0.283256109				1487.2	0.096386707
1287.6	0.234476276	0.282596462				1487.6	0.095791868
1288	0.233118544	0.282087261				1488	0.095203983
1288.4	0.231550347	0.281771904				1488.4	0.094541164
1288.8	0.229725795	0.281401576				1488.8	0.093867529
1289.2	0.2283016	0.280925647				1489.2	0.09324797
1289.6	0.226613138	0.280322417				1489.6	0.092539572
1290	0.224948412	0.279746672				1490	0.091893748
1290.4	0.223188741	0.279075453				1490.4	0.091380024
1290.8	0.221826261	0.278314544				1490.8	0.091099601
1291.2	0.220341933	0.277401744				1491.2	0.09096132
1291.6	0.2190744	0.276397808				1491.6	0.090947415
1292	0.21785434	0.275275251				1492	0.09097368
1292.4	0.216476036	0.27415414				1492.4	0.090925784
1292.8	0.215148369	0.272914409				1492.8	0.090700209
1293.2	0.213853935	0.271728202				1493.2	0.090307693
1293.6	0.212442399	0.270721373				1493.6	0.089774116
1294	0.211043523	0.26977964				1494	0.089205853
1294.4	0.209709528	0.269135906				1494.4	0.088717313
1294.8	0.208548018	0.268486385				1494.8	0.088439902
1295.2	0.207082679	0.26786001				1495.2	0.088378796
1295.6	0.205715452	0.266999287				1495.6	0.088435808
1296	0.20415675	0.26607636				1496	0.088535771
1296.4	0.202629697	0.265324131				1496.4	0.088562346
1296.8	0.201344756	0.264602281				1496.8	0.088477678
1297.2	0.200309842	0.263826906				1497.2	0.088257279
1297.6	0.198903053	0.26296763				1497.6	0.087942247
1298	0.197231998	0.261995518				1498	0.08764869
1298.4	0.195640065	0.261042213				1498.4	0.087416703
1298.8	0.194358289	0.26003249				1498.8	0.087288543
1299.2	0.193103416	0.258889681				1499.2	0.087252544
1299.6	0.192193513	0.257774357				1499.6	0.087233076
1300	0.1908611	0.256727023				1500	0.087180622
1300.4	0.189731239	0.255908251				1500.4	0.087065054
1300.8	0.188496936	0.255420749				1500.8	0.086849985
1301.2	0.187393977	0.255378798				1501.2	0.086567398
1301.6	0.186446096	0.255513331				1501.6	0.086262949
1302	0.185455489	0.255928504				1502	0.086056069
1302.4	0.184154725	0.256332103				1502.4	0.08595093
1302.8	0.183210009	0.256690859				1502.8	0.085951548
1303.2	0.182194083	0.25686011				1503.2	0.086001761
1303.6	0.181200311	0.256948352				1503.6	0.085984766
1304	0.180374278	0.256813819				1504	0.085834898
1304.4	0.1795704	0.256481102				1504.4	0.08549499
1304.8	0.17864942	0.256026872				1504.8	0.084944572
1305.2	0.177527471	0.255435215				1505.2	0.084152897
1305.6	0.176660295	0.254807393				1505.6	0.083141749
1306	0.175603226	0.254081203				1506	0.081943035
1306.4	0.174672752	0.253337654				1506.4	0.080679815
1306.8	0.174052436	0.252453785				1506.8	0.079487667
1307.2	0.173156775	0.251373179				1507.2	0.078471343
1307.6	0.172224719	0.250247729				1507.6	0.077765109
1308	0.171335388	0.249112153				1508	0.077382404
1308.4	0.170154889	0.248212372				1508.4	0.077281899
1308.8	0.169585211	0.247695938				1508.8	0.077368267
1309.2	0.168681639	0.247471715				1509.2	0.077452703
1309.6	0.167969541	0.247565744				1509.6	0.077424969
1310	0.166996341	0.247674239				1510	0.077171275
1310.4	0.165847491	0.247755248				1510.4	0.076591578
1310.8	0.164625848	0.24777984				1510.8	0.075597889
1311.2	0.163858365	0.247846383				1511.2	0.074231539
1311.6	0.162806044	0.248053246				1511.6	0.072572404
1312	0.162006912	0.248176207				1512	0.070686227
1312.4	0.161000481	0.248252876				1512.4	0.068654585
1312.8	0.160055765	0.24837439				1512.8	0.066586788
1313.2	0.159115797	0.248375837				1513.2	0.064639968
1313.6	0.158223301	0.248286148				1513.6	0.062866038
1314	0.157422587	0.247818898				1514	0.061374308
1314.4	0.156659852	0.247272086				1514.4	0.060159602
1314.8	0.155833819	0.246425828				1514.8	0.059243706
1315.2	0.155004621	0.245427678				1515.2	0.058574861
1315.6	0.154161181	0.244451227				1515.6	0.058127496
1316	0.153186399	0.243539873				1516	0.057861055
1316.4	0.152404674	0.242622733				1516.4	0.057675574
1316.8	0.151746379	0.24182132				1516.8	0.057510178
1317.2	0.150762102	0.241336711				1517.2	0.057304766
1317.6	0.149632241	0.240980849				1517.6	0.057004797
1318	0.148397939	0.240824616				1518	0.056590265
1318.4	0.147320298	0.240698763				1518.4	0.056108678
1318.8	0.146171448	0.240694423				1518.8	0.055532612
1319.2	0.145149192	0.240717568				1519.2	0.054812371
1319.6	0.144136432	0.24067851				1519.6	0.053963367
1320	0.142892635	0.240575802				1520	0.052931578
1320.4	0.141531737	0.240506366				1520.4	0.051724706
1320.8	0.140455679	0.240425356				1520.8	0.050338424
1321.2	0.139726175	0.2402156				1521.2	0.048808763
1321.6	0.138920713	0.239994271				1521.6	0.047192272
1322	0.138070944	0.23961671				1522	0.045626071
1322.4	0.136918928	0.239137888				1522.4	0.04413859
1322.8	0.135485239	0.238628687				1522.8	0.042845242
1323.2	0.134265179	0.238142631				1523.2	0.041747109
1323.6	0.133206527	0.237613178				1523.6	0.040784166
1324	0.132220668	0.23709819				1524	0.039908519
1324.4	0.131184171	0.236752455				1524.4	0.039072192
1324.8	0.130060639	0.236434204				1524.8	0.038200252
1325.2	0.128647521	0.236068216				1525.2	0.037218615
1325.6	0.127107808	0.235668956				1525.6	0.036161271
1326	0.125640888	0.235116357				1526	0.03502289
1326.4	0.124371772	0.234432118				1526.4	0.033894551
1326.8	0.123146964	0.233595987				1526.8	0.032795028
1327.2	0.121923739	0.23259639				1527.2	0.031820421
1327.6	0.120376114	0.231413076				1527.6	0.030889229
1328	0.118966161	0.230085103				1528	0.030023006
1328.4	0.117616341	0.228791848				1528.4	0.029200893
1328.8	0.116581426	0.227463875				1528.8	0.028333272
1329.2	0.115446817	0.226224144				1529.2	0.027425425
1329.6	0.114465705	0.224894724				1529.6	0.026412184
1330	0.113622266	0.22345681				1530	0.025276121
1330.4	0.112349985	0.222043488				1530.4	0.024059692
1330.8	0.111340389	0.220812436				1530.8	0.022823611
1331.2	0.110098174	0.219590064				1531.2	0.021661862
1331.6	0.108893939	0.218665691				1531.6	0.020612281
1332	0.107673878	0.217855598				1532	0.01971223
1332.4	0.106417422	0.217062865				1532.4	0.018949323
1332.8	0.105160966	0.21629617				1532.8	0.018302657
1333.2	0.104141875	0.215600358				1533.2	0.017752455
1333.6	0.103081641	0.214979769				1533.6	0.01730431
1334	0.102160662	0.214418491				1534	0.016928125
1334.4	0.101029218	0.213923756				1534.4	0.016587854
1334.8	0.099910434	0.213504244				1534.8	0.016237209
1335.2	0.098703033	0.213155614				1535.2	0.015896313
1335.6	0.097528864	0.213015295				1535.6	0.015561496
1336	0.096618961	0.212805539				1536	0.015269438
1336.4	0.095508089	0.212524899				1536.4	0.015000479
1336.8	0.094237391	0.212251493				1536.8	0.014785951
1337.2	0.093213553	0.211826195				1537.2	0.014614282
1337.6	0.092279914	0.211483352				1537.6	0.014488949
1338	0.091252912	0.211086985				1538	0.014414332
1338.4	0.09046011	0.210674706				1538.4	0.014366003
1338.8	0.089496405	0.210289912				1538.8	0.014322788
1339.2	0.088181398	0.209962982				1539.2	0.014290111
1339.6	0.087019888	0.209669323				1539.6	0.01425079
1340	0.085731783	0.20925849				1540	0.014198104
1340.4	0.084413612	0.208752183				1540.4	0.014121471
1340.8	0.083375532	0.208195244				1540.8	0.014025447
1341.2	0.082039953	0.207544277				1541.2	0.013898059
1341.6	0.08076609	0.206978658				1541.6	0.013730422
1342	0.079565019	0.206337817				1542	0.013542933
1342.4	0.078992532	0.205738927				1542.4	0.013356138
1342.8	0.077611353	0.2053469				1542.8	0.013155284
1343.2	0.076541899	0.205031543				1543.2	0.012992051
1343.6	0.075127151	0.204675681				1543.6	0.012861264
1344	0.074051302	0.204467371				1544	0.012763927
1344.4	0.07287794	0.204376236				1544.4	0.012712168
1344.8	0.072346896	0.204259062				1544.8	0.012687138
1345.2	0.070670457	0.204146228				1545.2	0.012682812
1345.6	0.069368714	0.203878608				1545.6	0.01268513
1346	0.068150954	0.203454756				1546	0.012665894
1346.4	0.066741001	0.203012098				1546.4	0.012619466
1346.8	0.065424722	0.202617178				1546.8	0.012531476
1347.2	0.064137514	0.202131122				1547.2	0.012418071
1347.6	0.062557979	0.201740542				1547.6	0.01223228
1348	0.061206169	0.201487388				1548	0.011987702
1348.4	0.059801061	0.201322476				1548.4	0.011699321
1348.8	0.058898239	0.201222661				1548.8	0.011420442
1349.2	0.057838755	0.201134419				1549.2	0.011162731
1349.6	0.056882636	0.201066429				1549.6	0.0109095
1350	0.05615986	0.200931896				1550	0.010678363
1350.4	0.055017537	0.200745285				1550.4	0.010484461
1350.8	0.053924171	0.200383637				1550.8	0.010335288
1351.2	0.05269699	0.199797766				1551.2	0.010230457
1351.6	0.051753758	0.199015159				1551.6	0.01016348
1352	0.051081419	0.198128397				1552	0.010116125
1352.4	0.049919513	0.197127354				1552.4	0.010072323
1352.8	0.048813092	0.196027942				1552.8	0.010056641
1353.2	0.047652818	0.194853308				1553.2	0.010038023
1353.6	0.046721009	0.193792955				1553.6	0.010003492
1354	0.045627643	0.192803485				1554	0.009958686
1354.4	0.044653404	0.191999178				1554.4	0.009879881
1354.8	0.044056493	0.191151474				1554.8	0.009795044
1355.2	0.043210522	0.190338489				1555.2	0.009698039
1355.6	0.042206239	0.189512483				1555.6	0.009598484
1356	0.041165678	0.188780507				1556	0.009497957
1356.4	0.040350319	0.188018152				1556.4	0.009399754
1356.8	0.039854332	0.187213846				1556.8	0.009303777
1357.2	0.039265826	0.186383501				1557.2	0.009224996
1357.6	0.038888188	0.18553869				1557.6	0.009155268
1358	0.038112246	0.184666394				1558	0.009095568
1358.4	0.037405118	0.183864981				1558.4	0.00904598
1358.8	0.03676737	0.183111305				1558.8	0.009012839
1359.2	0.036385068	0.182461785				1559.2	0.008979312
1359.6	0.036152358	0.181752954				1559.6	0.00895161
1360	0.035785158	0.181081734				1560	0.008916777
1360.4	0.035349534	0.180532028				1560.4	0.008882338
1360.8	0.034584427	0.180216671				1560.8	0.00882864
1361.2	0.034020368	0.180074905				1561.2	0.00875794
1361.6	0.033450117	0.180125535				1561.6	0.008678463
1362	0.033196558	0.180231137				1562	0.00856875
1362.4	0.033212224	0.180368563				1562.4	0.008441586
1362.8	0.032814545	0.180552281				1562.8	0.00831399
1363.2	0.032247841	0.180686814				1563.2	0.008176203
1363.6	0.03141474	0.180817007				1563.6	0.008040333
1364	0.030803816	0.18088789				1564	0.007898862
1364.4	0.030055708	0.180983366				1564.4	0.007746653
1364.8	0.029898727	0.181038336				1564.8	0.007574706
1365.2	0.029502394	0.18101953				1565.2	0.007376997
1365.6	0.029015463	0.181015191				1565.6	0.007181032
1366	0.028349006	0.18116419				1566	0.006996786
1366.4	0.027890276	0.181271238				1566.4	0.006823209
1366.8	0.027477955	0.181304509				1566.8	0.006666682
1367.2	0.027420427	0.18130017				1567.2	0.006538614
1367.6	0.027394388	0.181268345				1567.6	0.006425503
1368	0.027437443	0.181310296				1568	0.006339058
1368.4	0.02702165	0.181294383				1568.4	0.006276678
1368.8	0.026737701	0.181369606				1568.8	0.006225668
1369.2	0.026647131	0.181650245				1569.2	0.006174396
1369.6	0.026622652	0.182043719				1569.6	0.006124446
1370	0.026669161	0.182521095				1570	0.006076627
1370.4	0.026443961	0.182965199				1570.4	0.006032485
1370.8	0.026536978	0.183360119				1570.8	0.005985511
1371.2	0.026867436	0.183581448				1571.2	0.005937621
1371.6	0.027148937	0.183676923				1571.6	0.005881718
1372	0.02773397	0.183688496				1572	0.005821942
1372.4	0.027785374	0.183569876				1572.4	0.005764026
1372.8	0.027557725	0.183393391				1572.8	0.005695641
1373.2	0.027383929	0.183284897				1573.2	0.005637896
1373.6	0.026904153	0.183234266				1573.6	0.005578659
1374	0.02647823	0.183179295				1574	0.005518681
1374.4	0.02656033	0.183046209				1574.4	0.005458888
1374.8	0.026597069	0.183038976				1574.8	0.005399111
1375.2	0.026696649	0.182962306				1575.2	0.005339931
1375.6	0.026199014	0.182939161				1575.6	0.005284085
1376	0.02592614	0.183089606				1576	0.005229832
1376.4	0.025727589	0.183377479				1576.4	0.005180081
1376.8	0.025351668	0.183840389				1576.8	0.005132927
1377.2	0.025049044	0.184190464				1577.2	0.005082381
1377.6	0.024558816	0.184436385				1577.6	0.00502085
1378	0.023687789	0.184510162				1578	0.004960996
1378.4	0.02305879	0.184320658				1578.4	0.004905166
1378.8	0.022782188	0.183970582				1578.8	0.004840321
1379.2	0.022669831	0.183426663				1579.2	0.004772888
1379.6	0.022565513	0.182780035				1579.6	0.004709271
1380	0.022594415	0.1820307				1580	0.004645724
1380.4	0.02188038	0.181180102				1580.4	0.004583049
1380.8	0.0219626	0.180300573				1580.8	0.004501564
1381.2	0.021990497	0.179212735				1581.2	0.00439781
1381.6	0.022336439	0.178236284				1581.6	0.004275285
1382	0.022336439	0.177115173				1582	0.004126699
1382.4	0.022651819	0.176090985				1582.4	0.003951413
1382.8	0.022446305	0.175004593				1582.8	0.003770793
1383.2	0.022656227	0.174080219				1583.2	0.003610645
1383.6	0.022341449	0.173252768				1583.6	0.003464986
1384	0.022300755	0.172604694				1584	0.003343764
1384.4	0.022300755	0.172054988				1584.4	0.003216501
1384.8	0.022804281	0.171372196				1584.8	0.003060478
1385.2	0.0226417	0.170779092				1585.2	0.002876861
1385.6	0.022322137	0.170222153				1585.6	0.002663592
1386	0.022341661	0.169747671				1586	0.002404161
1386.4	0.022174307	0.169153121				1586.4	0.002130023
1386.8	0.022310431	0.168678638				1586.8	0.001888944
1387.2	0.022734897	0.168098554				1587.2	0.001689401
1387.6	0.02309777	0.167459159				1587.6	0.001564206
1388	0.022837194	0.166617241				1588	0.001458019
1388.4	0.022131039	0.165928663				1588.4	0.001375951
1388.8	0.021775939	0.165357258				1588.8	0.001306882
1389.2	0.021719989	0.164921833				1589.2	0.001248126
1389.6	0.021719989	0.164511001				1589.6	0.001193696
1390	0.022425794	0.164291118				1590	0.001169772
1390.4	0.021890423	0.16433307				1590.4	0.001148358
1390.8	0.022621911	0.164597796				1590.8	0.001137506
1391.2	0.021991349	0.164950765				1591.2	0.001147833
1391.6	0.021769128	0.165348579				1591.6	0.001139913
1392	0.022530763	0.165720353				1592	0.00114536
1392.4	0.023357474	0.166086341				1592.4	0.001153129
1392.8	0.024055363	0.166330816				1592.8	0.001182182
1393.2	0.024002181	0.166469689				1593.2	0.001201859
1393.6	0.024726396	0.166531892				1593.6	0.001210735
1394	0.025867567	0.166552145				1594	0.001236592
1394.4	0.025867567	0.166637494				1594.4	0.001250854
1394.8	0.026230999	0.166724289				1594.8	0.001276208
1395.2	0.027509748	0.166857376				1595.2	0.001310208
1395.6	0.028601902	0.166960084				1595.6	0.001375255
1396	0.028601902	0.167161161				1596	0.001453035
1396.4	0.028601902	0.16736513				1596.4	0.001511804
1396.8	0.028601902	0.167574887				1596.8	0.001547952
1397.2	0.028601902	0.167894584				1597.2	0.001576455
1397.6	0.028601902	0.168328562				1597.6	0.001665305
1398	0.028601902	0.168872481				1598	0.001748662
1398.4	0.028601902	0.169414954				1598.4	0.001833546
1398.8	0.028601902	0.17002831				1598.8	0.001994795
1399.2	0.028601902	0.170735694				1599.2	0.002123521
1399.6	0.028601902	0.17127672				1599.6	0.002385131
1400	0.028601902	0.171761329				1600	0.002330321
1400.4	0.028601902	0.171926241
1400.8	0.028601902	0.17187561
1401.2	0.028601902	0.171547233
1401.6	0.028601902	0.17109445
1402	0.028601902	0.17048254
1402.4	0.028601902	0.169618924
1402.8	0.028601902	0.168658385
1403.2	0.028601902	0.167611051
1403.6	0.028601902	0.166559378
1404	0.028601902	0.165597393
1404.4	0.028601902	0.164777174
1404.8	0.028601902	0.164108848
1405.2	0.028601902	0.163585181
1405.6	0.028601902	0.163149756
1406	0.028601902	0.162776535
1406.4	0.028601902	0.162746156
1406.8	0.028601902	0.162950126
1407.2	0.028601902	0.163233658
1407.6	0.028601902	0.163619899
1408	0.028601902	0.164095828
1408.4	0.029789774	0.164613709
1408.8	0.029948444	0.16504624
1409.2	0.028882672	0.165270462
1409.6	0.028653376	0.165559781
1410	0.029243468	0.165792683
1410.4	0.029158609	0.16611238
1410.8	0.026699584	0.166433524
1411.2	0.02514416	0.166850143
1411.6	0.021838604	0.167451926
1412	0.021462616	0.168049369
1412.4	0.019269356	0.168672851
1412.8	0.012376253	0.169345518
1413.2	0.012219592	0.169899563
1413.6	NaN	0.17030027
1414	NaN	0.170647452
1414.4	NaN	0.170670598
1414.8	NaN	0.170553423
1415.2	NaN	0.170123785
1415.6	NaN	0.169523449
1416	NaN	0.168852229
1416.4	NaN	0.168105787
1416.8	NaN	0.167476518
1417.2	NaN	0.166747435
1417.6	NaN	0.166106594
1418	NaN	0.165723246
1418.4	NaN	0.165497578
1418.8	NaN	0.165486005
1419.2	NaN	0.165698654
1419.6	NaN	0.165963381
1420	NaN	0.166301884
1420.4	NaN	0.16684291
1420.8	NaN	0.167574887
1421.2	NaN	0.16836328
1421.6	NaN	0.169258722
1422	NaN	0.170060135
1422.4	NaN	0.170595375
1422.8	NaN	0.171152313
1423.2	NaN	0.171434399
1423.6	NaN	0.171305652
1424	NaN	0.171422826
1424.4	NaN	0.171233323
1424.8	NaN	0.17129408
1425.2	NaN	0.171321565
1425.6	NaN	0.17148069
1426	NaN	0.171746863
1426.4	NaN	0.172159143
1426.8	NaN	0.172577208
1427.2	NaN	0.172840488
1427.6	NaN	0.173348243
1428	NaN	0.173559446
1428.4	NaN	0.173680959
1428.8	NaN	0.173563785
1429.2	NaN	0.173520388
1429.6	NaN	0.173293272
1430	NaN	0.172976468
1430.4	NaN	0.172763819
1430.8	NaN	0.172507772
1431.2	NaN	0.172247385
1431.6	NaN	0.17207524
1432	NaN	0.172027503
1432.4	NaN	0.172162036
1432.8	NaN	0.172426763
1433.2	NaN	0.173105215
1433.6	NaN	0.174068647
1434	NaN	0.175160825
1434.4	NaN	0.176536536
1434.8	NaN	0.178064139
1435.2	NaN	0.179700237
1435.6	NaN	0.181253879
1436	NaN	0.183135897
1436.4	NaN	0.184916654
1436.8	NaN	0.186350229
1437.2	NaN	0.187555242
1437.6	NaN	0.188673459
1438	NaN	0.189461853
1438.4	NaN	0.190403585
1438.8	NaN	0.190957631
1439.2	NaN	0.191753257
1439.6	NaN	0.192129372
1440	NaN	0.192467875
1440.4	NaN	0.192813611
1440.8	NaN	0.19322589
1441.2	NaN	0.193638169
1441.6	NaN	0.193937614
1442	NaN	0.194138691
1442.4	NaN	0.19448298
1442.8	NaN	0.194859095
1443.2	NaN	0.195462324
1443.6	NaN	0.196000457
1444	NaN	0.196395377
1444.4	NaN	0.19620298
1444.8	NaN	0.195912215
1445.2	NaN	0.195489809
1445.6	NaN	0.194801231
1446	NaN	0.193991138
1446.4	NaN	0.19335753
1446.8	NaN	0.192255225
1447.2	NaN	0.191316386
1447.6	NaN	0.190483148
1448	NaN	0.189952248
1448.4	NaN	0.189629657
1448.8	NaN	0.189942122
1449.2	NaN	0.190163451
1449.6	NaN	0.190182256
1450	NaN	0.189882811
1450.4	NaN	0.189725133
1450.8	NaN	0.189524056
1451.2	NaN	0.189299834
1451.6	NaN	0.188815225
1452	NaN	0.188421752
1452.4	NaN	0.188135326
1452.8	NaN	0.188368228
1453.2	NaN	0.188693711
1453.6	NaN	0.189443047
1454	NaN	0.190284965
1454.4	NaN	0.191568093
1454.8	NaN	0.192702223
1455.2	NaN	0.194199448
1455.6	NaN	0.195424713
1456	NaN	0.19693785
1456.4	NaN	0.198767791
1456.8	NaN	0.20077711
1457.2	NaN	0.202659129
1457.6	NaN	0.20422145
1458	NaN	0.205167523
1458.4	NaN	0.205932771
1458.8	NaN	0.206039819
1459.2	NaN	0.206790601
1459.6	NaN	0.206825319
1460	NaN	0.20688463
1460.4	NaN	0.207966682
1460.8	NaN	0.208361602
1461.2	NaN	0.209012569
1461.6	NaN	0.210284126
1462	0.195356808	0.211452973
1462.4	0.195356808	0.213683621
1462.8	0.195356808	0.215798542
1463.2	0.195356808	0.218664244
1463.6	0.195356808	0.220032722
1464	0.195356808	0.221699198
1464.4	0.195356808	0.22272628
1464.8	0.195356808	0.223576877
1465.2	0.195356808	0.224771764
1465.6	0.195356808	0.226526482
1466	0.195356808	0.228091697
1466.4	0.112247918	0.229667037
1466.8	0.112247918	0.232236188
1467.2	0.112247918	0.23459269
1467.6	0.112247918	0.236411058
1468	0.112247918	0.237798342
1468.4	0.112247918	0.240138931
1468.8	0.112247918	0.242206114
1469.2	0.112247918	0.244202413
1469.6	0.112247918	0.246265256
1470	0.112247918	0.248069159
1470.4	0.112247918	0.249653179
1470.8	0.112247918	0.251554004
1471.2	0.112247918	0.253375265
1471.6	0.112247918	0.254671413
1472	0.111699602	0.255786737
1472.4	0.111699602	0.257282515
1472.8	0.111699602	0.257139303
1473.2	0.111699602	0.256894828
1473.6	0.111699602	0.256955585
1474	0.111699602	0.256608403
1474.4	0.111699602	0.256107881
1474.8	0.111699602	0.25546704
1475.2	0.111699602	0.254994004
1475.6	0.111699602	0.254331464
1476	0.111699602	0.254418259
1476.4	0.111699602	0.254856577
1476.8	0.111699602	0.255788184
1477.2	0.111699602	0.256086182
1477.6	0.111699602	0.257175468
1478	0.111699602	0.258150472
1478.4	0.111699602	0.260268285
1478.8	0.111699602	0.262731835
1479.2	0.111699602	0.266537823
1479.6	0.111699602	0.273650726
1480	0.111699602	0.274261188
1480.4	0.111699602	0.274991954
1480.8	0.111699602	0.275895765
1481.2	0.220853457	0.279591246
1481.6	0.197612733	0.283660261
1482	0.197612733	0.283212905
1482.4	0.197612733	0.283226193
1482.8	0.197612733	0.282817225
1483.2	0.197612733	0.283291156
1483.6	0.197612733	0.281832452
1484	0.197612733	0.280856538
1484.4	0.197612733	0.279761034
1484.8	0.197612733	0.280828486
1485.2	0.197612733	0.28068675
1485.6	0.197612733	0.280976128
1486	0.197612733	0.281817688
1486.4	0.197612733	0.283235052
1486.8	0.197612733	0.284171102
1487.2	0.197612733	0.28508796
1487.6	0.197612733	0.286249903
1488	0.197612733	0.287475332
1488.4	0.197612733	0.288776058
1488.8	0.197612733	0.290348446
1489.2	0.197612733	0.291882447
1489.6	0.197612733	0.293326387
1490	0.197612733	0.293847563
1490.4	0.197612733	0.294413032
1490.8	0.197612733	0.295040511
1491.2	0.197612733	0.296254129
1491.6	0.197612733	0.297297958
1492	0.197612733	0.297956442
1492.4	0.197612733	0.298037645
1492.8	0.197612733	0.297703974
1493.2	0.197612733	0.296855032
1493.6	0.197612733	0.296369289
1494	0.197612733	0.295041987
1494.4	0.197612733	0.294712745
1494.8	0.197612733	0.295282644
1495.2	0.197612733	0.294439608
1495.6	0.197612733	0.292571936
1496	0.197612733	0.291590116
1496.4	0.197612733	0.290713122
1496.8	0.197612733	0.289598424
1497.2	0.197612733	0.290534475
1497.6	0.197612733	0.290249526
1498	0.197612733	0.291327313
1498.4	0.197612733	0.291272685
1498.8	0.197612733	0.292861314
1499.2	0.197612733	0.296917041
[truncated: 252 more rows]
