# Supplementary material for: Light phase detection with on-chip petahertz electronic networks
Source: Nat Commun. 2020 Jul 8;11:3407. doi: 10.1038/s41467-020-17250-0 (PMC7343884; doi:10.1038/s41467-020-17250-0)
Supplement: Supplementary file 3 — Source Data [file 41467_2020_17250_MOESM3_ESM.zip › Source Data/figure_4c.csv]

optical field (GV/m)	Icep_before	Icep_after
0.5	0.000445527	0.000169132
0.530612245	0.000738907	0.000268077
0.56122449	0.001185218	0.000412883
0.591836735	0.001810407	0.000621602
0.62244898	0.002632529	0.000914964
0.653061224	0.003664902	0.001314911
0.683673469	0.004920051	0.001843869
0.714285714	0.006413747	0.002524654
0.744897959	0.008168163	0.003380575
0.775510204	0.010213376	0.004435292
0.806122449	0.012586982	0.005712193
0.836734694	0.015332213	0.007233317
0.867346939	0.01849541	0.009018053
0.897959184	0.022123758	0.01108193
0.928571429	0.026263925	0.013435862
0.959183673	0.030961825	0.016086067
0.989795918	0.036263338	0.019034798
1.020408163	0.042215571	0.02228188
1.051020408	0.048868218	0.02582696
1.081632653	0.056274628	0.029672278
1.112244898	0.064492318	0.033825718
1.142857143	0.073582818	0.038303841
1.173469388	0.083610843	0.043134562
1.204081633	0.094642938	0.048359134
1.234693878	0.10674573	0.054033107
1.265306122	0.119984019	0.060226043
1.295918367	0.134418876	0.067019899
1.326530612	0.150105912	0.074506185
1.357142857	0.167093819	0.082782221
1.387755102	0.185423247	0.091946938
1.418367347	0.205126033	0.102096764
1.448979592	0.226224761	0.113322039
1.479591837	0.248732615	0.125704275
1.510204082	0.272653486	0.139314406
1.540816327	0.297982269	0.154211971
1.571428571	0.324705309	0.1704451
1.602040816	0.352800946	0.188051099
1.632653061	0.382240136	0.207057415
1.663265306	0.412987104	0.227482829
1.693877551	0.445000013	0.249338716
1.724489796	0.478231633	0.272630288
1.755102041	0.512630003	0.297357753
1.785714286	0.548139062	0.323517345
1.816326531	0.584699267	0.351102218
1.846938776	0.622248176	0.380103174
1.87755102	0.660721002	0.410509252
1.908163265	0.700051141	0.442308151
1.93877551	0.74017067	0.475486525
1.969387755	0.781010822	0.510030142
2	0.822502427	0.54592392
