# Supplementary material for: Light phase detection with on-chip petahertz electronic networks
Source: Nat Commun. 2020 Jul 8;11:3407. doi: 10.1038/s41467-020-17250-0 (PMC7343884; doi:10.1038/s41467-020-17250-0)
Supplement: Supplementary file 3 — Source Data [file 41467_2020_17250_MOESM3_ESM.zip › Source Data/figure_5a_photocurrent_spectrum.csv]

Frequency (Hz)	Current Amplitude (pA)
90	0.287016724251393
90.0125	0.289392035135731
90.025	0.291360772925938
90.0375	0.292919357503051
90.05	0.294086211849519
90.0625	0.294902526269274
90.075	0.295429263953319
90.0875	0.295746344017978
90.1	0.295948221822669
90.1125	0.296373328759522
90.125	0.29690065678607
90.1375	0.297643494805447
90.15	0.298710478557415
90.1625	0.300200849432509
90.175	0.302197286553007
90.1875	0.304760561752993
90.2	0.307924666111697
90.2125	0.311918098224518
90.225	0.31649241697077
90.2375	0.321584980992583
90.25	0.327100978292637
90.2625	0.332917782643102
90.275	0.338889067395217
90.2875	0.344853737111837
90.3	0.350640770590073
90.3125	0.356314958989936
90.325	0.361484577817644
90.3375	0.365998360652067
90.35	0.369724965345864
90.3625	0.372557243923669
90.375	0.374416546108742
90.3875	0.375253447685694
90.4	0.375048996799085
90.4125	0.374039503261353
90.425	0.372034071020384
90.4375	0.369090097401705
90.45	0.365283793782314
90.4625	0.36070514274127
90.475	0.355452458143139
90.4875	0.34962529942783
90.5	0.343321278105509
90.5125	0.336817829100539
90.525	0.330002121205304
90.5375	0.322941016286256
90.55	0.315686553403847
90.5625	0.308276580362505
90.575	0.300734766862762
90.5875	0.29307200480428
90.6	0.285289764975893
90.6125	0.277522071194346
90.625	0.269612314258826
90.6375	0.261551237810108
90.65	0.253334660084245
90.6625	0.244968365304584
90.675	0.236473782902038
90.6875	0.227894164032342
90.7	0.219301983575161
90.7125	0.210903105714449
90.725	0.202745616475425
90.7375	0.195031805098553
90.75	0.188016023253339
90.7625	0.182000934063537
90.775	0.177322855266883
90.7875	0.174323262934125
90.8	0.17330709737342
90.8125	0.174568195843344
90.825	0.178132113893032
90.8375	0.183954654738607
90.85	0.191858606791564
90.8625	0.201566564687698
90.875	0.212742050380267
90.8875	0.225027664965888
90.9	0.23807341304732
90.9125	0.251650650704504
90.925	0.265382930875367
90.9375	0.279016486968064
90.95	0.292334825157729
90.9625	0.305157582242356
90.975	0.317337596259882
90.9875	0.328758041726739
91	0.339329706922338
91.0125	0.349108793931061
91.025	0.357935259509314
91.0375	0.365779920170586
91.05	0.372627159503974
91.0625	0.378471465238795
91.075	0.383314818393445
91.0875	0.387164241633961
91.1	0.390029101478338
91.1125	0.392044321473989
91.125	0.393096425829592
91.1375	0.393192700847816
91.15	0.392337864601418
91.1625	0.390535081650804
91.175	0.387785120911053
91.1875	0.384087815479742
91.2	0.379443144621167
91.2125	0.373960158305668
91.225	0.367530678991564
91.2375	0.360161560969518
91.25	0.351864320441843
91.2625	0.342658357551658
91.275	0.33257224778986
91.2875	0.321644368829924
91.3	0.309925878235426
91.3125	0.297558817715086
91.325	0.284536289425444
91.3375	0.270949903118639
91.35	0.256906500501642
91.3625	0.242528039616041
91.375	0.227952626657382
91.3875	0.213334432288836
91.4	0.198845115605086
91.4125	0.184719530640374
91.425	0.171120045582042
91.4375	0.158284664449845
91.45	0.146479691425126
91.4625	0.135999191174066
91.475	0.127156399760295
91.4875	0.120260155496324
91.5	0.115573115385889
91.5125	0.113279565677133
91.525	0.113362846647392
91.5375	0.11566384482629
91.55	0.119882671808731
91.5625	0.125635643827697
91.575	0.132512339048105
91.5875	0.14011611256383
91.6	0.148082831550454
91.6125	0.156118032270459
91.625	0.163906162178242
91.6375	0.171193005114111
91.65	0.177756392290123
91.6625	0.183405493374653
91.675	0.18798167463878
91.6875	0.191360210075136
91.7	0.193452642783706
91.7125	0.194243635674377
91.725	0.193688164326063
91.7375	0.191815679755332
91.75	0.188695535188303
91.7625	0.184435530741775
91.775	0.179178486431826
91.7875	0.173097602525281
91.8	0.166390654785658
91.8125	0.159298666033335
91.825	0.152017038518713
91.8375	0.144768677551465
91.85	0.137765634321481
91.8625	0.131198704261894
91.875	0.125228051969197
91.8875	0.119975309960008
91.9	0.115519868420978
91.9125	0.111915794238347
91.925	0.109147652288082
91.9375	0.107192280505641
91.95	0.106014409397968
91.9625	0.105580324871635
91.975	0.105868810326743
91.9875	0.106879184128623
92	0.108634156691162
92.0125	0.111194244455367
92.025	0.114609183750692
92.0375	0.118953982699193
92.05	0.124305510738664
92.0625	0.130732379309795
92.075	0.138285556006403
92.0875	0.146990509897748
92.1	0.156841050111251
92.1125	0.167816328168626
92.125	0.179822523617038
92.1375	0.19274856679104
92.15	0.206452452153032
92.1625	0.220764954193368
92.175	0.235495541359067
92.1875	0.250438215933591
92.2	0.265378314863894
92.2125	0.280128988146532
92.225	0.29445033537084
92.2375	0.308139335366324
92.25	0.321009189899604
92.2625	0.332894277511645
92.275	0.343653531918414
92.2875	0.353174319564716
92.3	0.361373491003421
92.3125	0.368235590349439
92.325	0.37370362588554
92.3375	0.377784396183855
92.35	0.380511629257241
92.3625	0.381942862218945
92.375	0.382155662001756
92.3875	0.381244344220344
92.4	0.37931457920834
92.4125	0.376514674348823
92.425	0.372928813582432
92.4375	0.368675738285014
92.45	0.36387099362274
92.4625	0.358624455384738
92.475	0.35303689608878
92.4875	0.34719756623571
92.5	0.341181843010439
92.5125	0.33507648380631
92.525	0.328895652145175
92.5375	0.322661897347673
92.55	0.316379123837209
92.5625	0.310032095112748
92.575	0.303588702029572
92.5875	0.297001851846079
92.6	0.290214058928922
92.6125	0.283182450021183
92.625	0.27582077514212
92.6375	0.268069020962886
92.65	0.259876316735481
92.6625	0.251205991170593
92.675	0.242038116832866
92.6875	0.232372007780628
92.7	0.222227001059727
92.7125	0.211654955056573
92.725	0.200695839518411
92.7375	0.189419402385289
92.75	0.177906309612672
92.7625	0.166246608987973
92.775	0.154536597607169
92.7875	0.142879827127555
92.8	0.131389915899204
92.8125	0.120204388439025
92.825	0.109473558451345
92.8375	0.099401911450434
92.85	0.090260650341109
92.8625	0.082406522800079
92.875	0.076280207131339
92.8875	0.072354060010479
92.9	0.071005351910965
92.9125	0.072360590102624
92.925	0.076208660925121
92.9375	0.082089676573854
92.95	0.089448057552973
92.9625	0.097755204465031
92.975	0.106562798386679
92.9875	0.115509306984329
93	0.124309211243576
93.0125	0.132745790893723
93.025	0.140642774432247
93.0375	0.14787401732556
93.05	0.154353781942653
93.0625	0.160033746441181
93.075	0.164900864157833
93.0875	0.168975797083488
93.1	0.172311607270085
93.1125	0.174999399998972
93.125	0.177144559611635
93.1375	0.1788864025017
93.15	0.180387721311624
93.1625	0.181830896714502
93.175	0.183412199703292
93.1875	0.185334049758807
93.2	0.187795180981835
93.2125	0.190987028355331
93.225	0.195059298676069
93.2375	0.200130332533577
93.25	0.206271035290949
93.2625	0.2135
93.275	0.221783746023012
93.2875	0.231039715200655
93.3	0.241144977140309
93.3125	0.251953269476703
93.325	0.263280268915086
93.3375	0.274937811150085
93.35	0.286734807792845
93.3625	0.298484672973337
93.375	0.310013225524331
93.3875	0.32116350975788
93.4	0.331800542495036
93.4125	0.341825613434687
93.425	0.35114761853101
93.4375	0.359714122602936
93.45	0.367501972783821
93.4625	0.374515754007759
93.475	0.380785306964436
93.4875	0.386362200532091
93.5	0.39131464322205
93.5125	0.395733875224247
93.525	0.399695196368433
93.5375	0.403284452960934
93.55	0.406582586936529
93.5625	0.409660347116974
93.575	0.412574659910179
93.5875	0.415366645266564
93.6	0.418060342534424
93.6125	0.420671962460062
93.625	0.423181816717117
93.6375	0.425565447375606
93.65	0.427785694010447
93.6625	0.429796463456832
93.675	0.431544551581873
93.6875	0.432972747410273
93.7	0.434022810460464
93.7125	0.434647788444851
93.725	0.434785521838067
93.7375	0.434391240703585
93.75	0.433429463696228
93.7625	0.431877760483218
93.775	0.429728693479968
93.7875	0.426991861749144
93.8	0.423696294531826
93.8125	0.419898082872499
93.825	0.415656649170923
93.8375	0.411057660188933
93.85	0.406201243228033
93.8625	0.40119907776564
93.875	0.396167956806201
93.8875	0.391224040672349
93.9	0.386476001842288
93.9125	0.38202480285971
93.925	0.377937097940914
93.9375	0.374262407943945
93.95	0.371023247250088
93.9625	0.368215290285452
93.975	0.36581033336963
93.9875	0.363761597753254
94	0.362008770611984
94.0125	0.360492579673979
94.025	0.359144121488853
94.0375	0.357907320405716
94.05	0.356739961316363
94.0625	0.355614327607873
94.075	0.35452023919658
94.0875	0.353463505895587
94.1	0.352464111648264
94.1125	0.351556183276585
94.125	0.350771934453143
94.1375	0.350149396686614
94.15	0.34972546375693
94.1625	0.349531329067939
94.175	0.349590903771823
94.1875	0.34992049096902
94.2	0.35052760233682
94.2125	0.351417486758983
94.225	0.352581763566977
94.2375	0.354012499779316
94.25	0.355701068314392
94.2625	0.357638434735418
94.275	0.359816897880019
94.2875	0.36223010642408
94.3	0.364872032362032
94.3125	0.367740329580534
94.325	0.370823408106878
94.3375	0.374109810082548
94.35	0.377582507539743
94.3625	0.381218441316786
94.375	0.384986233520109
94.3875	0.388846049227712
94.4	0.392749984086569
94.4125	0.396645055433696
94.425	0.400463731191727
94.4375	0.404136053823462
94.45	0.40758637121474
94.4625	0.410736046628489
94.475	0.413504232142792
94.4875	0.415810112912132
94.5	0.417574185025847
94.5125	0.418723536477232
94.525	0.419184505915951
94.5375	0.418893542561831
94.55	0.41779612252868
94.5625	0.415850033064806
94.575	0.413026391408588
94.5875	0.409312838792042
94.6	0.404714899651594
94.6125	0.399261631014051
94.625	0.392998600506414
94.6375	0.385997409317731
94.65	0.378352745463807
94.6625	0.37018171213608
94.675	0.361622731586387
94.6875	0.352829774820663
94.7	0.343969330028129
94.7125	0.335214632735506
94.725	0.326731388146287
94.7375	0.318674834274688
94.75	0.311177361001728
94.7625	0.30434002365775
94.775	0.298224998952133
94.7875	0.292851498203441
94.8	0.288194986077135
94.8125	0.284192188492224
94.825	0.280743655315663
94.8375	0.277727834399075
94.85	0.275010090723959
94.8625	0.272452931714819
94.875	0.269925452671659
94.8875	0.267309371328429
94.9	0.264504442306741
94.9125	0.261430774776039
94.925	0.258025967685425
94.9375	0.25424702554799
94.95	0.25006619123744
94.9625	0.245469550046437
94.975	0.240453945694389
94.9875	0.235025530528068
95	0.229199258288503
95.0125	0.222999943946181
95.025	0.21646161322507
95.0375	0.209631259596464
95.05	0.202571357797691
95.0625	0.195360653663935
95.075	0.188096251956279
95.0875	0.180892357494727
95.1	0.173877514359966
95.1125	0.167188277100998
95.125	0.160958193329821
95.1375	0.155306455113752
95.15	0.150322336996203
95.1625	0.146051360828991
95.175	0.142484490384041
95.1875	0.13955463087981
95.2	0.137141022309155
95.2125	0.135082067647782
95.225	0.133192398431742
95.2375	0.131283700435355
95.25	0.129182854899557
95.2625	0.126747051247751
95.275	0.123874472753671
95.2875	0.120510518213142
95.3	0.116650375052976
95.3125	0.112338194751385
95.325	0.107662992713374
95.3375	0.102753491424866
95.35	0.097769524904236
95.3625	0.09289224940758
95.375	0.088310701503272
95.3875	0.084207689672618
95.4	0.080743792331052
95.4125	0.078043417403392
95.425	0.076185661380604
95.4375	0.075204454655293
95.45	0.075098934746107
95.4625	0.075851137104199
95.475	0.077446562221961
95.4875	0.079889736512271
95.5	0.083212529104697
95.5125	0.087472995833
95.525	0.092747560614822
95.5375	0.099119599474574
95.55	0.106668388006944
95.5625	0.11546005802874
95.575	0.125542881120357
95.5875	0.13694520802131
95.6	0.149675114832092
95.6125	0.163721699844584
95.625	0.179054335328693
95.6375	0.195622531933313
95.65	0.213354423436684
95.6625	0.232156197418893
95.675	0.251910003771188
95.6875	0.272474218963923
95.7	0.293683588237409
95.7125	0.315352104797161
95.725	0.337275036135199
95.7375	0.359233419937511
95.75	0.381000196850343
95.7625	0.402345063347371
95.775	0.423042078285364
95.7875	0.442875038808917
95.8	0.461644235315464
95.8125	0.479173402851202
95.825	0.495311820977453
95.8375	0.509940486723696
95.85	0.522975429633171
95.8625	0.534367757260859
95.875	0.544105642315902
95.8875	0.552211961116381
95.9	0.558743993256303
95.9125	0.563788258125335
95.925	0.56745748739443
95.9375	0.569883803946032
95.95	0.571215239642641
95.9625	0.571607776364178
95.975	0.571218653406907
95.9875	0.570200885653469
96	0.568695876545628
96.0125	0.566828545505605
96.025	0.564700185939406
96.0375	0.562385588364425
96.05	0.559930308163436
96.0625	0.557346974514081
96.075	0.55461653419277
96.0875	0.551688816272362
96.1	0.548483956009654
96.1125	0.544899761424062
96.125	0.540813738730813
96.1375	0.53609229615804
96.15	0.530596739530126
96.1625	0.524191472650977
96.175	0.516751971452456
96.1875	0.508171280180216
96.2	0.498367183911621
96.2125	0.487286260836482
96.225	0.474909096564806
96.2375	0.461252100266221
96.25	0.446369633823808
96.2625	0.430351890898599
96.275	0.413324509314413
96.2875	0.395443485216282
96.3	0.376892093310539
96.3125	0.357875886306971
96.325	0.338615120749207
96.3375	0.319341118555065
96.35	0.300288611172652
96.3625	0.281691941666779
96.375	0.263778695121498
96.3875	0.246767704532015
96.4	0.230863162934237
96.4125	0.216253404597477
96.425	0.203107237684923
96.4375	0.191568747451143
96.45	0.181752372749299
96.4625	0.173735661278852
96.475	0.167551141446425
96.4875	0.163180666747014
96.5	0.160552810626286
96.5125	0.159546341230377
96.525	0.160000437499402
96.5375	0.161728491614805
96.55	0.164533765531577
96.5625	0.168223333696607
96.575	0.172618741740288
96.5875	0.177562129971456
96.6	0.182918861793966
96.6125	0.188577318360401
96.625	0.19444593078797
96.6375	0.200449033422464
96.65	0.206521911670408
96.6625	0.212605714880856
96.675	0.218642173424982
96.6875	0.224570033619804
96.7	0.230321948585019
96.7125	0.235823026865487
96.725	0.240991182411307
96.7375	0.245738784077728
96.75	0.249975798828607
96.7625	0.253613879746358
96.775	0.256570847915347
96.7875	0.258775481837055
96.8	0.260172923264509
96.8125	0.260727923322378
96.825	0.260429261028787
96.8375	0.259290667012911
96.85	0.257353550587514
96.8625	0.254685296002734
96.875	0.251378996736004
96.8875	0.247550196929835
96.9	0.243332796803061
96.9125	0.238875490580344
96.925	0.234335336643879
96.9375	0.229872682152534
96.95	0.225646183216114
96.9625	0.221807641888191
96.975	0.218497162452971
96.9875	0.215842083477713
97	0.213954936844187
97.0125	0.212933381600913
97.025	0.212861057969747
97.0375	0.213808956781516
97.05	0.215836106803287
97.0625	0.218990867389487
97.075	0.223309594509506
97.0875	0.228816957413562
97.1	0.235523777992796
97.1125	0.243426888407998
97.125	0.252508217688059
97.1375	0.262735418244286
97.15	0.274063587512095
97.1625	0.286436293091501
97.175	0.299787674863394
97.1875	0.314044503215707
97.2	0.329127482899863
97.2125	0.344951300910723
97.225	0.36142378172998
97.2375	0.378445702842561
97.25	0.395908575304956
97.2625	0.413693243841376
97.275	0.431667638351544
97.2875	0.44968744701181
97.3	0.467594215105362
97.3125	0.485218404432478
97.325	0.502380881403741
97.3375	0.518897581416603
97.35	0.534583669784254
97.3625	0.54926004770054
97.375	0.562759406851631
97.3875	0.574933343962585
97.4	0.585657408388214
97.4125	0.594837288676492
97.425	0.6024110307755
97.4375	0.608352529377498
97.45	0.612670466074545
97.4625	0.615406532302022
97.475	0.6166319810065
97.4875	0.616439980857829
97.5	0.614940444270825
97.5125	0.61225084728402
97.525	0.608486483005169
97.5375	0.60375433745854
97.55	0.598146470356551
97.5625	0.591736554557854
97.575	0.584578737211678
97.5875	0.576707421488574
97.6	0.568143511799616
97.6125	0.558898470207246
97.625	0.54898091952271
97.6375	0.538405655616655
97.65	0.527199298178592
97.6625	0.515405665471384
97.675	0.503089455266159
97.6875	0.490336160200326
97.7	0.477252082237469
97.7125	0.463958780496716
97.725	0.450587449891805
97.7375	0.437269996683971
97.75	0.424132703289902
97.7625	0.411287186768565
97.775	0.398822704970517
97.7875	0.386799237331203
97.8	0.375244387033304
97.8125	0.364151822733321
97.825	0.353480480366314
97.8375	0.343159001047619
97.85	0.33309075339913
97.8625	0.323160177002056
97.875	0.313239844208875
97.8875	0.303198614772561
97.9	0.292910225154398
97.9125	0.282260695102949
97.925	0.271154568466032
97.9375	0.259524083660842
97.95	0.247335500888975
97.9625	0.234594330707287
97.975	0.221351575553462
97.9875	0.207707799564677
98	0.193816072604931
98.0125	0.179884935444856
98.025	0.166177029098489
98.0375	0.153006421433873
98.05	0.140729385701779
98.0625	0.129724265270612
98.075	0.120356200505001
98.0875	0.11292322613174
98.1	0.107590310902051
98.1125	0.104335780056508
98.125	0.102940055372047
98.1375	0.10303249487419
98.15	0.104174541035706
98.1625	0.105942130429778
98.175	0.107979419335353
98.1875	0.110019498271897
98.2	0.111880270825557
98.2125	0.113447432760728
98.225	0.114650926729791
98.2375	0.115443990748761
98.25	0.115785081076968
98.2625	0.115626445936905
98.275	0.114910922022234
98.2875	0.113576075825853
98.3	0.111566146298956
98.3125	0.10885056269951
98.325	0.10544811520364
98.3375	0.101456640985201
98.35	0.097087512070297
98.3625	0.092702454120697
98.375	0.08884269806799
98.3875	0.086223894600047
98.4	0.085650715116688
98.4125	0.087824484057693
98.425	0.093111223813244
98.4375	0.101433229269308
98.45	0.112359356530731
98.4625	0.125293096378053
98.475	0.139624800805588
98.4875	0.154807977830602
98.5	0.170380911489521
98.5125	0.185967201409281
98.525	0.201266601799702
98.5375	0.216047610493613
98.55	0.23013941426883
98.5625	0.243426066804687
98.575	0.255838816445042
98.5875	0.267351080042703
98.6	0.277971581281253
98.6125	0.287738944183786
98.625	0.29671307689416
98.6375	0.304972539747434
98.65	0.312607821399273
98.6625	0.319718391713708
98.675	0.326409482092662
98.6875	0.332789197541026
98.7	0.338969098886609
98.7125	0.345062313213136
98.725	0.351181790530204
98.7375	0.357440274731318
98.75	0.363947180233616
98.7625	0.370804598137617
98.775	0.37810263156979
98.7875	0.385912943550744
98.8	0.394281561831136
98.8125	0.403224069222064
98.825	0.412716064625549
98.8375	0.42269214565686
98.85	0.433043762222711
98.8625	0.443619544204265
98.875	0.454228631858451
98.8875	0.46464637091018
98.9	0.474622744924851
98.9125	0.483893066699659
98.925	0.492183908717057
98.9375	0.499227953944889
98.95	0.504772374442184
98.9625	0.508588930276702
98.975	0.510483153492846
98.9875	0.51030069566874
99	0.507935428967108
99.0125	0.503332146797718
99.025	0.496487361369854
99.0375	0.487452818229621
99.05	0.476332027056758
99.0625	0.463276968993711
99.075	0.448481214768244
99.0875	0.432173923322544
99.1	0.414610238657947
99.1125	0.396063000039135
99.125	0.376809301902169
99.1375	0.357123928069795
99.15	0.337269476828248
99.1625	0.317488897443674
99.175	0.298001258386605
99.1875	0.278999910394251
99.2	0.260654752498396
99.2125	0.243118900951777
99.225	0.226535317334847
99.2375	0.211053050203024
99.25	0.196840214387203
99.2625	0.184098587718646
99.275	0.173075575977664
99.2875	0.164066419476991
99.3	0.157400619439696
99.3125	0.153407806189907
99.325	0.15236362754936
99.3375	0.154435844284933
99.35	0.159652716857559
99.3625	0.16791292386234
99.375	0.179033488487489
99.3875	0.19281344610789
99.4	0.209092324105884
99.4125	0.227796619816888
99.425	0.248971183071455
99.4375	0.272807899445745
99.45	0.299666230997088
99.4625	0.330093017193639
99.475	0.364831810564814
99.4875	0.404819095399414
99.5	0.451161334779478
99.5125	0.50509058593484
99.525	0.567896997702928
99.5375	0.640856185114882
99.55	0.725149294973111
99.5625	0.821790423404897
99.575	0.931563739096795
99.5875	1.05497654002352
99.6	1.19221935901075
99.6125	1.34314686464288
99.625	1.50725080859159
99.6375	1.68366044676473
99.65	1.87114523754838
99.6625	2.06812934798576
99.675	2.27272083635452
99.6875	2.48274646309284
99.7	2.69580878402011
99.7125	2.90935130226654
99.725	3.12070665074435
99.7375	3.3272007754267
99.75	3.52622460997594
99.7625	3.71531829053716
99.775	3.89225577268504
99.7875	4.05511035608157
99.8	4.20233030591361
99.8125	4.33279124814478
99.825	4.44581263662786
99.8375	4.54117991275395
99.85	4.61915739069368
99.8625	4.68046258397608
99.875	4.72621624558166
99.8875	4.75788503434037
99.9	4.77721466965846
99.9125	4.78614510853986
99.925	4.78668308957257
99.9375	4.78084040729242
99.95	4.77051726755076
99.9625	4.75741421362488
99.975	4.742948977166
99.9875	4.72817935362016
100	4.71376388886843
100.0125	4.6999457443677
100.025	4.68647468786507
100.0375	4.67269194362308
100.05	4.65754388063065
100.0625	4.63963198971643
100.075	4.6172876237029
100.0875	4.58865775581487
100.1	4.55179360252637
100.1125	4.50476802954381
100.125	4.44573897119478
100.1375	4.37307386171329
100.15	4.28543696721816
100.1625	4.18185006904838
100.175	4.0617631639474
100.1875	3.92508980788975
100.2	3.77223739974037
100.2125	3.60410182985997
100.225	3.42203521314437
100.2375	3.22783596237479
100.25	3.02368897210014
100.2625	2.81209886028212
100.275	2.59581779021564
100.2875	2.37776786083083
100.3	2.16096263271719
100.3125	1.94844104350119
100.325	1.74318386867249
100.3375	1.5480822006599
100.35	1.3658918331991
100.3625	1.19920306870855
100.375	1.05040634994273
100.3875	0.921617328396119
100.4	0.814513044708309
100.4125	0.730033218422285
100.425	0.667958756211789
100.4375	0.626577968013559
100.45	0.602722738910687
100.4625	0.592320268098265
100.475	0.591205378865924
100.4875	0.595780580415307
100.5	0.603309083306393
100.5125	0.61190689651286
100.525	0.62037291204565
100.5375	0.627998128978105
100.55	0.634395893744593
100.5625	0.639374225317224
100.575	0.642853949198416
100.5875	0.64481602027245
100.6	0.645273391672088
100.6125	0.644261282400239
100.625	0.641826222586769
100.6375	0.638032287584257
100.65	0.632957423528629
100.6625	0.626693585414754
100.675	0.619344572915594
100.6875	0.611021889951579
100.7	0.601839721188291
100.7125	0.591911310924196
100.725	0.581338928681023
100.7375	0.570214827937682
100.75	0.558614938933788
100.7625	0.546598298570349
100.775	0.534205812398181
100.7875	0.521459298507563
100.8	0.508365419752367
100.8125	0.494920953284461
100.825	0.481112408902535
100.8375	0.466925529394143
100.85	0.452351025200563
100.8625	0.437390329111196
100.875	0.4220631469342
100.8875	0.40641401304581
100.9	0.390519013621616
100.9125	0.374492656803842
100.925	0.358489400122235
100.9375	0.342709279127368
100.95	0.327397159425674
100.9625	0.312837897320641
100.975	0.299346705343486
100.9875	0.287251805912513
101	0.276870005598295
101.0125	0.268474672920929
101.025	0.262259604209265
101.0375	0.25830979462653
101.05	0.256584294141321
101.0625	0.25691798302182
101.075	0.259043818687109
101.0875	0.262628063999261
101.1	0.267311148289779
101.1125	0.272743560877246
101.125	0.278611288357094
101.1375	0.284653385716734
101.15	0.290669485842597
101.1625	0.296518549166827
101.175	0.302113968561535
101.1875	0.307416330080235
101.2	0.31242287048166
101.2125	0.317157768310978
101.225	0.321658903187833
101.2375	0.325970857593129
101.25	0.330134820944414
101.2625	0.334181387871916
101.275	0.338125716265415
101.2875	0.34196322901739
101.3	0.345668193503539
101.3125	0.349194072114634
101.325	0.352473190469857
101.3375	0.355419962860839
101.35	0.357934770593749
101.3625	0.359905821014332
101.375	0.361214202378589
101.3875	0.361738648750724
101.4	0.361358824439088
101.4125	0.359961803529208
101.425	0.357443631919776
101.4375	0.353716623867186
101.45	0.348712632406685
101.4625	0.342387353738423
101.475	0.334722646380552
101.4875	0.325730640253569
101.5	0.315454671862694
101.5125	0.303970969008555
101.525	0.291386856258137
101.5375	0.277841321620813
101.55	0.263500569259347
101.5625	0.248556532804914
101.575	0.233221032499215
101.5875	0.217720910800961
101.6	0.202290892034219
101.6125	0.187166944196885
101.625	0.172576664123513
101.6375	0.158731471359652
101.65	0.145815808470824
101.6625	0.133977012953715
101.675	0.123314800409359
101.6875	0.113872670118866
101.7	0.105632641735403
101.7125	0.09851636919822
101.725	0.092393370974329
101.7375	0.087097187095795
101.75	0.082445709409283
101.7625	0.078263465295117
101.775	0.074402217708883
101.7875	0.070758073744273
101.8	0.06728672974666
101.8125	0.064018102908474
101.825	0.061069906664412
101.8375	0.058659232009974
101.85	0.057099995621716
101.8625	0.056769225818219
101.875	0.058028656713731
101.8875	0.061120598001001
101.9	0.066094931727024
101.9125	0.072814112643086
101.925	0.081016942672505
101.9375	0.09039065217156
101.95	0.100618512213211
101.9625	0.111402266583764
101.975	0.122470159630826
101.9875	0.13357902155653
102	0.144515500898693
102.0125	0.155097695018334
102.025	0.165176224075985
102.0375	0.17463751028917
102.05	0.18340468914398
102.0625	0.191438932821932
102.075	0.198739326757439
102.0875	0.205341252552915
102.1	0.211313203562863
102.1125	0.2167528892541
102.125	0.221778955268529
102.1375	0.226525053802002
102.15	0.231130374464284
102.1625	0.235731202856134
102.175	0.240450410687942
102.1875	0.245389893842432
102.2	0.250623622190726
102.2125	0.256192700910857
102.225	0.262102365498673
102.2375	0.268322660243223
102.25	0.274791466388605
102.2625	0.281417483465402
102.275	0.288086618918686
102.2875	0.294668457762279
102.3	0.30102300576534
102.3125	0.307006596020346
102.325	0.312478639269951
102.3375	0.317307264335376
102.35	0.321375714701656
102.3625	0.324585581934873
102.375	0.326860826652568
102.3875	0.32815049900922
102.4	0.32843012955574
102.4125	0.327703219392181
102.425	0.325999463189742
102.4375	0.323373700229317
102.45	0.319904438856356
102.4625	0.315688770785405
102.475	0.310839669283057
102.4875	0.305480359434121
102.5	0.299739386801268
102.5125	0.293745808480734
102.525	0.287622843320902
102.5375	0.281484635459913
102.55	0.275432024281854
102.5625	0.269549253384238
102.575	0.263902065168122
102.5875	0.258537328059218
102.6	0.253482642403775
102.6125	0.248748266325617
102.625	0.244328569758021
102.6375	0.240205224755832
102.65	0.236348788869332
102.6625	0.232722366780677
102.675	0.229283667102565
102.6875	0.225986725273853
102.7	0.222783661878514
102.7125	0.219626296239772
102.725	0.216467110665801
102.7375	0.213259982181374
102.75	0.20996035340035
102.7625	0.206526330040506
102.775	0.202918370287167
102.7875	0.19909964841757
102.8	0.195036022313828
102.8125	0.190696643913835
102.825	0.18605308382287
102.8375	0.181080575987597
102.85	0.175758043912647
102.8625	0.170069221201251
102.875	0.164003749957128
102.8875	0.157558893750877
102.9	0.150742644928368
102.9125	0.143576930598199
102.925	0.136102185875173
102.9375	0.128383604872273
102.95	0.120518795214688
102.9625	0.112647814004534
102.975	0.104964684537229
102.9875	0.097731110706878
103	0.091285239770732
103.0125	0.086038247308973
103.025	0.082440008491023
103.0375	0.0809001236093
103.05	0.081676557224212
103.0625	0.084789857884065
103.075	0.090021552974829
103.0875	0.096997087585144
103.1	0.105289291953171
103.1125	0.114491746427417
103.125	0.12425059355995
103.1375	0.134270696728661
103.15	0.144309129995299
103.1625	0.154165836033798
103.175	0.163675883990281
103.1875	0.172702070051288
103.2	0.181131540599643
103.2125	0.188872046634752
103.225	0.195850708449063
103.2375	0.202012858501631
103.25	0.207322430045569
103.2625	0.211761174439509
103.275	0.215329247897261
103.2875	0.218045190270274
103.3	0.219945390949663
103.3125	0.221083615403765
103.325	0.221529174150946
103.3375	0.221365534806121
103.35	0.220687437340688
103.3625	0.219598269574239
103.375	0.218206542065081
103.3875	0.216622505755981
103.4	0.214954878986265
103.4125	0.213308040167266
103.425	0.211779260079924
103.4375	0.21045757292148
103.45	0.20942287363132
103.4625	0.208745347253538
103.475	0.208487133895596
103.4875	0.208702311918196
103.5	0.209438081542016
103.5125	0.210734809654219
103.525	0.212626056728709
103.5375	0.215136723968736
103.55	0.218281744541315
103.5625	0.222063628269017
103.575	0.226469865545065
103.5875	0.231471380520357
103.6	0.237020885155718
103.6125	0.243052772047553
103.625	0.249483767006994
103.6375	0.256215534267538
103.65	0.263136181472636
103.6625	0.270125063627943
103.675	0.277055229151157
103.6875	0.283799048624198
103.7	0.290230684111794
103.7125	0.296231159738472
103.725	0.301690735688055
103.7375	0.306512805605247
103.75	0.310617288636676
103.7625	0.313941395805013
103.775	0.316443201854614
103.7875	0.318102106248921
103.8	0.318920523014747
103.8125	0.318923345021966
103.825	0.318158922552865
103.8375	0.316696779270014
103.85	0.314626842465801
103.8625	0.312057046066901
103.875	0.309109770146464
103.8875	0.305917799416771
103.9	0.302618819639493
103.9125	0.29935071404625
103.925	0.296243734110951
103.9375	0.293416512827755
103.95	0.290968640922007
103.9625	0.288977767310913
103.975	0.28749652171809
103.9875	0.286552263993848
104	0.286149523850731
104.0125	0.286273994627524
104.025	0.28689823979941
104.0375	0.287988454629695
104.05	0.289512262261895
104.0625	0.291444505866897
104.075	0.293772360851051
104.0875	0.296499325462976
104.1	0.299646374915499
104.1125	0.303251215990967
104.125	0.30736582438521
104.1375	0.312051357952501
104.15	0.317373124255977
104.1625	0.323393027135713
104.175	0.330162687171037
104.1875	0.337716819243579
104.2	0.346067406728805
104.2125	0.355200436373606
104.225	0.365071294406997
104.2375	0.375606975441085
104.25	0.386706736429558
104.2625	0.398244648426065
104.275	0.410074688319092
104.2875	0.422034832685645
104.3	0.433953453725166
104.3125	0.445653901587319
104.325	0.456959735644181
104.3375	0.467701079750731
104.35	0.477717960725782
104.3625	0.486865125060319
104.375	0.495014494737275
104.3875	0.502059309245432
104.4	0.507915150394237
104.4125	0.512520828845034
104.425	0.515838055982689
104.4375	0.51785287485926
104.45	0.51857309031611
104.4625	0.518026254160926
104.475	0.516258026571985
104.4875	0.513328403655983
104.5	0.509309189000159
104.5125	0.504280774965693
104.525	0.498327352249503
104.5375	0.491535705722382
104.55	0.4839922520041
104.5625	0.475779886081789
104.575	0.466977408447133
104.5875	0.457658661012769
104.6	0.447890276741972
104.6125	0.437734737026889
104.625	0.427248698067062
104.6375	0.416486794508541
104.65	0.40550289764686
104.6625	0.394353394812318
104.675	0.38309939963409
104.6875	0.371810570048782
104.7	0.360568994784632
104.7125	0.349472674182117
104.725	0.338636899938563
104.7375	0.328198034729034
104.75	0.318314231538585
104.7625	0.309162659452916
104.775	0.300935707419376
104.7875	0.293831499332526
104.8	0.288041403273904
104.8125	0.283733589833844
104.825	0.281033538923738
104.8375	0.280007589182865
104.85	0.280649158202906
104.8625	0.282874000219179
104.875	0.286521901431636
104.8875	0.291369267425375
104.9	0.297144325202418
104.9125	0.303548019265486
104.925	0.310268915619983
104.9375	0.317002129330388
104.95	0.323460662214124
104.9625	0.329384805356896
104.975	0.334548651170499
104.9875	0.338763117827192
105	0.341879291563557
105.0125	0.343789397742281
105.025	0.344423286088499
105.0375	0.343750999998546
105.05	0.341778875883223
105.0625	0.338547633280754
105.075	0.334129016997925
105.0875	0.328622579869369
105.1	0.322151051527075
105.1125	0.314858222061931
105.125	0.306899576408961
105.1375	0.298441870386848
105.15	0.289656348109272
105.1625	0.280713020716888
105.175	0.271775642764395
105.1875	0.262995627340076
105.2	0.25450756373829
105.2125	0.246425039312161
105.225	0.238833728773806
105.2375	0.231792471836339
105.25	0.225330424044335
105.2625	0.219448262695333
105.275	0.214119546048463
105.2875	0.209294792099565
105.3	0.204905612417035
105.3125	0.200871028274363
105.325	0.197098833076201
105.3375	0.193494431444422
105.35	0.189963851824499
105.3625	0.186416992251243
105.375	0.182771524040262
105.3875	0.178955203891924
105.4	0.17490791863149
105.4125	0.170584920201054
105.425	0.165954481711101
105.4375	0.161002562091415
105.45	0.155731949194762
105.4625	0.150162528614831
105.475	0.144330055774949
105.4875	0.138285664477559
105.5	0.132093432842061
105.5125	0.125828772544279
105.525	0.119572655737004
105.5375	0.113411242828919
105.55	0.107430931300068
105.5625	0.101714944821299
105.575	0.096340022835787
105.5875	0.091373710661218
105.6	0.086872147435182
105.6125	0.082879852799097
105.625	0.07942716789613
105.6375	0.076532542098117
105.65	0.074202661677328
105.6625	0.072432623865217
105.675	0.071206390162681
105.6875	0.070496914826111
105.7	0.070266279252569
105.7125	0.070467080966931
105.725	0.071041853860946
105.7375	0.071927741518833
105.75	0.0730586408305
105.7625	0.074368844283073
105.775	0.075796569843232
105.7875	0.077286383017968
105.8	0.078791719108038
105.8125	0.080276366385132
105.825	0.081711841247154
105.8375	0.083079359650878
105.85	0.084366907019281
105.8625	0.085567575634699
105.875	0.086677246149148
105.8875	0.087692302968961
105.9	0.088608662104785
105.9125	0.089421557803474
105.925	0.0901224722253
105.9375	0.090703004360385
105.95	0.091155197328512
105.9625	0.091473575419353
105.975	0.091656969184018
105.9875	0.091710604621276
106	0.091648486075876
106.0125	0.091496338724563
106.025	0.091288936898181
106.0375	0.09107584751184
106.05	0.090920322260758
106.0625	0.090899944994483
106.075	0.091105707834361
106.0875	0.091640684196486
106.1	0.092616764141272
106.1125	0.094151951652634
106.125	0.096359353464
106.1375	0.09934497974231
106.15	0.10319934592816
106.1625	0.10799178209475
106.175	0.113766229611428
106.1875	0.120540221503032
106.2	0.128305105120568
106.2125	0.137030908922039
106.225	0.146661037770773
106.2375	0.15712242042433
106.25	0.168325369448577
106.2625	0.180165507242646
106.275	0.192526089141186
106.2875	0.20527982121972
106.3	0.218291216039492
106.3125	0.231424717780966
106.325	0.244532922118884
106.3375	0.257474464753303
106.35	0.270113309557304
106.3625	0.282323041921838
106.375	0.29399056107297
106.3875	0.305020409153224
106.4	0.315337596870402
106.4125	0.324898060936042
106.425	0.333667649016203
106.4375	0.341645722935324
106.45	0.3488572057447
106.4625	0.355352641751824
106.475	0.361205135622405
106.4875	0.366508390081319
106.5	0.371373329683218
106.5125	0.375934369272084
106.525	0.380314409403588
106.5375	0.384651595603086
106.55	0.389083667094881
106.5625	0.393742999937777
106.575	0.398751300938317
106.5875	0.404213186326226
106.6	0.410210555690611
106.6125	0.416809248937688
106.625	0.424015565752013
106.6375	0.431809564507318
106.65	0.440130435212108
106.6625	0.448874481341945
106.675	0.457898897137785
106.6875	0.467024303436127
106.7	0.476041804886924
106.7125	0.484738022028394
106.725	0.492855506208463
106.7375	0.50015167699409
106.75	0.506394164658322
106.7625	0.511369093708253
106.775	0.514892027516449
106.7875	0.516815102333513
106.8	0.517032735907505
106.8125	0.515506256024115
106.825	0.512205329921507
106.8375	0.507169646173743
106.85	0.50048616364491
106.8625	0.492285130793121
106.875	0.482735797305317
106.8875	0.472039034402877
106.9	0.460418396678499
106.9125	0.448132123374346
106.925	0.435404869058673
106.9375	0.422477277495489
106.95	0.40957801454668
106.9625	0.396914096499482
106.975	0.384663749266811
106.9875	0.372969837922586
107	0.361935560562927
107.0125	0.351636175613375
107.025	0.342069145056961
107.0375	0.333205417122831
107.05	0.324975537540905
107.0625	0.317274250452192
107.075	0.309968304831317
107.0875	0.302904192773887
107.1	0.295919161258611
107.1125	0.288866664743442
107.125	0.281581515728572
107.1375	0.27393822296277
107.15	0.265847982877433
107.1625	0.257268245222764
107.175	0.24821391983529
107.1875	0.23876683186741
107.2	0.22908371832149
107.2125	0.219413901109296
107.225	0.21005922974247
107.2375	0.201405933378339
107.25	0.193887299738791
107.2625	0.18794247790215
107.275	0.18395432857098
107.2875	0.182180748159623
107.3	0.182694006469835
107.3125	0.185368632729488
107.325	0.189866216057518
107.3375	0.19572732307984
107.35	0.202429481548514
107.3625	0.209448907851056
107.375	0.216303559841256
107.3875	0.22257897474829
107.4	0.22793935596996
107.4125	0.232147905439614
107.425	0.235013723003573
107.4375	0.236437095228308
107.45	0.236387182393632
107.4625	0.234893486499733
107.475	0.232039113082256
107.4875	0.227950542881565
107.5	0.222790248888949
107.5125	0.216762600556461
107.525	0.210051600803231
107.5375	0.202865411048804
107.55	0.195408021841479
107.5625	0.187870261084612
107.575	0.180421936027746
107.5875	0.173205369431782
107.6	0.166330950216729
107.6125	0.159889805803872
107.625	0.153910282307583
107.6375	0.148406687854692
107.65	0.143368371686366
107.6625	0.138766458483309
107.675	0.134560153834633
107.6875	0.130703213426449
107.7	0.12714859417233
107.7125	0.123864805332265
107.725	0.120800848506954
107.7375	0.117926078540754
107.75	0.115217793764679
107.7625	0.112662061049849
107.775	0.110253616720723
107.7875	0.107996180488015
107.8	0.105901888557287
107.8125	0.104001754792888
107.825	0.10230943260521
107.8375	0.100853705930918
107.85	0.099663559037393
107.8625	0.098764695109133
107.875	0.098176779331979
107.8875	0.097911541709852
107.9	0.097973236141306
107.9125	0.098372379253528
107.925	0.099094954462879
107.9375	0.100142798043594
107.95	0.101527262348593
107.9625	0.103273157209412
107.975	0.105420183077056
107.9875	0.108020507312269
108	0.111133208358258
108.0125	0.114830244273885
108.025	0.119140694139324
108.0375	0.124084285870532
108.05	0.129648524866271
108.0625	0.135784406321197
108.075	0.142406513193744
108.0875	0.149397456470986
108.1	0.156615021629472
108.1125	0.163924723577623
108.125	0.171139168514984
108.1375	0.178094595650738
108.15	0.184636710867585
108.1625	0.190626821302775
108.175	0.195946663661314
108.1875	0.200501820440613
108.2	0.204223811050524
108.2125	0.207104369823526
108.225	0.209094822987084
108.2375	0.210204781106425
108.25	0.210467396524973
108.2625	0.209937800312378
108.275	0.208691015618785
108.2875	0.206820961220085
108.3	0.204439086282443
108.3125	0.201710250111391
108.325	0.198744157146821
108.3375	0.19570645109449
108.35	0.192782169818684
108.3625	0.190174551399497
108.375	0.188102219550967
108.3875	0.186791916313314
108.4	0.186467584314272
108.4125	0.187371249128568
108.425	0.189635953869513
108.4375	0.193379355154577
108.45	0.198653995680933
108.4625	0.205443970463969
108.475	0.213668224123289
108.4875	0.223192271371569
108.5	0.233842254522146
108.5125	0.245473521993717
108.525	0.257831243258066
108.5375	0.270709438328256
108.55	0.283912574571821
108.5625	0.297260239520861
108.575	0.31059121043584
108.5875	0.323766042073593
108.6	0.336667491748164
108.6125	0.349283624007768
108.625	0.361463621959389
108.6375	0.373153788671641
108.65	0.384319073167075
108.6625	0.39493891932804
108.675	0.405005061696765
108.6875	0.41451785245029
108.7	0.423481876825916
108.7125	0.432015393244269
108.725	0.440011363489626
108.7375	0.447465417658169
108.75	0.454365656712741
108.7625	0.460689700340696
108.775	0.46640422382307
108.7875	0.471466700838988
108.8	0.475824810198039
108.8125	0.479557660766669
108.825	0.482466112799645
108.8375	0.484486429118505
108.85	0.485558338410536
108.8625	0.485627429208854
108.875	0.484647449183424
108.8875	0.482583464283641
108.9	0.479411722843737
108.9125	0.4752718695652
108.925	0.47001132965068
108.9375	0.463644098420329
108.95	0.456194914482834
108.9625	0.447699564440262
108.975	0.438203434491333
108.9875	0.427759920983722
109	0.41643060646403
109.0125	0.404424591240444
109.025	0.391668290776774
109.0375	0.378244695931086
109.05	0.364244217524452
109.0625	0.349764992530699
109.075	0.334912003368049
109.0875	0.31979688866529
109.1	0.304536697296073
109.1125	0.289362834517496
109.125	0.274277687754582
109.1375	0.259407979830999
109.15	0.24488160404571
109.1625	0.230827533019785
109.175	0.217375585105596
109.1875	0.20465765316743
109.2	0.192808933921642
109.2125	0.182045420156619
109.225	0.172425911625834
109.2375	0.164095399082363
109.25	0.157190219161372
109.2625	0.151824503951108
109.275	0.148072634203623
109.2875	0.145951498793264
109.3	0.145408837420564
109.3125	0.146388626607397
109.325	0.148642002812126
109.3375	0.151946191133572
109.35	0.156060244777458
109.3625	0.160746570725475
109.375	0.165787816198899
109.3875	0.170998157884815
109.4	0.176230005958123
109.4125	0.18146684270136
109.425	0.18655383941372
109.4375	0.19145831138919
109.45	0.196178655821677
109.4625	0.200737527632478
109.475	0.205174377055226
109.4875	0.209537967919898
109.5	0.213877757141784
109.5125	0.218357298939147
109.525	0.22289233948254
109.5375	0.22749879120558
109.55	0.232175472434105
109.5625	0.23690335582258
109.575	0.241648298152501
109.5875	0.246364871684256
109.6	0.25100059760885
109.6125	0.255653476408986
109.625	0.260120260648801
109.6375	0.264351659726206
109.65	0.26830635475143
109.6625	0.271953029032589
109.675	0.275271320700141
109.6875	0.278252852635871
109.7	0.280900427197966
109.7125	0.283414360962884
109.725	0.285633944061276
109.7375	0.287592159142074
109.75	0.289329137834405
109.7625	0.290893021573224
109.775	0.292336706555985
109.7875	0.293717551399299
109.8	0.29509464583418
109.8125	0.296740543236006
109.825	0.298498408705976
109.8375	0.300418208502747
109.85	0.302540988958521
109.8625	0.304896047858938
109.875	0.307498292678187
109.8875	0.31034762766936
109.9	0.313427822632261
109.9125	0.316956463887393
109.925	0.320644897043443
109.9375	0.324438052638713
109.95	0.328274047100894
109.9625	0.332088994096462
109.975	0.335820115538066
109.9875	0.339411254969543
110	0.342814818816223
