# Supplementary material for: Light phase detection with on-chip petahertz electronic networks
Source: Nat Commun. 2020 Jul 8;11:3407. doi: 10.1038/s41467-020-17250-0 (PMC7343884; doi:10.1038/s41467-020-17250-0)
Supplement: Supplementary file 3 — Source Data [file 41467_2020_17250_MOESM3_ESM.zip › Source Data/figure_5b_bias_sweep.csv]

Bias Voltage (V)	I_0_collected (nA)
-2.92	-0.835261992373773
-2.92	-0.835261992373773
-2.92	-0.835261992373773
-2.92	-0.852764126997783
-2.92	-0.835261992373773
-2.92	-0.835261992373773
-2.92	-0.835261992373773
-2.92	-0.835261992373773
-2.92	-0.835261992373773
-2.92	-0.852764126997783
-2.92	-0.835261992373773
-2.88	-0.852764126997783
-2.92	-0.853033524126406
-2.92	-0.852764126997783
-2.92	-0.853033524126406
-2.92	-0.853033524126406
-2.92	-0.835261992373773
-2.92	-0.835261992373773
-2.96	-0.853033524126406
-2.92	-0.853033524126406
-2.92	-0.835261992373773
-2.92	-0.835261992373773
-2.92	-0.853033524126406
-2.92	-0.852764126997783
-2.92	-0.853033524126406
-2.92	-0.835261992373773
-2.92	-0.834998207685329
-2.88	-0.853033524126406
-2.92	-0.853033524126406
-2.96	-0.853033524126406
-2.92	-0.853033524126406
-2.92	-0.853033524126406
-2.92	-0.853033524126406
-2.92	-0.853033524126406
-2.92	-0.853033524126406
-2.92	-0.852764126997783
-2.92	-0.853033524126406
-2.92	-0.852764126997783
-2.92	-0.853033524126406
-2.92	-0.853033524126406
-2.92	-0.852764126997783
-2.92	-0.852764126997783
-2.92	-0.835261992373773
-2.96	-0.853033524126406
-2.92	-0.834998207685329
-2.92	-0.835261992373773
-2.92	-0.835261992373773
-2.92	-0.835261992373773
-2.92	-0.835261992373773
-2.92	-0.834998207685329
-2.92	-0.835261992373773
-2.92	-0.835261992373773
-2.92	-0.834998207685329
-2.92	-0.834998207685329
-2.92	-0.835261992373773
-2.92	-0.835261992373773
-2.92	-0.835261992373773
-2.92	-0.834998207685329
-2.88	-0.835261992373773
-2.88	-0.835261992373773
-2.92	-0.835261992373773
-2.92	-0.852764126997783
-2.92	-0.835261992373773
-2.92	-0.835261992373773
-2.92	-0.835261992373773
-2.92	-0.835261992373773
-2.92	-0.835261992373773
-2.92	-0.835261992373773
-2.92	-0.835261992373773
-2.88	-0.835261992373773
-2.92	-0.853033524126406
-2.92	-0.835261992373773
-2.88	-0.835261992373773
-2.88	-0.835261992373773
-2.92	-0.817232288372875
-2.92	-0.835261992373773
-2.92	-0.817232288372875
-2.92	-0.835261992373773
-2.92	-0.835261992373773
-2.92	-0.835261992373773
-2.92	-0.834998207685329
-2.92	-0.817490460621139
-2.92	-0.817490460621139
-2.92	-0.817490460621139
-2.92	-0.835261992373773
-2.92	-0.835261992373773
-2.92	-0.835261992373773
-2.92	-0.835261992373773
-2.92	-0.834998207685329
-2.92	-0.817490460621139
-2.88	-0.835261992373773
-2.92	-0.817490460621139
-2.88	-0.817490460621139
-2.88	-0.853033524126406
-2.88	-0.835261992373773
-2.92	-0.853033524126406
-2.88	-0.835261992373773
-2.88	-0.835261992373773
-2.92	-0.834998207685329
-2.88	-0.835261992373773
-2.88	-0.835261992373773
-2.88	-0.835261992373773
-2.84	-0.835261992373773
-2.88	-0.835261992373773
-2.84	-0.835261992373773
-2.84	-0.835261992373773
-2.88	-0.853033524126406
-2.84	-0.835261992373773
-2.84	-0.835261992373773
-2.84	-0.835261992373773
-2.84	-0.835261992373773
-2.84	-0.835261992373773
-2.84	-0.817490460621139
-2.84	-0.835261992373773
-2.84	-0.834998207685329
-2.84	-0.835261992373773
-2.84	-0.835261992373773
-2.84	-0.835261992373773
-2.84	-0.835261992373773
-2.84	-0.817232288372875
-2.84	-0.817490460621139
-2.8	-0.835261992373773
-2.8	-0.817490460621139
-2.8	-0.835261992373773
-2.8	-0.835261992373773
-2.8	-0.817232288372875
-2.8	-0.835261992373773
-2.8	-0.817490460621139
-2.8	-0.835261992373773
-2.8	-0.817490460621139
-2.8	-0.835261992373773
-2.8	-0.817490460621139
-2.8	-0.817490460621139
-2.76	-0.817490460621139
-2.8	-0.817490460621139
-2.8	-0.817490460621139
-2.8	-0.817490460621139
-2.8	-0.817490460621139
-2.8	-0.817490460621139
-2.76	-0.835261992373773
-2.8	-0.817232288372875
-2.76	-0.817490460621139
-2.76	-0.817490460621139
-2.8	-0.817490460621139
-2.8	-0.835261992373773
-2.8	-0.817490460621139
-2.76	-0.835261992373773
-2.76	-0.835261992373773
-2.8	-0.834998207685329
-2.8	-0.835261992373773
-2.76	-0.834998207685329
-2.8	-0.835261992373773
-2.76	-0.852764126997783
-2.76	-0.835261992373773
-2.76	-0.835261992373773
-2.76	-0.834998207685329
-2.72	-0.853033524126406
-2.76	-0.853033524126406
-2.72	-0.853033524126406
-2.72	-0.853033524126406
-2.68	-0.853033524126406
-2.68	-0.853033524126406
-2.68	-0.853033524126406
-2.68	-0.87080505587904
-2.68	-0.853033524126406
-2.68	-0.853033524126406
-2.64	-0.853033524126406
-2.68	-0.853033524126406
-2.64	-0.853033524126406
-2.64	-0.853033524126406
-2.6	-0.853033524126406
-2.6	-0.853033524126406
-2.6	-0.852764126997783
-2.6	-0.853033524126406
-2.6	-0.853033524126406
-2.6	-0.853033524126406
-2.6	-0.853033524126406
-2.56	-0.853033524126406
-2.56	-0.853033524126406
-2.56	-0.853033524126406
-2.56	-0.834998207685329
-2.56	-0.835261992373773
-2.52	-0.853033524126406
-2.56	-0.853033524126406
-2.56	-0.835261992373773
-2.52	-0.835261992373773
-2.52	-0.835261992373773
-2.56	-0.835261992373773
-2.52	-0.834998207685329
-2.52	-0.835261992373773
-2.48	-0.835261992373773
-2.48	-0.817490460621139
-2.52	-0.817490460621139
-2.52	-0.817490460621139
-2.52	-0.817490460621139
-2.52	-0.817490460621139
-2.52	-0.799718928868506
-2.52	-0.799718928868506
-2.52	-0.799718928868506
-2.52	-0.799718928868506
-2.52	-0.799718928868506
-2.48	-0.799718928868506
-2.48	-0.799466369060421
-2.48	-0.799466369060421
-2.48	-0.781947397115872
-2.44	-0.781947397115872
-2.44	-0.781700449747968
-2.44	-0.799718928868506
-2.44	-0.781947397115872
-2.44	-0.763934530435514
-2.4	-0.764175865363239
-2.4	-0.764175865363239
-2.44	-0.764175865363239
-2.44	-0.746404333610605
-2.4	-0.764175865363239
-2.4	-0.746404333610605
-2.4	-0.74616861112306
-2.36	-0.74616861112306
-2.4	-0.746404333610605
-2.4	-0.746404333610605
-2.36	-0.728402691810606
-2.4	-0.728632801857972
-2.4	-0.746404333610605
-2.36	-0.710636772498153
-2.4	-0.728632801857972
-2.4	-0.710861270105339
-2.36	-0.728632801857972
-2.36	-0.710861270105339
-2.36	-0.710861270105339
-2.36	-0.728632801857972
-2.36	-0.710861270105339
-2.32	-0.710861270105339
-2.36	-0.710636772498153
-2.36	-0.710861270105339
-2.36	-0.710636772498153
-2.36	-0.710636772498153
-2.36	-0.710861270105339
-2.36	-0.710861270105339
-2.36	-0.710636772498153
-2.32	-0.710861270105339
-2.32	-0.710861270105339
-2.32	-0.710636772498153
-2.32	-0.710861270105339
-2.32	-0.710861270105339
-2.32	-0.710636772498153
-2.32	-0.710636772498153
-2.32	-0.693089738352705
-2.32	-0.692870853185698
-2.32	-0.693089738352705
-2.32	-0.693089738352705
-2.32	-0.693089738352705
-2.36	-0.692870853185698
-2.36	-0.693089738352705
-2.32	-0.693089738352705
-2.32	-0.693089738352705
-2.32	-0.693089738352705
-2.32	-0.693089738352705
-2.32	-0.693089738352705
-2.32	-0.693089738352705
-2.32	-0.693089738352705
-2.32	-0.693089738352705
-2.32	-0.693089738352705
-2.32	-0.693089738352705
-2.32	-0.693089738352705
-2.32	-0.693089738352705
-2.32	-0.692870853185698
-2.32	-0.710861270105339
-2.28	-0.710861270105339
-2.28	-0.710861270105339
-2.28	-0.710861270105339
-2.28	-0.710861270105339
-2.28	-0.710861270105339
-2.28	-0.710861270105339
-2.28	-0.710861270105339
-2.28	-0.710861270105339
-2.24	-0.710861270105339
-2.28	-0.710636772498153
-2.28	-0.710861270105339
-2.28	-0.710636772498153
-2.28	-0.710636772498153
-2.24	-0.710636772498153
-2.28	-0.728632801857972
-2.28	-0.710861270105339
-2.24	-0.710861270105339
-2.24	-0.710861270105339
-2.24	-0.710861270105339
-2.24	-0.710861270105339
-2.24	-0.710636772498153
-2.24	-0.710636772498153
-2.24	-0.710861270105339
-2.24	-0.710861270105339
-2.24	-0.710861270105339
-2.2	-0.710861270105339
-2.2	-0.710861270105339
-2.2	-0.710861270105339
-2.2	-0.710861270105339
-2.2	-0.710861270105339
-2.2	-0.710636772498153
-2.2	-0.710636772498153
-2.2	-0.710636772498153
-2.24	-0.710861270105339
-2.2	-0.710861270105339
-2.16	-0.710861270105339
-2.16	-0.710861270105339
-2.16	-0.693089738352705
-2.16	-0.693089738352705
-2.16	-0.693089738352705
-2.16	-0.693089738352705
-2.16	-0.693089738352705
-2.16	-0.693089738352705
-2.16	-0.693089738352705
-2.16	-0.692870853185698
-2.16	-0.693089738352705
-2.16	-0.692870853185698
-2.16	-0.692870853185698
-2.12	-0.675318206600072
-2.12	-0.675318206600072
-2.12	-0.692870853185698
-2.16	-0.675318206600072
-2.12	-0.675318206600072
-2.12	-0.675318206600072
-2.12	-0.675318206600072
-2.08	-0.675318206600072
-2.08	-0.657546674847438
-2.08	-0.692870853185698
-2.08	-0.675318206600072
-2.12	-0.657546674847438
-2.08	-0.657339014560791
-2.12	-0.657546674847438
-2.08	-0.657546674847438
-2.08	-0.657546674847438
-2.08	-0.675104933873245
-2.08	-0.657339014560791
-2.12	-0.657546674847438
-2.08	-0.639775143094805
-2.08	-0.657546674847438
-2.08	-0.657339014560791
-2.08	-0.639775143094805
-2.08	-0.639573095248337
-2.08	-0.639573095248337
-2.08	-0.639573095248337
-2.08	-0.639775143094805
-2.04	-0.639775143094805
-2.08	-0.639573095248337
-2.04	-0.657546674847438
-2.04	-0.639573095248337
-2.04	-0.639573095248337
-2.04	-0.639775143094805
-2.04	-0.639775143094805
-2.04	-0.639573095248337
-2	-0.622003611342171
-2	-0.639775143094805
-2	-0.639775143094805
-2	-0.622003611342171
-2	-0.639573095248337
-2	-0.621807175935883
-2	-0.622003611342171
-2	-0.622003611342171
-2	-0.622003611342171
-2	-0.622003611342171
-2	-0.622003611342171
-2	-0.622003611342171
-2	-0.622003611342171
-1.96	-0.622003611342171
-1.96	-0.622003611342171
-1.96	-0.60404125662343
-2	-0.60404125662343
-1.96	-0.622003611342171
-1.96	-0.621807175935883
-1.96	-0.604232079589538
-1.96	-0.622003611342171
-1.96	-0.622003611342171
-1.96	-0.622003611342171
-1.96	-0.604232079589538
-1.92	-0.622003611342171
-1.96	-0.622003611342171
-1.96	-0.622003611342171
-1.96	-0.621807175935883
-1.92	-0.604232079589538
-1.92	-0.622003611342171
-1.96	-0.622003611342171
-1.92	-0.622003611342171
-1.92	-0.622003611342171
-1.92	-0.622003611342171
-1.92	-0.604232079589538
-1.92	-0.604232079589538
-1.92	-0.604232079589538
-1.92	-0.604232079589538
-1.92	-0.604232079589538
-1.92	-0.604232079589538
-1.92	-0.604232079589538
-1.88	-0.604232079589538
-1.88	-0.604232079589538
-1.88	-0.604232079589538
-1.88	-0.604232079589538
-1.88	-0.586460547836905
-1.84	-0.60404125662343
-1.84	-0.586460547836905
-1.84	-0.586460547836905
-1.84	-0.586275337310976
-1.8	-0.586460547836905
-1.8	-0.586460547836905
-1.8	-0.586275337310976
-1.8	-0.586275337310976
-1.8	-0.586460547836905
-1.8	-0.568689016084271
-1.8	-0.586460547836905
-1.8	-0.568689016084271
-1.8	-0.568509417998522
-1.8	-0.586275337310976
-1.8	-0.568689016084271
-1.8	-0.568689016084271
-1.8	-0.550917484331637
-1.8	-0.568509417998522
-1.8	-0.550917484331637
-1.76	-0.568509417998522
-1.8	-0.550917484331637
-1.8	-0.568509417998522
-1.76	-0.550917484331637
-1.76	-0.550917484331637
-1.76	-0.550917484331637
-1.76	-0.550917484331637
-1.76	-0.550743498686068
-1.72	-0.550917484331637
-1.72	-0.550743498686068
-1.72	-0.550917484331637
-1.72	-0.532977579373614
-1.72	-0.532977579373614
-1.72	-0.533145952579004
-1.72	-0.533145952579004
-1.72	-0.532977579373614
-1.72	-0.533145952579004
-1.72	-0.532977579373614
-1.72	-0.533145952579004
-1.72	-0.532977579373614
-1.68	-0.532977579373614
-1.72	-0.533145952579004
-1.72	-0.533145952579004
-1.72	-0.533145952579004
-1.72	-0.533145952579004
-1.72	-0.51537442082637
-1.72	-0.51521166006116
-1.68	-0.51537442082637
-1.68	-0.51537442082637
-1.72	-0.51521166006116
-1.72	-0.51537442082637
-1.68	-0.497602889073737
-1.68	-0.51537442082637
-1.72	-0.51537442082637
-1.72	-0.51537442082637
-1.68	-0.51521166006116
-1.68	-0.51537442082637
-1.72	-0.51537442082637
-1.68	-0.497602889073737
-1.72	-0.497602889073737
-1.68	-0.51521166006116
-1.68	-0.497602889073737
-1.68	-0.497602889073737
-1.64	-0.497602889073737
-1.68	-0.497602889073737
-1.68	-0.497602889073737
-1.64	-0.497602889073737
-1.64	-0.497602889073737
-1.64	-0.497445740748707
-1.64	-0.497602889073737
-1.64	-0.497445740748707
-1.64	-0.479831357321104
-1.64	-0.497602889073737
-1.64	-0.479831357321104
-1.64	-0.479831357321104
-1.6	-0.497602889073737
-1.6	-0.479831357321104
-1.6	-0.479831357321104
-1.56	-0.479679821436253
-1.6	-0.479679821436253
-1.6	-0.479831357321104
-1.56	-0.497602889073737
-1.6	-0.479831357321104
-1.6	-0.479831357321104
-1.56	-0.479831357321104
-1.52	-0.479679821436253
-1.52	-0.479831357321104
-1.56	-0.479831357321104
-1.56	-0.479831357321104
-1.52	-0.479831357321104
-1.56	-0.461913902123799
-1.56	-0.46205982556847
-1.56	-0.46205982556847
-1.56	-0.461913902123799
-1.56	-0.46205982556847
-1.56	-0.46205982556847
-1.52	-0.46205982556847
-1.52	-0.46205982556847
-1.52	-0.46205982556847
-1.52	-0.46205982556847
-1.52	-0.46205982556847
-1.52	-0.46205982556847
-1.48	-0.46205982556847
-1.48	-0.46205982556847
-1.48	-0.46205982556847
-1.48	-0.46205982556847
-1.48	-0.46205982556847
-1.48	-0.479831357321104
-1.48	-0.46205982556847
-1.48	-0.479831357321104
-1.48	-0.479831357321104
-1.48	-0.479831357321104
-1.48	-0.479831357321104
-1.48	-0.479831357321104
-1.48	-0.46205982556847
-1.48	-0.479831357321104
-1.48	-0.479831357321104
-1.44	-0.479831357321104
-1.48	-0.479831357321104
-1.48	-0.479831357321104
-1.44	-0.479679821436253
-1.48	-0.46205982556847
-1.48	-0.479831357321104
-1.48	-0.479831357321104
-1.44	-0.479831357321104
-1.44	-0.479679821436253
-1.48	-0.479831357321104
-1.44	-0.479831357321104
-1.48	-0.479831357321104
-1.44	-0.46205982556847
-1.44	-0.479831357321104
-1.48	-0.479831357321104
-1.44	-0.479831357321104
-1.48	-0.479831357321104
-1.48	-0.479831357321104
-1.44	-0.479831357321104
-1.48	-0.479831357321104
-1.44	-0.479679821436253
-1.44	-0.497445740748707
-1.44	-0.479831357321104
-1.4	-0.497602889073737
-1.44	-0.479831357321104
-1.44	-0.479831357321104
-1.44	-0.479831357321104
-1.4	-0.479831357321104
-1.4	-0.497602889073737
-1.4	-0.497602889073737
-1.4	-0.497602889073737
-1.4	-0.479831357321104
-1.4	-0.497602889073737
-1.4	-0.497602889073737
-1.4	-0.479679821436253
-1.36	-0.497602889073737
-1.36	-0.497602889073737
-1.4	-0.497602889073737
-1.4	-0.479831357321104
-1.36	-0.479679821436253
-1.36	-0.479679821436253
-1.36	-0.479831357321104
-1.36	-0.46205982556847
-1.36	-0.46205982556847
-1.36	-0.479831357321104
-1.36	-0.479831357321104
-1.36	-0.479831357321104
-1.36	-0.479831357321104
-1.36	-0.479831357321104
-1.36	-0.46205982556847
-1.36	-0.461913902123799
-1.36	-0.461913902123799
-1.32	-0.46205982556847
-1.36	-0.461913902123799
-1.36	-0.46205982556847
-1.36	-0.461913902123799
-1.32	-0.444288293815837
-1.36	-0.46205982556847
-1.36	-0.444288293815837
-1.36	-0.46205982556847
-1.36	-0.444288293815837
-1.32	-0.444147982811345
-1.32	-0.444288293815837
-1.32	-0.426516762063203
-1.32	-0.444288293815837
-1.32	-0.444288293815837
-1.32	-0.426516762063203
-1.28	-0.426516762063203
-1.28	-0.426516762063203
-1.28	-0.426516762063203
-1.28	-0.40874523031057
-1.28	-0.426516762063203
-1.32	-0.40874523031057
-1.28	-0.40874523031057
-1.28	-0.40874523031057
-1.32	-0.40874523031057
-1.28	-0.40874523031057
-1.32	-0.40874523031057
-1.32	-0.40874523031057
-1.28	-0.390973698557936
-1.28	-0.390973698557936
-1.28	-0.390973698557936
-1.28	-0.390973698557936
-1.28	-0.390973698557936
-1.32	-0.390973698557936
-1.28	-0.390973698557936
-1.28	-0.373202166805303
-1.28	-0.390850224873984
-1.28	-0.390973698557936
-1.28	-0.390850224873984
-1.32	-0.373202166805303
-1.28	-0.37308430556153
-1.28	-0.373202166805303
-1.24	-0.37308430556153
-1.24	-0.373202166805303
-1.24	-0.390973698557936
-1.24	-0.390973698557936
-1.24	-0.373202166805303
-1.24	-0.373202166805303
-1.24	-0.373202166805303
-1.24	-0.37308430556153
-1.24	-0.373202166805303
-1.24	-0.373202166805303
-1.24	-0.373202166805303
-1.24	-0.355430635052669
-1.24	-0.373202166805303
-1.24	-0.37308430556153
-1.24	-0.355430635052669
-1.24	-0.355430635052669
-1.24	-0.355430635052669
-1.24	-0.355318386249076
-1.24	-0.355430635052669
-1.2	-0.355430635052669
-1.2	-0.355430635052669
-1.2	-0.355318386249076
-1.2	-0.355430635052669
-1.2	-0.337659103300036
-1.2	-0.337659103300036
-1.2	-0.337659103300036
-1.2	-0.355430635052669
-1.2	-0.337659103300036
-1.2	-0.355430635052669
-1.2	-0.337659103300036
-1.2	-0.355430635052669
-1.2	-0.337659103300036
-1.16	-0.337659103300036
-1.2	-0.355430635052669
-1.2	-0.355430635052669
-1.16	-0.355430635052669
-1.16	-0.355430635052669
-1.16	-0.355430635052669
-1.2	-0.355318386249076
-1.16	-0.355430635052669
-1.2	-0.373202166805303
-1.16	-0.373202166805303
-1.16	-0.373202166805303
-1.16	-0.373202166805303
-1.16	-0.355430635052669
-1.16	-0.373202166805303
-1.12	-0.355430635052669
-1.12	-0.373202166805303
-1.12	-0.37308430556153
-1.12	-0.373202166805303
-1.12	-0.373202166805303
-1.12	-0.373202166805303
-1.12	-0.373202166805303
-1.12	-0.373202166805303
-1.12	-0.37308430556153
-1.12	-0.372730796273899
-1.08	-0.373202166805303
-1.12	-0.373202166805303
-1.12	-0.373202166805303
-1.12	-0.37308430556153
-1.12	-0.373202166805303
-1.12	-0.37308430556153
-1.12	-0.355430635052669
-1.12	-0.355430635052669
-1.12	-0.355318386249076
-1.08	-0.355318386249076
-1.08	-0.337552466936622
-1.08	-0.337552466936622
-1.08	-0.337552466936622
-1.08	-0.337552466936622
-1.08	-0.337552466936622
-1.08	-0.337552466936622
-1.08	-0.337552466936622
-1.08	-0.337552466936622
-1.04	-0.319786547624169
-1.04	-0.319786547624169
-1.04	-0.319483539663342
-1.08	-0.302020628311715
-1.04	-0.302020628311715
-1.04	-0.302020628311715
-1.04	-0.302020628311715
-1.08	-0.302020628311715
-1.04	-0.319786547624169
-1.04	-0.319786547624169
-1.04	-0.302116039794769
-1.04	-0.302020628311715
-1.04	-0.302116039794769
-1	-0.302020628311715
-1.04	-0.302020628311715
-1.04	-0.284344508042135
-1	-0.284344508042135
-1	-0.302116039794769
-1	-0.284344508042135
-1	-0.302116039794769
-1	-0.284344508042135
-0.96	-0.284254708999261
-1	-0.284344508042135
-1	-0.284254708999261
-0.96	-0.284254708999261
-0.96	-0.266572976289502
-0.96	-0.284344508042135
-1	-0.266572976289502
-1	-0.266488789686807
-1	-0.266572976289502
-0.96	-0.248801444536869
-1	-0.248722870374353
-0.96	-0.248801444536869
-1	-0.248801444536869
-0.96	-0.248801444536869
-0.96	-0.248801444536869
-0.96	-0.248801444536869
-1	-0.248801444536869
-1	-0.231029912784235
-0.96	-0.248722870374353
-0.96	-0.231029912784235
-0.96	-0.231029912784235
-0.96	-0.231029912784235
-0.96	-0.231029912784235
-0.96	-0.231029912784235
-0.96	-0.231029912784235
-0.92	-0.231029912784235
-0.96	-0.231029912784235
-0.96	-0.2309569510619
-0.92	-0.2309569510619
-0.92	-0.231029912784235
-0.88	-0.2309569510619
-0.88	-0.231029912784235
-0.88	-0.2309569510619
-0.88	-0.2309569510619
-0.88	-0.2309569510619
-0.88	-0.231029912784235
-0.88	-0.2309569510619
-0.88	-0.2309569510619
-0.88	-0.231029912784235
-0.88	-0.231029912784235
-0.88	-0.231029912784235
-0.88	-0.231029912784235
-0.88	-0.231029912784235
-0.88	-0.231029912784235
-0.88	-0.2309569510619
-0.88	-0.231029912784235
-0.88	-0.231029912784235
-0.88	-0.231029912784235
-0.88	-0.231029912784235
-0.92	-0.231029912784235
-0.88	-0.2309569510619
-0.88	-0.231029912784235
-0.88	-0.231029912784235
-0.88	-0.231029912784235
-0.84	-0.231029912784235
-0.88	-0.231029912784235
-0.84	-0.231029912784235
-0.88	-0.2309569510619
-0.84	-0.231029912784235
-0.84	-0.231029912784235
-0.84	-0.231029912784235
-0.84	-0.231029912784235
-0.8	-0.231029912784235
-0.84	-0.2309569510619
-0.8	-0.231029912784235
-0.8	-0.2309569510619
-0.8	-0.2309569510619
-0.84	-0.213258381031602
-0.8	-0.231029912784235
-0.8	-0.2309569510619
-0.8	-0.231029912784235
-0.8	-0.213258381031602
-0.8	-0.213258381031602
-0.8	-0.213258381031602
-0.8	-0.213258381031602
-0.84	-0.213191031749446
-0.8	-0.213258381031602
-0.76	-0.213258381031602
-0.8	-0.213191031749446
-0.76	-0.213191031749446
-0.76	-0.213191031749446
-0.8	-0.213258381031602
-0.76	-0.213258381031602
-0.76	-0.195486849278968
-0.76	-0.213258381031602
-0.76	-0.195425112436992
-0.76	-0.195486849278968
-0.76	-0.195425112436992
-0.76	-0.195486849278968
-0.76	-0.177659193124538
-0.76	-0.177715317526335
-0.76	-0.177659193124538
-0.76	-0.177659193124538
-0.76	-0.177659193124538
-0.72	-0.177659193124538
-0.72	-0.177659193124538
-0.72	-0.177659193124538
-0.76	-0.159893273812084
-0.72	-0.159943785773701
-0.72	-0.159893273812084
-0.72	-0.159893273812084
-0.68	-0.159893273812084
-0.68	-0.159893273812084
-0.68	-0.159943785773701
-0.68	-0.159893273812084
-0.72	-0.159893273812084
-0.68	-0.14212735449963
-0.72	-0.124361435187177
-0.68	-0.14212735449963
-0.72	-0.141992684294819
-0.68	-0.14212735449963
-0.68	-0.14212735449963
-0.68	-0.14212735449963
-0.68	-0.124361435187177
-0.68	-0.124361435187177
-0.72	-0.106494513221114
-0.68	-0.124361435187177
-0.72	-0.124361435187177
-0.68	-0.124361435187177
-0.68	-0.124361435187177
-0.68	-0.124361435187177
-0.72	-0.124361435187177
-0.68	-0.124361435187177
-0.68	-0.124361435187177
-0.68	-0.124400722268434
-0.68	-0.124361435187177
-0.68	-0.124361435187177
-0.64	-0.106595515874723
-0.68	-0.106595515874723
-0.64	-0.106595515874723
-0.64	-0.106595515874723
-0.64	-0.106595515874723
-0.64	-0.106595515874723
-0.64	-0.106595515874723
-0.64	-0.106595515874723
-0.64	-0.088829596562269
-0.64	-0.088829596562269
-0.64	-0.070996342147409
-0.6	-0.088829596562269
-0.6	-0.071063677249815
-0.6	-0.088829596562269
-0.6	-0.071063677249815
-0.6	-0.070996342147409
-0.6	-0.070996342147409
-0.56	-0.070996342147409
-0.6	-0.070996342147409
-0.56	-0.070996342147409
-0.6	-0.053247256610557
-0.6	-0.070996342147409
-0.56	-0.053247256610557
-0.6	-0.053247256610557
-0.56	-0.07088416423361
-0.6	-0.053163123175208
-0.56	-0.053247256610557
-0.6	-0.053163123175208
-0.56	-0.053163123175208
-0.6	-0.053247256610557
-0.56	-0.053163123175208
-0.56	-0.053247256610557
-0.56	-0.053163123175208
-0.56	-0.053163123175208
-0.56	-0.053247256610557
-0.56	-0.053247256610557
-0.56	-0.053247256610557
-0.52	-0.053247256610557
-0.56	-0.053163123175208
-0.56	-0.053163123175208
-0.56	-0.053163123175208
-0.56	-0.053247256610557
-0.56	-0.053163123175208
-0.52	-0.053163123175208
-0.52	-0.053163123175208
-0.52	-0.053163123175208
-0.52	-0.053045410771794
-0.56	-0.035442082116805
-0.52	-0.035442082116805
-0.52	-0.035363607181196
-0.48	-0.017681803590598
-0.52	-0.03526279583333
-0.52	-0.03526279583333
-0.52	-0.017569855873906
-0.48	-0.017413525176425
-0.52	-0.017318835263521
-0.48	-0.017213206403064
-0.48	-0.016969405576429
-0.48	-0.016682738558568
-0.52	0
-0.48	-0.01512347545453
-0.48	-0.014110425580856
-0.52	0
-0.48	-0.006333985019568
-0.52	0
-0.48	0.009522462900881
-0.48	0.013834467510527
-0.48	0.015353242440486
-0.52	0.01617397715629
-0.48	0.016682738558568
-0.48	0.01683138760008
-0.48	0.016969405576429
-0.48	0.017213206403064
-0.48	0.017318835263521
-0.48	0.034637670527043
-0.48	0.017318835263521
-0.48	0.017318835263521
-0.48	0.03482705035285
-0.48	0.017318835263521
-0.48	0.017413525176425
-0.44	0.017318835263521
-0.44	0.017413525176425
-0.44	0.017413525176425
-0.44	0.03482705035285
-0.44	0.034994432667193
-0.44	0.034994432667193
-0.4	0.017497216333596
-0.44	0.017569855873906
-0.44	0.035139711747813
-0.44	0.035139711747813
-0.4	0.03526279583333
-0.44	0.035363607181196
-0.4	0.053045410771794
-0.4	0.035363607181196
-0.44	0.035442082116805
-0.4	0.035363607181196
-0.4	0.053163123175208
-0.4	0.035442082116805
-0.4	0.053247256610557
-0.4	0.035498171073705
-0.4	0.035498171073705
-0.4	0.035498171073705
-0.36	0.035498171073705
-0.4	0.053247256610557
-0.36	0.053297757937362
-0.36	0.035498171073705
-0.36	0.053247256610557
-0.4	0.053247256610557
-0.36	0.053297757937362
-0.4	0.053297757937362
-0.4	0.053297757937362
-0.36	0.053297757937362
-0.36	0.0533145952579
-0.36	0.053297757937362
-0.36	0.053297757937362
-0.36	0.0533145952579
-0.32	0.053297757937362
-0.36	0.0533145952579
-0.32	0.0533145952579
-0.36	0.071063677249815
-0.36	0.0533145952579
-0.32	0.071086127010534
-0.36	0.0533145952579
-0.36	0.053297757937362
-0.36	0.071063677249815
-0.36	0.071086127010534
-0.36	0.071063677249815
-0.36	0.071063677249815
-0.36	0.071063677249815
-0.32	0.071063677249815
-0.36	0.088829596562269
-0.36	0.071063677249815
-0.32	0.071086127010534
-0.32	0.071063677249815
-0.36	0.088829596562269
-0.36	0.071063677249815
-0.32	0.071063677249815
-0.32	0.088829596562269
-0.32	0.106595515874723
-0.32	0.088829596562269
-0.32	0.088829596562269
-0.32	0.088829596562269
-0.32	0.088829596562269
-0.32	0.088829596562269
-0.32	0.088829596562269
-0.32	0.106595515874723
-0.32	0.106595515874723
-0.32	0.106595515874723
-0.32	0.106595515874723
-0.28	0.106595515874723
-0.32	0.106595515874723
-0.32	0.106595515874723
-0.32	0.106595515874723
-0.28	0.106595515874723
-0.28	0.106595515874723
-0.28	0.106595515874723
-0.24	0.106595515874723
-0.28	0.124361435187177
-0.24	0.106595515874723
-0.24	0.124400722268434
-0.2	0.124361435187177
-0.24	0.106595515874723
-0.24	0.106595515874723
-0.24	0.124361435187177
-0.28	0.124361435187177
-0.24	0.124361435187177
-0.24	0.106595515874723
-0.24	0.124400722268434
-0.24	0.124400722268434
-0.2	0.124400722268434
-0.24	0.124361435187177
-0.2	0.124400722268434
-0.24	0.106629190515801
-0.2	0.124361435187177
-0.24	0.124361435187177
-0.2	0.124400722268434
-0.2	0.124400722268434
-0.24	0.142172254021068
-0.2	0.124400722268434
-0.2	0.142172254021068
-0.2	0.159943785773701
-0.2	0.142172254021068
-0.2	0.142172254021068
-0.2	0.142172254021068
-0.2	0.142172254021068
-0.2	0.159943785773701
-0.2	0.159943785773701
-0.2	0.142172254021068
-0.24	0.142172254021068
-0.2	0.142172254021068
-0.2	0.159943785773701
-0.2	0.142172254021068
-0.2	0.142172254021068
-0.2	0.159943785773701
-0.2	0.159943785773701
-0.2	0.159943785773701
-0.2	0.159943785773701
-0.2	0.159943785773701
-0.2	0.159943785773701
-0.16	0.159943785773701
-0.16	0.159943785773701
-0.16	0.159943785773701
-0.16	0.159943785773701
-0.2	0.177715317526335
-0.16	0.159893273812084
-0.16	0.177659193124538
-0.16	0.159943785773701
-0.16	0.159943785773701
-0.16	0.159943785773701
-0.16	0.159943785773701
-0.16	0.177715317526335
-0.16	0.177715317526335
-0.16	0.159893273812084
-0.16	0.177715317526335
-0.16	0.177715317526335
-0.16	0.177715317526335
-0.16	0.159943785773701
-0.16	0.177715317526335
-0.16	0.177715317526335
-0.16	0.177659193124538
-0.12	0.177715317526335
-0.12	0.177715317526335
-0.16	0.159893273812084
-0.12	0.159893273812084
-0.12	0.159943785773701
-0.12	0.177715317526335
-0.12	0.159893273812084
-0.12	0.159943785773701
-0.12	0.159893273812084
-0.12	0.159893273812084
-0.08	0.159893273812084
-0.12	0.159943785773701
-0.12	0.159943785773701
-0.12	0.159943785773701
-0.12	0.159893273812084
-0.08	0.159943785773701
-0.08	0.159893273812084
-0.08	0.159943785773701
-0.12	0.159893273812084
-0.12	0.159943785773701
-0.08	0.159893273812084
-0.08	0.142172254021068
-0.08	0.159943785773701
-0.08	0.159943785773701
-0.08	0.142172254021068
-0.08	0.142172254021068
-0.08	0.142172254021068
-0.08	0.142172254021068
-0.08	0.142172254021068
-0.08	0.142172254021068
-0.08	0.14212735449963
-0.08	0.14212735449963
-0.08	0.124361435187177
-0.04	0.142172254021068
-0.04	0.124361435187177
-0.08	0.14212735449963
-0.08	0.124400722268434
-0.04	0.124361435187177
-0.04	0.124400722268434
-0.04	0.124400722268434
0	0.124361435187177
-0.04	0.124400722268434
-0.04	0.124400722268434
-0.04	0.124361435187177
0	0.124361435187177
0	0.124361435187177
-0.04	0.124361435187177
-0.04	0.124361435187177
-0.04	0.142172254021068
0	0.124361435187177
0	0.106595515874723
-0.04	0.124361435187177
0	0.124400722268434
0	0.142172254021068
0	0.124361435187177
0.04	0.14212735449963
0.04	0.124361435187177
0.04	0.14212735449963
0.04	0.124361435187177
0.04	0.141992684294819
0	0.14212735449963
0.04	0.14212735449963
0	0.124361435187177
0.04	0.124361435187177
0.04	0.142172254021068
0.04	0.142172254021068
0.04	0.14212735449963
0.04	0.142172254021068
0.04	0.142172254021068
0.04	0.14212735449963
0.04	0.159943785773701
0.08	0.159893273812084
0.04	0.159943785773701
0.04	0.159943785773701
0.08	0.159943785773701
0.08	0.159943785773701
0.04	0.159943785773701
0.08	0.159943785773701
0.08	0.159943785773701
0.08	0.159943785773701
0.08	0.177715317526335
0.08	0.159943785773701
0.08	0.177715317526335
0.12	0.177715317526335
0.04	0.177715317526335
0.12	0.177659193124538
0.08	0.177715317526335
0.08	0.177715317526335
0.12	0.195486849278968
0.12	0.177715317526335
0.08	0.195486849278968
0.08	0.195486849278968
0.08	0.195425112436992
0.12	0.195486849278968
0.12	0.195486849278968
0.12	0.195486849278968
0.12	0.195486849278968
0.12	0.195486849278968
0.12	0.195425112436992
0.12	0.213258381031602
0.12	0.195486849278968
0.12	0.2309569510619
0.12	0.213258381031602
0.12	0.213258381031602
0.12	0.231029912784235
0.12	0.213258381031602
0.12	0.213258381031602
0.12	0.213258381031602
0.12	0.231029912784235
0.12	0.213191031749446
0.12	0.231029912784235
0.12	0.231029912784235
0.12	0.231029912784235
0.16	0.231029912784235
0.12	0.231029912784235
0.16	0.231029912784235
0.16	0.231029912784235
0.16	0.231029912784235
0.16	0.231029912784235
0.16	0.231029912784235
0.16	0.231029912784235
0.16	0.231029912784235
0.16	0.231029912784235
0.2	0.231029912784235
0.16	0.231029912784235
0.2	0.231029912784235
0.16	0.248801444536869
0.16	0.248801444536869
0.16	0.248801444536869
0.16	0.2309569510619
0.2	0.248722870374353
0.2	0.248801444536869
0.2	0.266572976289502
0.2	0.248801444536869
0.2	0.248801444536869
0.2	0.248801444536869
0.2	0.248801444536869
0.2	0.266572976289502
0.24	0.266572976289502
0.24	0.266488789686807
0.2	0.266572976289502
0.2	0.266572976289502
0.24	0.266572976289502
0.24	0.266572976289502
0.2	0.266572976289502
0.28	0.266572976289502
0.24	0.284344508042135
0.24	0.266572976289502
0.28	0.284344508042135
0.28	0.284344508042135
0.24	0.284254708999261
0.24	0.284344508042135
0.28	0.284344508042135
0.28	0.284344508042135
0.28	0.284254708999261
0.32	0.284344508042135
0.28	0.302116039794769
0.28	0.302020628311715
0.28	0.302116039794769
0.28	0.284254708999261
0.28	0.302116039794769
0.28	0.302020628311715
0.28	0.302020628311715
0.28	0.302020628311715
0.28	0.302116039794769
0.28	0.302116039794769
0.28	0.302116039794769
0.28	0.302116039794769
0.28	0.319786547624169
0.32	0.319786547624169
0.32	0.302116039794769
0.32	0.319887571547402
0.32	0.319887571547402
0.36	0.319887571547402
0.36	0.319887571547402
0.36	0.319887571547402
0.36	0.319887571547402
0.36	0.337659103300036
0.4	0.337659103300036
0.4	0.337659103300036
0.4	0.337659103300036
0.4	0.337659103300036
0.4	0.337552466936622
0.44	0.337552466936622
0.4	0.337659103300036
0.4	0.337659103300036
0.4	0.355430635052669
0.4	0.355318386249076
0.4	0.355318386249076
0.4	0.355318386249076
0.4	0.355318386249076
0.4	0.373202166805303
0.4	0.355430635052669
0.4	0.355430635052669
0.44	0.373202166805303
0.4	0.373202166805303
0.4	0.37308430556153
0.4	0.373202166805303
0.4	0.355430635052669
0.4	0.373202166805303
0.4	0.373202166805303
0.4	0.355318386249076
0.4	0.355430635052669
0.44	0.37308430556153
0.4	0.373202166805303
0.44	0.355430635052669
0.44	0.355430635052669
0.44	0.37308430556153
0.44	0.373202166805303
0.48	0.373202166805303
0.48	0.373202166805303
0.48	0.37308430556153
0.44	0.373202166805303
0.48	0.373202166805303
0.48	0.373202166805303
0.48	0.390850224873984
0.52	0.390850224873984
0.48	0.390973698557936
0.48	0.37308430556153
0.52	0.390973698557936
0.52	0.390850224873984
0.52	0.390850224873984
0.52	0.408616144186438
0.52	0.390850224873984
0.52	0.408616144186438
0.52	0.408616144186438
0.52	0.408616144186438
0.52	0.408616144186438
0.52	0.390973698557936
0.52	0.40874523031057
0.52	0.408616144186438
0.52	0.426382063498891
0.52	0.408616144186438
0.56	0.408616144186438
0.52	0.408616144186438
0.52	0.408616144186438
0.52	0.40874523031057
0.52	0.426382063498891
0.56	0.426382063498891
0.52	0.426382063498891
0.52	0.426382063498891
0.56	0.426382063498891
0.56	0.426382063498891
0.52	0.426382063498891
0.56	0.444147982811345
0.56	0.426516762063203
0.52	0.426382063498891
0.56	0.426382063498891
0.56	0.426382063498891
0.56	0.426382063498891
0.56	0.444147982811345
0.56	0.444147982811345
0.6	0.426382063498891
0.6	0.426382063498891
0.6	0.426382063498891
0.6	0.426516762063203
0.64	0.426382063498891
0.6	0.444288293815837
0.64	0.444147982811345
0.64	0.444147982811345
0.64	0.444147982811345
0.6	0.444147982811345
0.64	0.444288293815837
0.64	0.426516762063203
0.64	0.426382063498891
0.64	0.444147982811345
0.64	0.444147982811345
0.64	0.444147982811345
0.64	0.444288293815837
0.64	0.444288293815837
0.64	0.444288293815837
0.64	0.444147982811345
0.64	0.444288293815837
0.68	0.46205982556847
0.68	0.46205982556847
0.64	0.444288293815837
0.68	0.461913902123799
0.68	0.444288293815837
0.72	0.46205982556847
0.72	0.46205982556847
0.72	0.46205982556847
0.72	0.46205982556847
0.72	0.46205982556847
0.72	0.46205982556847
0.72	0.479679821436253
0.72	0.46205982556847
0.76	0.46205982556847
0.72	0.461913902123799
0.76	0.479831357321104
0.72	0.497602889073737
0.76	0.479831357321104
0.72	0.479831357321104
0.72	0.479679821436253
0.72	0.479831357321104
0.72	0.479679821436253
0.76	0.479831357321104
0.8	0.479831357321104
0.8	0.479831357321104
0.84	0.479831357321104
0.8	0.497602889073737
0.84	0.479679821436253
0.84	0.497602889073737
0.84	0.497602889073737
0.84	0.497602889073737
0.84	0.497602889073737
0.8	0.497445740748707
0.8	0.497445740748707
0.84	0.497445740748707
0.84	0.51537442082637
0.84	0.51537442082637
0.84	0.51537442082637
0.84	0.497602889073737
0.84	0.51537442082637
0.84	0.51537442082637
0.84	0.51537442082637
0.84	0.51537442082637
0.84	0.51537442082637
0.84	0.51537442082637
0.84	0.51537442082637
0.84	0.51537442082637
0.84	0.51537442082637
0.84	0.51537442082637
0.84	0.51537442082637
0.84	0.51537442082637
0.88	0.51537442082637
0.88	0.51537442082637
0.84	0.51537442082637
0.84	0.51537442082637
0.88	0.51537442082637
0.88	0.51537442082637
0.88	0.51537442082637
0.92	0.51537442082637
0.88	0.51537442082637
0.88	0.51537442082637
0.88	0.51537442082637
0.92	0.51537442082637
0.88	0.51537442082637
0.88	0.51537442082637
0.88	0.51537442082637
0.92	0.51537442082637
0.92	0.51537442082637
0.92	0.533145952579004
0.92	0.533145952579004
0.92	0.533145952579004
0.88	0.550917484331637
0.88	0.550743498686068
0.92	0.550917484331637
0.88	0.550743498686068
0.92	0.550743498686068
0.92	0.533145952579004
0.96	0.550917484331637
0.96	0.550743498686068
0.96	0.550917484331637
0.96	0.550917484331637
1	0.550917484331637
1	0.550917484331637
1	0.550743498686068
1	0.550917484331637
1	0.550917484331637
1	0.568689016084271
1	0.550917484331637
1.04	0.550917484331637
1.04	0.568689016084271
1.04	0.550917484331637
1.04	0.568689016084271
1.04	0.568689016084271
1.04	0.568689016084271
1.04	0.568689016084271
1.04	0.568509417998522
1.08	0.568689016084271
1.08	0.568689016084271
1.08	0.568509417998522
1.08	0.586460547836905
1.08	0.568689016084271
1.08	0.586460547836905
1.08	0.568689016084271
1.08	0.586275337310976
1.08	0.586275337310976
1.08	0.586460547836905
1.08	0.568689016084271
1.04	0.586460547836905
1.04	0.586460547836905
1.08	0.586460547836905
1.08	0.586460547836905
1.08	0.586460547836905
1.08	0.586460547836905
1.12	0.586460547836905
1.12	0.586460547836905
1.12	0.586460547836905
1.12	0.586460547836905
1.12	0.586460547836905
1.16	0.586460547836905
1.16	0.586460547836905
1.16	0.586460547836905
1.2	0.568509417998522
1.2	0.586460547836905
1.16	0.586460547836905
1.2	0.586460547836905
1.2	0.586460547836905
1.2	0.586460547836905
1.2	0.586275337310976
1.2	0.586460547836905
1.2	0.586460547836905
1.2	0.586460547836905
1.24	0.586460547836905
1.2	0.586460547836905
1.2	0.586460547836905
1.2	0.586460547836905
1.24	0.604232079589538
1.2	0.586460547836905
1.2	0.586460547836905
1.24	0.586460547836905
1.2	0.586460547836905
1.2	0.604232079589538
1.24	0.586460547836905
1.24	0.586460547836905
1.24	0.586460547836905
1.24	0.586460547836905
1.24	0.586460547836905
1.24	0.586460547836905
1.28	0.586460547836905
1.28	0.586460547836905
1.24	0.586275337310976
1.28	0.586460547836905
1.28	0.586460547836905
1.28	0.586460547836905
1.28	0.586460547836905
1.28	0.586460547836905
1.28	0.586460547836905
1.28	0.586275337310976
1.32	0.586460547836905
1.28	0.586460547836905
1.28	0.604232079589538
1.28	0.604232079589538
1.28	0.604232079589538
1.28	0.604232079589538
1.28	0.604232079589538
1.28	0.622003611342171
1.28	0.604232079589538
1.28	0.604232079589538
1.32	0.622003611342171
1.32	0.622003611342171
1.28	0.639775143094805
1.32	0.639775143094805
1.32	0.639775143094805
1.32	0.639775143094805
1.32	0.639573095248337
1.32	0.639775143094805
1.32	0.657546674847438
1.32	0.657339014560791
1.28	0.639775143094805
1.32	0.657546674847438
1.32	0.657546674847438
1.32	0.657339014560791
1.32	0.657546674847438
1.36	0.657546674847438
1.32	0.657339014560791
1.32	0.657339014560791
1.32	0.657546674847438
1.32	0.675318206600072
1.32	0.675318206600072
1.32	0.675318206600072
1.36	0.675318206600072
1.32	0.675318206600072
1.36	0.675318206600072
1.36	0.675318206600072
1.32	0.675318206600072
1.36	0.693089738352705
1.36	0.675318206600072
1.36	0.675104933873245
1.36	0.692870853185698
1.4	0.693089738352705
1.36	0.693089738352705
1.36	0.693089738352705
1.36	0.693089738352705
1.36	0.710861270105339
1.36	0.692870853185698
1.4	0.710861270105339
1.4	0.710636772498153
1.4	0.710636772498153
1.44	0.710861270105339
1.44	0.710636772498153
1.44	0.710861270105339
1.44	0.710861270105339
1.44	0.728402691810606
1.44	0.710636772498153
1.44	0.710636772498153
1.44	0.728632801857972
1.44	0.728632801857972
1.44	0.728632801857972
1.44	0.728402691810606
1.44	0.728632801857972
1.44	0.728632801857972
1.48	0.728632801857972
1.48	0.728402691810606
1.48	0.728632801857972
1.52	0.728632801857972
1.52	0.728632801857972
1.52	0.74616861112306
1.52	0.746404333610605
1.52	0.728632801857972
1.52	0.746404333610605
1.52	0.728632801857972
1.56	0.746404333610605
1.56	0.74616861112306
1.56	0.728632801857972
1.56	0.746404333610605
1.56	0.728632801857972
1.52	0.74616861112306
1.56	0.746404333610605
1.56	0.746404333610605
1.56	0.746404333610605
1.56	0.746404333610605
1.56	0.74616861112306
1.56	0.746404333610605
1.56	0.746404333610605
1.56	0.746404333610605
1.56	0.746404333610605
1.56	0.746404333610605
1.56	0.746404333610605
1.56	0.746404333610605
1.6	0.746404333610605
1.6	0.746404333610605
1.56	0.746404333610605
1.64	0.74616861112306
1.64	0.764175865363239
1.64	0.746404333610605
1.64	0.746404333610605
1.6	0.746404333610605
1.64	0.764175865363239
1.64	0.764175865363239
1.6	0.781947397115872
1.64	0.764175865363239
1.64	0.781947397115872
1.64	0.764175865363239
1.64	0.781947397115872
1.6	0.799718928868506
1.64	0.799718928868506
1.68	0.799718928868506
1.64	0.799718928868506
1.68	0.799718928868506
1.64	0.799718928868506
1.68	0.799718928868506
1.68	0.817232288372875
1.68	0.817490460621139
1.64	0.817490460621139
1.68	0.817490460621139
1.68	0.817490460621139
1.68	0.817490460621139
1.68	0.817232288372875
1.68	0.817490460621139
1.68	0.817490460621139
1.68	0.817490460621139
1.72	0.817490460621139
1.68	0.817490460621139
1.68	0.817490460621139
1.72	0.817490460621139
1.72	0.817490460621139
1.72	0.817490460621139
1.76	0.817490460621139
1.72	0.817490460621139
1.76	0.817490460621139
1.76	0.817490460621139
1.76	0.817490460621139
1.76	0.817490460621139
1.76	0.817490460621139
1.76	0.817490460621139
1.76	0.817232288372875
1.76	0.817232288372875
1.8	0.817490460621139
1.76	0.817490460621139
1.8	0.817490460621139
1.76	0.834998207685329
1.8	0.834998207685329
1.8	0.834998207685329
1.8	0.834998207685329
1.84	0.835261992373773
1.84	0.834998207685329
1.8	0.835261992373773
1.84	0.834998207685329
1.88	0.835261992373773
1.84	0.834998207685329
1.88	0.835261992373773
1.88	0.853033524126406
1.88	0.852764126997783
1.88	0.835261992373773
1.88	0.853033524126406
1.92	0.852764126997783
1.88	0.87080505587904
1.92	0.853033524126406
1.92	0.87080505587904
1.88	0.870530046310237
1.92	0.870530046310237
1.88	0.870530046310237
1.88	0.87080505587904
1.92	0.87080505587904
1.92	0.87080505587904
1.92	0.87080505587904
1.92	0.888576587631673
1.92	0.87080505587904
1.92	0.870530046310237
1.92	0.870530046310237
1.92	0.87080505587904
1.92	0.888576587631673
1.92	0.870530046310237
1.96	0.87080505587904
1.92	0.888576587631673
1.96	0.888295965622691
1.96	0.888576587631673
2	0.888576587631673
2	0.906348119384307
2	0.888295965622691
2	0.906348119384307
2.04	0.888295965622691
2	0.906061884935144
2.04	0.906061884935144
2	0.906348119384307
2	0.906061884935144
2	0.906348119384307
2.04	0.92411965113694
2	0.92411965113694
2	0.92411965113694
2.04	0.92411965113694
2.04	0.923827804247598
2.04	0.92411965113694
2.04	0.92411965113694
2	0.941891182889574
2	0.941891182889574
2	0.941593723560052
2	0.941891182889574
2	0.941891182889574
2.04	0.941891182889574
2	0.959359642872506
2.04	0.941891182889574
2.04	0.941891182889574
2.04	0.959662714642207
2.04	0.959662714642207
2.08	0.959662714642207
2.08	0.959662714642207
2.08	0.959662714642207
2.12	0.959662714642207
2.12	0.977434246394841
2.12	0.959662714642207
2.12	0.959662714642207
2.12	0.959662714642207
2.12	0.977434246394841
2.12	0.97712556218496
2.12	0.977434246394841
2.12	0.977434246394841
2.12	0.97712556218496
2.16	0.977434246394841
2.12	0.977434246394841
2.12	0.97712556218496
2.12	0.977434246394841
2.12	0.977434246394841
2.16	0.977434246394841
2.16	0.977434246394841
2.16	0.995205778147474
2.12	0.995205778147474
2.16	0.995205778147474
2.2	0.995205778147474
2.2	0.995205778147474
2.2	0.994891481497413
2.2	0.995205778147474
2.2	0.995205778147474
2.24	0.995205778147474
2.2	0.995205778147474
2.24	0.995205778147474
2.2	0.995205778147474
2.24	0.995205778147474
2.24	0.994891481497413
2.24	1.01297730990011
2.24	1.01297730990011
2.24	0.995205778147474
2.24	1.01297730990011
2.24	1.01297730990011
2.28	1.01297730990011
2.28	1.03042332012232
2.28	1.03042332012232
2.28	1.03042332012232
2.28	1.01297730990011
2.28	1.03042332012232
2.28	1.03074884165274
2.32	1.04852037340537
2.28	1.04818923943477
2.28	1.04852037340537
2.28	1.04852037340537
2.28	1.04852037340537
2.28	1.04852037340537
2.28	1.04852037340537
2.28	1.04852037340537
2.28	1.04852037340537
2.28	1.04852037340537
2.28	1.04818923943477
2.32	1.04852037340537
2.32	1.04818923943477
2.32	1.06629190515801
2.32	1.04852037340537
2.36	1.06595515874723
2.36	1.06629190515801
2.32	1.04852037340537
2.36	1.06629190515801
2.36	1.06629190515801
2.36	1.04852037340537
2.36	1.06629190515801
2.36	1.04852037340537
2.36	1.04852037340537
2.36	1.04852037340537
2.36	1.06629190515801
2.36	1.06629190515801
2.4	1.06629190515801
2.4	1.06629190515801
2.36	1.06629190515801
2.4	1.06629190515801
2.44	1.06629190515801
2.44	1.08406343691064
2.44	1.08406343691064
2.48	1.08406343691064
2.44	1.10148699737214
2.44	1.08406343691064
2.48	1.10183496866328
2.48	1.08406343691064
2.48	1.08406343691064
2.44	1.08406343691064
2.48	1.10183496866328
2.48	1.10148699737214
2.48	1.11960650041591
2.48	1.10183496866328
2.44	1.11960650041591
2.48	1.11960650041591
2.48	1.11960650041591
2.48	1.11960650041591
2.48	1.11960650041591
2.48	1.11960650041591
2.48	1.11960650041591
2.48	1.13701883599704
2.52	1.11960650041591
2.52	1.13737803216854
2.52	1.13737803216854
2.48	1.11925291668459
2.52	1.11925291668459
2.52	1.13701883599704
2.56	1.11960650041591
2.56	1.11925291668459
2.56	1.11960650041591
2.56	1.11925291668459
2.56	1.11960650041591
2.52	1.11960650041591
2.56	1.11925291668459
2.56	1.11960650041591
2.56	1.11960650041591
2.6	1.11960650041591
2.56	1.11960650041591
2.6	1.13701883599704
2.6	1.11960650041591
2.64	1.13737803216854
2.64	1.13737803216854
2.6	1.11960650041591
2.64	1.11960650041591
2.68	1.11960650041591
2.68	1.13701883599704
2.68	1.13737803216854
2.68	1.13737803216854
2.68	1.11925291668459
2.72	1.13737803216854
2.72	1.13701883599704
2.72	1.13737803216854
2.68	1.13737803216854
2.68	1.15514956392118
2.72	1.15514956392118
2.68	1.1547847553095
2.72	1.15514956392118
2.72	1.15514956392118
2.72	1.15514956392118
2.72	1.17292109567381
2.68	1.15514956392118
2.72	1.17292109567381
2.72	1.17292109567381
2.72	1.17292109567381
2.72	1.17292109567381
2.72	1.17255067462195
2.72	1.17292109567381
2.72	1.17292109567381
2.72	1.17292109567381
2.72	1.17292109567381
2.72	1.17255067462195
2.72	1.17292109567381
2.72	1.17292109567381
2.72	1.19069262742644
2.72	1.19069262742644
2.72	1.19069262742644
2.76	1.17292109567381
2.76	1.19069262742644
2.76	1.19031659393441
2.76	1.19069262742644
2.76	1.19069262742644
2.8	1.19069262742644
2.8	1.20846415917908
2.8	1.20846415917908
2.76	1.20846415917908
2.8	1.19069262742644
2.8	1.19031659393441
2.8	1.20846415917908
2.8	1.20808251324686
2.84	1.20808251324686
2.8	1.20846415917908
2.76	1.20846415917908
2.8	1.20846415917908
2.8	1.20846415917908
2.8	1.22623569093171
2.8	1.22623569093171
2.8	1.20846415917908
2.8	1.22623569093171
2.8	1.22623569093171
2.84	1.22623569093171
2.84	1.22623569093171
2.88	1.22623569093171
2.88	1.22623569093171
2.84	1.22623569093171
2.84	1.24400722268434
2.88	1.24400722268434
2.88	1.24400722268434
2.88	1.24400722268434
2.88	1.24400722268434
2.88	1.26177875443698
2.88	1.26177875443698
2.92	1.24400722268434
2.92	1.26177875443698
2.92	1.26177875443698
2.92	1.26177875443698
2.92	1.26138027118422
2.92	1.26177875443698
2.92	1.27955028618961
2.92	1.27955028618961
2.92	1.27955028618961
2.92	1.27914619049667
2.92	1.26177875443698
2.92	1.27955028618961
2.92	1.27955028618961
2.96	1.27955028618961
2.96	1.27955028618961
2.92	1.29732181794224
2.96	1.27955028618961
2.92	1.27955028618961
2.96	1.29732181794224
2.92	1.27955028618961
2.96	1.29691210980913
2.96	1.27914619049667
3	1.27914619049667
3	1.29691210980913
3	1.29691210980913
3.04	1.29732181794224
3.04	1.29691210980913
3.04	1.29691210980913
3.04	1.29691210980913
3.04	1.29691210980913
3.04	1.29732181794224
3.04	1.29732181794224
3.04	1.29691210980913
3.04	1.29691210980913
3.04	1.29732181794224
3.04	1.29732181794224
3.04	1.29732181794224
3.04	1.29732181794224
3.08	1.31467802912158
3.04	1.31467802912158
3.04	1.31509334969488
3.04	1.31467802912158
3.04	1.29732181794224
3.04	1.31509334969488
3.04	1.31467802912158
3.04	1.31509334969488
3.04	1.31509334969488
3.04	1.31509334969488
3.04	1.31509334969488
3.04	1.31509334969488
3.04	1.29732181794224
3.04	1.31509334969488
3.08	1.31509334969488
3.04	1.31509334969488
3.04	1.29732181794224
3.04	1.29732181794224
3.08	1.31509334969488
3.04	1.29732181794224
3.04	1.31509334969488
3.04	1.29732181794224
3.08	1.31509334969488
3.08	1.29732181794224
3.08	1.29732181794224
3.08	1.29732181794224
3.08	1.29691210980913
3.04	1.29691210980913
3.08	1.29691210980913
3.08	1.29732181794224
3.08	1.31509334969488
3.08	1.29732181794224
3.08	1.29732181794224
3.04	1.29732181794224
3.08	1.29691210980913
3.08	1.29732181794224
3.08	1.29732181794224
3.08	1.29732181794224
3.08	1.29732181794224
3.04	1.29732181794224
3.08	1.29732181794224
3.08	1.29732181794224
3.08	1.29732181794224
3.08	1.29732181794224
3.08	1.29732181794224
3.08	1.29732181794224
3.08	1.29732181794224
3.08	1.29732181794224
3.08	1.29732181794224
3.08	1.29691210980913
3.08	1.29732181794224
3.08	1.29732181794224
3.08	1.29732181794224
3.08	1.29732181794224
3.08	1.27955028618961
3.08	1.29732181794224
3.04	1.29732181794224
3.04	1.29691210980913
3.12	1.29691210980913
3.08	1.27955028618961
3.08	1.29732181794224
3.08	1.29732181794224
3.08	1.29732181794224
3.08	1.29691210980913
3.08	1.29732181794224
3.08	1.29732181794224
3.04	1.31467802912158
3.08	1.29691210980913
3.04	1.31509334969488
3.08	1.31509334969488
3.08	1.31509334969488
3.04	1.31509334969488
3.04	1.31467802912158
3.08	1.31509334969488
3.08	1.31509334969488
3.04	1.31509334969488
3.08	1.31509334969488
3.08	1.31509334969488
3.08	1.33286488144751
3.08	1.33286488144751
3.08	1.33286488144751
3.08	1.31509334969488
3.08	1.31509334969488
3.08	1.31509334969488
3.08	1.33286488144751
3.08	1.33286488144751
3.08	1.31467802912158
3.08	1.33286488144751
[truncated: 251 more rows]
