# Supplementary material for: Light phase detection with on-chip petahertz electronic networks
Source: Nat Commun. 2020 Jul 8;11:3407. doi: 10.1038/s41467-020-17250-0 (PMC7343884; doi:10.1038/s41467-020-17250-0)
Supplement: Supplementary file 3 — Source Data [file 41467_2020_17250_MOESM3_ESM.zip › Source Data/figure_5c_noise_power_scan_Array_1.csv]

I_eq (pA)	I_noise (pA)
57493.0805299712	0.195580740064492
51798.8781025066	0.178689847097466
34722.2688139228	0.173412608894123
27725.3466106524	0.64314583882943
29437.9338059766	0.212796599902687
27376.1449942149	0.17514108925882
19612.5534049666	0.197043011666595
12818.9845456553	0.10223635408067
7967.19589214675	0.073568710425099
3571.66114986298	0.069879088504366
75330.2492451892	0.398905626022155
75330.2492451892	0.398905626022155
58474.5352187606	0.366957884274702
50554.4647951779	0.340441271104304
42588.2970535078	0.313968222476287
34353.5891654397	0.271084653324892
24755.4431988127	0.208543223626954
23388.7732227043	0.189561399782916
25493.157126065	0.302447777080345
16334.8846784095	0.269709446153642
7322.3312846156	0.21224954611426
34878.8751972758	0.281266033454436
27970.4171226964	0.253524989654164
22184.4310714301	0.167072082964625
17329.5411969438	0.105447261041154
12173.6315955347	0.08563972593076
8355.10990980572	0.059922813783381
6379.2418436391	0.086345679665126
