# Supplementary material for: Light phase detection with on-chip petahertz electronic networks
Source: Nat Commun. 2020 Jul 8;11:3407. doi: 10.1038/s41467-020-17250-0 (PMC7343884; doi:10.1038/s41467-020-17250-0)
Supplement: Supplementary file 3 — Source Data [file 41467_2020_17250_MOESM3_ESM.zip › Source Data/figure_5c_noise_power_scan_Array_2_100Hz_scan_1.csv]

I_eq (pA)	I_noise (pA)
108769.497708915	0.419485567688459
88137.5666781942	0.393934411244243
72490.1063400624	0.340202912340565
57676.4436446455	0.309308928044781
45891.2321501426	0.303850336804766
39351.0842037692	0.281113955726998
23267.5799593281	0.206598211195496
22111.0656530161	0.240744710469179
25332.3988961231	0.273235094782705
22913.2150267899	0.290889895377879
27616.6731439963	0.267661402510697
25895.8148440443	0.247125746376419
