# Supplementary material for: Light phase detection with on-chip petahertz electronic networks
Source: Nat Commun. 2020 Jul 8;11:3407. doi: 10.1038/s41467-020-17250-0 (PMC7343884; doi:10.1038/s41467-020-17250-0)
Supplement: Supplementary file 3 — Source Data [file 41467_2020_17250_MOESM3_ESM.zip › Source Data/figure_5c_noise_power_scan_Array_2_100Hz_scan_2.csv]

I_eq (pA)	I_noise (pA)
79292.1782608644	0.449444111237801
56900.8955958343	0.322174214987118
24757.1753464039	0.224203774860605
15557.3000560906	0.159029933916937
100207.267437016	0.349491003017961
72907.9111857526	0.32811040790992
17595.1851709827	0.151163313888066
