# Supplementary material for: Light phase detection with on-chip petahertz electronic networks
Source: Nat Commun. 2020 Jul 8;11:3407. doi: 10.1038/s41467-020-17250-0 (PMC7343884; doi:10.1038/s41467-020-17250-0)
Supplement: Supplementary file 3 — Source Data [file 41467_2020_17250_MOESM3_ESM.zip › Source Data/figure_5c_noise_power_scan_Array_2_340Hz_scan_1.csv]

I_eq (pA)	I_noise (pA)
25379.5494654135	0.201505894889521
20565.432224912	0.173108811353824
16914.3581460146	0.158777064799189
13457.8368504173	0.143281178973594
10707.9541683666	0.148017329549358
9181.91964754615	0.147922726549799
5429.1019905099	0.1059632016779
5159.24865237043	0.128495327948165
5910.89307576205	0.14113599411877
5346.4168395843	0.126779223380732
6443.89040026581	0.143735404957755
6042.35679694367	0.136258095961118
