# Supplementary material for: Light phase detection with on-chip petahertz electronic networks
Source: Nat Commun. 2020 Jul 8;11:3407. doi: 10.1038/s41467-020-17250-0 (PMC7343884; doi:10.1038/s41467-020-17250-0)
Supplement: Supplementary file 3 — Source Data [file 41467_2020_17250_MOESM3_ESM.zip › Source Data/figure_5c_noise_power_scan_Array_2_340Hz_scan_2.csv]

I_eq (pA)	I_noise (pA)
32649.7204603559	0.17278480722308
23429.7805394612	0.230015150390925
10194.1310249898	0.110531786853636
6405.94708191968	0.091019673938325
41261.816003477	0.325787664292053
30020.9046058981	0.155367938973659
7245.07624687521	0.094681564115991
