# Supplementary material for: Light phase detection with on-chip petahertz electronic networks
Source: Nat Commun. 2020 Jul 8;11:3407. doi: 10.1038/s41467-020-17250-0 (PMC7343884; doi:10.1038/s41467-020-17250-0)
Supplement: Supplementary file 3 — Source Data [file 41467_2020_17250_MOESM3_ESM.zip › Source Data/figure_5d_noise_spectrum_wide_range.csv]

frequency (Hz)	psd (dBm/Hz)
50	-73.333144697653
50.21875	-73.5282420828006
50.4375	-73.7367823080081
50.65625	-73.9486167222511
50.875	-74.150077228054
51.09375	-74.3226729993179
51.3125	-74.4415325169098
51.53125	-74.4750762320544
51.75	-74.3879548591829
51.96875	-74.1423291336113
52.1875	-73.7292579583318
52.40625	-73.1547675356967
52.625	-72.4431704023332
52.84375	-71.6250983704686
53.0625	-70.7254267654546
53.28125	-69.7577813933058
53.5	-68.7272302885619
53.71875	-67.6317979742479
53.9375	-66.4891819889613
54.15625	-65.3213833923978
54.375	-64.1587019961216
54.59375	-63.0339690483967
54.8125	-61.9769670203668
55.03125	-61.0108420960733
55.25	-60.1510500904683
55.46875	-59.3997478992132
55.6875	-58.7639706592798
55.90625	-58.2393258549029
56.125	-57.8166328314182
56.34375	-57.4828361815412
56.5625	-57.2221117739507
56.78125	-57.0173414748268
57	-56.8519442949586
57.21875	-56.7066400406524
57.4375	-56.5768722200949
57.65625	-56.4581898229877
57.875	-56.3512996991001
58.09375	-56.2612241462084
58.3125	-56.1959039709204
58.53125	-56.1648488260235
58.75	-56.1779394640598
58.96875	-56.2398596359076
59.1875	-56.3636773746403
59.40625	-56.5558807869629
59.625	-56.8203375456827
59.84375	-57.1574828934417
60.0625	-57.5636336704513
60.28125	-58.0305187094498
60.5	-58.5453195778315
60.71875	-59.0884064225085
60.9375	-59.6492835656195
61.15625	-60.2176623097782
61.375	-60.7916843511402
61.59375	-61.3797562890663
61.8125	-61.999398433071
62.03125	-62.6736563783888
62.25	-63.4265744166884
62.46875	-64.2750758998563
62.6875	-65.2376677826266
62.90625	-66.3196830330122
63.125	-67.5138278693059
63.34375	-68.7956323689442
63.5625	-70.1179467904226
63.78125	-71.4077801350929
64	-72.5733855432495
64.21875	-73.5255283266629
64.4375	-74.2241967329996
64.65625	-74.6856018050651
64.875	-74.9681788722125
65.09375	-75.1382346239762
65.3125	-75.2470049462065
65.53125	-75.3255159792963
65.75	-75.3889847707868
65.96875	-75.4397878511527
66.1875	-75.4822156934957
66.40625	-75.5153117334709
66.625	-75.5376675116773
66.84375	-75.547895311052
67.0625	-75.5446531006999
67.28125	-75.5264590386166
67.5	-75.4915077712109
67.71875	-75.43455246207
67.9375	-75.3560873794338
68.15625	-75.2535962018491
68.375	-75.12501453336
68.59375	-74.9692670740147
68.8125	-74.7866909821631
69.03125	-74.5791814772601
69.25	-74.3501056845219
69.46875	-74.1010467523935
69.6875	-73.8393612268099
69.90625	-73.5692620414012
70.125	-73.2935750756509
70.34375	-73.014297730148
70.5625	-72.7324287257548
70.78125	-72.4482115420186
71	-72.1620319141514
71.21875	-71.8726665385977
71.4375	-71.5852711104464
71.65625	-71.3039398699618
71.875	-71.0338158746651
72.09375	-70.7805369019586
72.3125	-70.549504299223
72.53125	-70.3453342772025
72.75	-70.1714821105338
72.96875	-70.0277810175769
73.1875	-69.9173303083983
73.40625	-69.8397758917975
73.625	-69.7938026334597
73.84375	-69.7773611359321
74.0625	-69.7879619275635
74.28125	-69.8230355342511
74.5	-69.8803019821361
74.71875	-69.9560788784114
74.9375	-70.0518703384541
75.15625	-70.1683478601709
75.375	-70.3074237434776
75.59375	-70.471974876006
75.8125	-70.6654400826255
76.03125	-70.8912476163876
76.25	-71.1522606370296
76.46875	-71.4484469080266
76.6875	-71.7821761832192
76.90625	-72.1524298738438
77.125	-72.556623854247
77.34375	-72.9906764496562
77.5625	-73.4491275669395
77.78125	-73.9252696051477
78	-74.411414712114
78.21875	-74.8973802474166
78.4375	-75.3760552930073
78.65625	-75.8387658722903
78.875	-76.2776863922972
79.09375	-76.6865591254657
79.3125	-77.0613374454792
79.53125	-77.4006501491828
79.75	-77.7058020314195
79.96875	-77.9788859247413
80.1875	-78.226099866918
80.40625	-78.4538093542425
80.625	-78.6676426134822
80.84375	-78.8719198777024
81.0625	-79.0691274391063
81.28125	-79.2596605405373
81.5	-79.4419419204425
81.71875	-79.6115068140707
81.9375	-79.7660786289008
82.15625	-79.9022858868111
82.375	-80.0179065750467
82.59375	-80.1124538281449
82.8125	-80.1872186918416
83.03125	-80.2450050384644
83.25	-80.2895263974993
83.46875	-80.323494570363
83.6875	-80.3519725912425
83.90625	-80.3781870267703
84.125	-80.4046441524094
84.34375	-80.4330774746544
84.5625	-80.4644875393118
84.78125	-80.4992102313389
85	-80.5370523617523
85.21875	-80.5762508239612
85.4375	-80.6171928925171
85.65625	-80.6590923579449
85.875	-80.7013664284937
86.09375	-80.7437431406503
86.3125	-80.7862617054392
86.53125	-80.8292550244219
86.75	-80.8732454232039
86.96875	-80.9177571766383
87.1875	-80.9642878882938
87.40625	-81.0131475249253
87.625	-81.0643046637605
87.84375	-81.1173640552426
88.0625	-81.171475445324
88.28125	-81.2253279778219
88.5	-81.2771903858473
88.71875	-81.3240749520943
88.9375	-81.3649136219637
89.15625	-81.3979961495727
89.375	-81.4222721486957
89.59375	-81.4375725411527
89.8125	-81.4447453346426
90.03125	-81.4454528465065
90.25	-81.4416827683134
90.46875	-81.435117463218
90.6875	-81.4284528532022
90.90625	-81.4227613914933
91.125	-81.4180639928702
91.34375	-81.413441565911
91.5625	-81.4072033489716
91.78125	-81.3972958586438
92	-81.3817706625336
92.21875	-81.3583519404974
92.4375	-81.3270893367625
92.65625	-81.2881193052206
92.875	-81.2423250069738
93.09375	-81.191212048729
93.3125	-81.1366957476254
93.53125	-81.0808278222289
93.75	-81.0256261897405
93.96875	-80.9721174434297
94.1875	-80.9222827301427
94.40625	-80.87675969268
94.625	-80.8353724143935
94.84375	-80.7971410260807
95.0625	-80.7603441196838
95.28125	-80.7227748833953
95.5	-80.6821289686612
95.71875	-80.6358059664306
95.9375	-80.5832780753054
96.15625	-80.5244368990413
96.375	-80.460385102409
96.59375	-80.3932843576151
96.8125	-80.3260296647932
97.03125	-80.2618866421994
97.25	-80.2040298052394
97.46875	-80.1546327591921
97.6875	-80.1162704724811
97.90625	-80.0900949727431
98.125	-80.076306454169
98.34375	-80.0741701614082
98.5625	-80.0821944703966
98.78125	-80.0983058022224
99	-80.1202381771395
99.21875	-80.1453615898927
99.4375	-80.1726261854973
99.65625	-80.201250576213
99.875	-80.23136537253
100.0938	-80.2636170566374
100.3125	-80.2992598223876
100.5313	-80.3398941182489
100.75	-80.3866990085551
100.9688	-80.4399865997894
101.1875	-80.5005320493157
101.4063	-80.5682859136109
101.625	-80.6429256724223
101.8438	-80.7238602710179
102.0625	-80.810249786101
102.2813	-80.90090866599
102.5	-80.9942701393789
102.7188	-81.0879928873188
102.9375	-81.1803697128102
103.1563	-81.2693392303666
103.375	-81.3532441203596
103.5938	-81.4309596081473
103.8125	-81.5020209926082
104.0313	-81.566513630512
104.25	-81.6248738648337
104.4688	-81.6772980951935
104.6875	-81.7247069378564
104.9063	-81.7675351311651
105.125	-81.8061191729537
105.3438	-81.8406987609422
105.5625	-81.8714767371121
105.7813	-81.8985241480806
106	-81.9217987287061
106.2188	-81.9407920315288
106.4375	-81.9556503072049
106.6563	-81.9662831466762
106.875	-81.9729298095626
107.0938	-81.9762039844339
107.3125	-81.9770136619052
107.5313	-81.976123039228
107.75	-81.9733877660402
107.9688	-81.9663684523943
108.1875	-81.9501068664776
108.4063	-81.9154668134378
108.625	-81.8496019973073
108.8438	-81.7376205332423
109.0625	-81.5661498825165
109.2813	-81.3278511810302
109.5	-81.0252586170445
109.7188	-80.671384357516
109.9375	-80.2881380256388
110.1563	-79.9007661531109
110.375	-79.533267164879
110.5938	-79.2049502050113
110.8125	-78.9287186396343
111.0313	-78.7106954198639
111.25	-78.5507939971289
111.4688	-78.4434555828228
111.6875	-78.3796657587161
111.9063	-78.3478149667553
112.125	-78.3355839913322
112.3438	-78.331763278178
112.5625	-78.3279259589062
112.7813	-78.3197102792202
113	-78.3074803372791
113.2188	-78.2960953134712
113.4375	-78.2947792513577
113.6563	-78.3151615100939
113.875	-78.3699141098979
114.0938	-78.47097673948
114.3125	-78.6279004469444
114.5313	-78.8464264596859
114.75	-79.1271448939635
114.9688	-79.4643116482435
115.1875	-79.8458110173248
115.4063	-80.2527392918181
115.625	-80.6611362296223
115.8438	-81.0450571469012
116.0625	-81.3812742383509
116.2813	-81.6540695657965
116.5	-81.8581097906842
116.7188	-81.9979672041067
116.9375	-82.0854527783756
117.1563	-82.1349648235821
117.375	-82.1602190268141
117.5938	-82.1723882301651
117.8125	-82.1795993953299
118.0313	-82.187179891083
118.25	-82.1981728297351
118.4688	-82.2136940582166
118.6875	-82.233827628413
118.9063	-82.257620757273
119.125	-82.2836798496862
119.3438	-82.3105448419885
119.5625	-82.3370556209973
119.7813	-82.3625429475674
120	-82.3869036253823
120.2188	-82.4100917668791
120.4375	-82.4332241828618
120.6563	-82.4572080876454
120.875	-82.4829736846324
121.0938	-82.5112439330636
121.3125	-82.5423500035858
121.5313	-82.5759622308028
121.75	-82.6109610576844
121.9688	-82.6452398628783
122.1875	-82.6762743827491
122.4063	-82.7011734673383
122.625	-82.7174298963222
122.8438	-82.7234836202309
123.0625	-82.7191608319283
123.2813	-82.7057224624815
123.5	-82.6855812184763
123.7188	-82.6615957322197
123.9375	-82.6366742611144
124.1563	-82.6128670560563
124.375	-82.5912040074624
124.5938	-82.5716058129214
124.8125	-82.5532804572229
125.0313	-82.5351068185277
125.25	-82.5162204777732
125.4688	-82.496320312558
125.6875	-82.4761744746201
125.9063	-82.4572611646877
126.125	-82.4416323385692
126.3438	-82.4315146706815
126.5625	-82.4289019838855
126.7813	-82.4352110003811
127	-82.4510304104066
127.2188	-82.4758922866181
127.4375	-82.5085759296554
127.6563	-82.5469217914612
127.875	-82.5882120850738
128.0938	-82.629435269217
128.3125	-82.6677314861047
128.5313	-82.700787896684
128.75	-82.7271889468898
128.9688	-82.7465785864041
129.1875	-82.7598228277465
129.4063	-82.768521506766
129.625	-82.7746626045639
129.8438	-82.7800704185747
130.0625	-82.7859874581002
130.2813	-82.7927276539989
130.5	-82.7996934369668
130.7188	-82.8054589245285
130.9375	-82.8083532665787
131.1563	-82.8067179105245
131.375	-82.799375881561
131.5938	-82.7858833610911
131.8125	-82.7666185520903
132.0313	-82.7426117149422
132.25	-82.7153761988157
132.4688	-82.6865540983162
132.6875	-82.6579604303171
132.9063	-82.6313355517745
133.125	-82.6083598058428
133.3438	-82.5906613506585
133.5625	-82.5797023412651
133.7813	-82.5766152679728
134	-82.5820215154132
134.2188	-82.5957688733335
134.4375	-82.617041308772
134.6563	-82.6442765451167
134.875	-82.6755538862578
135.0938	-82.7088690516147
135.3125	-82.7425997837191
135.5313	-82.7756636164982
135.75	-82.8076662233663
135.9688	-82.8387484626413
136.1875	-82.869523116299
136.4063	-82.9007644055948
136.625	-82.9333079800248
136.8438	-82.967937903162
137.0625	-83.0053643606636
137.2813	-83.04605906205
137.5	-83.0901587157352
137.7188	-83.1372377390515
137.9375	-83.1862541518202
138.1563	-83.2354430541752
138.375	-83.2825050551096
138.5938	-83.325012402017
138.8125	-83.360844885455
139.0313	-83.3887146304279
139.25	-83.4085124416486
139.4688	-83.4214011661428
139.6875	-83.4296500146126
139.9063	-83.4361624246315
140.125	-83.4438458320324
140.3438	-83.4552979627385
140.5625	-83.4724078827081
140.7813	-83.4960202118049
141	-83.5260496730888
141.2188	-83.5616461014894
141.4375	-83.6014922967625
141.6563	-83.6440088688697
141.875	-83.6876137747315
142.0938	-83.7308338866294
142.3125	-83.7724134572276
142.5313	-83.8112413380912
142.75	-83.8464338991893
142.9688	-83.8771313886824
143.1875	-83.9026408352428
143.4063	-83.9223317639209
143.625	-83.9356726589762
143.8438	-83.9423332969419
144.0625	-83.9423071768642
144.2813	-83.9359739277321
144.5	-83.9242670121949
144.7188	-83.9085375644903
144.9375	-83.890527220069
145.1563	-83.8719471707766
145.375	-83.8541751331097
145.5938	-83.837899179485
145.8125	-83.8229557620789
146.0313	-83.8084160156335
146.25	-83.7928513518401
146.4688	-83.7747786090029
146.6875	-83.7532388108636
146.9063	-83.7280390138399
147.125	-83.6999475753006
147.3438	-83.670505491189
147.5625	-83.6416977732543
147.7813	-83.6155498645576
148	-83.5937502376507
148.2188	-83.577365957546
148.4375	-83.5668623743926
148.6563	-83.5620453690865
148.875	-83.5621775261809
149.0938	-83.5662248946606
149.3125	-83.573013328702
149.5313	-83.5813888283373
149.75	-83.5905016466144
149.9688	-83.5998637847353
150.1875	-83.6094327073192
150.4063	-83.6195562212548
150.625	-83.6307775821295
150.8438	-83.6435756231134
151.0625	-83.6581745080702
151.2813	-83.6743765208817
151.5	-83.6916206332
151.7188	-83.7091746915167
151.9375	-83.7264119162601
152.1563	-83.7431575268081
152.375	-83.7598848341724
152.5938	-83.7777043687164
152.8125	-83.7982368695202
153.0313	-83.8232418332598
153.25	-83.854209988441
153.4688	-83.8919584933675
153.6875	-83.9363442148046
153.9063	-83.986187295533
154.125	-84.0393052155999
154.3438	-84.0928308155458
154.5625	-84.1436174758886
154.7813	-84.1887211734417
155	-84.225905969319
155.2188	-84.2539889227122
155.4375	-84.2730045854985
155.6563	-84.2841102685125
155.875	-84.2893776354153
156.0938	-84.2913013662887
156.3125	-84.2924724582095
156.5313	-84.2950994189023
156.75	-84.3007967645239
156.9688	-84.3103650899532
157.1875	-84.3238240279082
157.4063	-84.3403694168962
157.625	-84.3585899633743
157.8438	-84.3766106061422
158.0625	-84.3924076365091
158.2813	-84.4041377362246
158.5	-84.4104492226874
158.7188	-84.4107891510073
158.9375	-84.4055694751972
159.1563	-84.3961303042
159.375	-84.3845546523498
159.5938	-84.3732092834232
159.8125	-84.3643218107286
160.0313	-84.359505683711
160.25	-84.3593823190951
160.4688	-84.3637620122336
160.6875	-84.3713738126455
160.9063	-84.3801830716838
161.125	-84.3877471730932
161.3438	-84.3916242067148
161.5625	-84.3897427714238
161.7813	-84.3807111157661
162	-84.3640446635661
162.2188	-84.3400998185535
162.4375	-84.3099895816438
162.6563	-84.2752145184127
162.875	-84.2373709323882
163.0938	-84.1977647658682
163.3125	-84.1573541373576
163.5313	-84.1166825524696
163.75	-84.0761040981372
163.9688	-84.0359795748931
164.1875	-83.9968780261856
164.4063	-83.9596595351984
164.625	-83.9253451450006
164.8438	-83.8949120319668
165.0625	-83.8690720731141
165.2813	-83.8480967641741
165.5	-83.8318284913115
165.7188	-83.819747566596
165.9375	-83.8111777870671
166.1563	-83.8054396445241
166.375	-83.8020160393333
166.5938	-83.8005939459315
166.8125	-83.801170495942
167.0313	-83.8040061745857
167.25	-83.8096882911044
167.4688	-83.8191198998259
167.6875	-83.8334208213838
167.9063	-83.8537190179388
168.125	-83.8808997113911
168.3438	-83.9152837334759
168.5625	-83.956411814991
168.7813	-84.0029320160103
169	-84.0527390454462
169.2188	-84.10332589231
169.4375	-84.152150159834
169.6563	-84.1971403016452
169.875	-84.2369825993243
170.0938	-84.2712591632338
170.3125	-84.3003827332269
170.5313	-84.3254008933699
170.75	-84.347687357836
170.9688	-84.3686829214809
171.1875	-84.3896767642742
171.4063	-84.4115836088601
171.625	-84.4348209652889
171.8438	-84.4591585803622
172.0625	-84.4836695019208
172.2813	-84.5067317924308
172.5	-84.5261365141209
172.7188	-84.5393373723137
172.9375	-84.5439482684407
173.1563	-84.5381077076828
173.375	-84.5210356424606
173.5938	-84.4933298096954
173.8125	-84.4563087393459
174.0313	-84.4073669689006
174.25	-84.3226897298763
174.4688	-84.1117467070453
174.6875	-83.5459871742339
174.9063	-82.2797610716251
175.125	-80.1547683254823
175.3438	-77.438179659052
175.5625	-74.5408941005274
175.7813	-71.730409977315
176	-69.1241237467321
176.2188	-66.7605593642624
176.4375	-64.6452854501942
176.6563	-62.7714273895436
176.875	-61.1278680731429
177.0938	-59.7022674126244
177.3125	-58.4821006119075
177.5313	-57.4547252003406
177.75	-56.6072075958035
177.9688	-55.925899228863
178.1875	-55.3960502859459
178.4063	-55.0013557328468
178.625	-54.7237446241572
178.8438	-54.5432965228667
179.0625	-54.438648303487
179.2813	-54.3878737057043
179.5	-54.3699625944803
179.7188	-54.3667918582308
179.9375	-54.3652896401603
180.1563	-54.3594257803469
180.375	-54.3504851990193
180.5938	-54.3473238538494
180.8125	-54.3651412317345
181.0313	-54.4233450256595
181.25	-54.5435097507911
181.4688	-54.7474709543964
181.6875	-55.0561610163625
181.9063	-55.4888200280618
182.125	-56.0628691711961
182.3438	-56.7939984259795
182.5625	-57.6965257687489
182.7813	-58.7838172850547
183	-60.0687385543014
183.2188	-61.5639824044383
183.4375	-63.2823204733756
183.6563	-65.2363390349825
183.875	-67.4372518682723
184.0938	-69.891168289849
184.3125	-72.5891362231003
184.5313	-75.4819966154439
184.75	-78.4254074480937
184.9688	-81.1040007722774
185.1875	-83.0823973204832
185.4063	-84.1665639645012
185.625	-84.6059262086277
185.8438	-84.7524037835569
186.0625	-84.8051890603779
186.2813	-84.8361971444252
186.5	-84.8635660935804
186.7188	-84.8897245022587
186.9375	-84.9141940847799
187.1563	-84.9364471207772
187.375	-84.9562382709934
187.5938	-84.9735410012647
187.8125	-84.9884824230443
188.0313	-85.0013464800272
188.25	-85.0126026171229
188.4688	-85.0229266930332
188.6875	-85.0333030941286
188.9063	-85.044846574764
189.125	-85.0585930785438
189.3437	-85.07527577972
189.5625	-85.0950982801915
189.7813	-85.1176634563649
190	-85.1420105441657
190.2188	-85.1668479100039
190.4375	-85.1909262210747
190.6563	-85.2132653596023
190.875	-85.2334201220763
191.0938	-85.2514655943047
191.3125	-85.2679280536481
191.5313	-85.2835818112494
191.75	-85.2992181698668
191.9688	-85.3154413669461
192.1875	-85.332597256494
192.4063	-85.3507194409602
192.625	-85.3695074732331
192.8438	-85.3883639197171
193.0625	-85.4064756037164
193.2813	-85.422805094337
193.5	-85.436227815082
193.7188	-85.4456426717473
193.9375	-85.4501500124659
194.1563	-85.4491779287993
194.375	-85.442549485127
194.5938	-85.4304911622664
194.8125	-85.4135339170495
195.0313	-85.3924491607713
195.25	-85.3680896227738
195.4688	-85.3413676372647
195.6875	-85.3132846645609
195.9062	-85.2849125156936
196.125	-85.2573586034999
196.3438	-85.231727859819
196.5625	-85.2089024227688
196.7813	-85.189442617239
197	-85.1734217557144
197.2188	-85.1604243222867
197.4375	-85.1496178302037
197.6563	-85.1399061440316
197.875	-85.1301503811983
198.0938	-85.1193550742862
198.3125	-85.1068465746527
198.5313	-85.0923454946905
198.75	-85.076095337688
198.9688	-85.0587391649698
199.1875	-85.0413597262645
199.4063	-85.0252078828705
199.625	-85.0115119445334
199.8438	-85.0011516103898
200.0625	-84.9944117600913
200.2813	-84.9907707035478
200.5	-84.989245615266
200.7188	-84.9881011417002
200.9375	-84.9854886553061
201.1563	-84.9797481264093
201.375	-84.9698583948114
201.5938	-84.9557268534803
201.8125	-84.9383330457908
202.0313	-84.9195748657825
202.25	-84.9020327480155
202.4687	-84.8885526287296
202.6875	-84.8818121938913
202.9063	-84.8839609339945
203.125	-84.8962491645788
203.3438	-84.9189189312926
203.5625	-84.9512547895832
203.7813	-84.9916795153161
204	-85.0381947454576
204.2187	-85.0887200728544
204.4375	-85.1415520438104
204.6563	-85.1956192523479
204.875	-85.2506392752696
205.0938	-85.3069183528049
205.3125	-85.3651455242285
205.5313	-85.425902265223
205.75	-85.48932505019
205.9688	-85.5548108016923
206.1875	-85.6210327776172
206.4063	-85.6860110558187
206.625	-85.7474474908977
206.8438	-85.8030681933928
207.0625	-85.8510510799216
207.2813	-85.8901810241759
207.5	-85.9200209441948
207.7188	-85.9408631813698
207.9375	-85.9537000718113
208.1563	-85.9600024173605
208.375	-85.9615398988791
208.5938	-85.960087822188
208.8125	-85.9572586853284
209.0312	-85.9541292732809
209.25	-85.9512071223679
209.4688	-85.9482399500111
209.6875	-85.9444164675028
209.9063	-85.9385393195113
210.125	-85.9293653878921
210.3438	-85.9158899983201
210.5625	-85.8975728049784
210.7812	-85.8743796259746
211	-85.8467269868921
211.2188	-85.8153356547019
211.4375	-85.781176844907
211.6563	-85.7452452202257
211.875	-85.7086209638779
212.0938	-85.6723489924639
212.3125	-85.6373894803943
212.5312	-85.6044555990038
212.75	-85.573794854239
212.9688	-85.5450893531553
213.1875	-85.5174839542386
213.4063	-85.4895706644334
213.625	-85.4597754044066
213.8438	-85.4267143445566
214.0625	-85.3896061119288
214.2813	-85.3485273900815
214.5	-85.304499141562
214.7188	-85.2593063394711
214.9375	-85.2152433860856
215.1563	-85.1746586733958
215.375	-85.1396400361319
215.5937	-85.111700716446
215.8125	-85.0916704482554
216.0313	-85.0796815788912
216.25	-85.0751972082138
216.4688	-85.0771730194895
216.6875	-85.0842498440812
216.9063	-85.0949106222607
217.125	-85.1077224089329
217.3437	-85.1214666658651
217.5625	-85.1353173121626
217.7813	-85.1488456167878
218	-85.1619779919767
218.2188	-85.1748222844729
218.4375	-85.1875636701329
218.6563	-85.2002279994072
218.875	-85.2126887185704
219.0937	-85.2246707798573
219.3125	-85.2360515971723
219.5313	-85.2470481333111
219.75	-85.2584129795035
219.9688	-85.2714190393645
220.1875	-85.2879773154129
220.4063	-85.3097098989546
220.625	-85.3379907699501
220.8437	-85.3734633366485
221.0625	-85.4157994663991
221.2813	-85.4636404813128
221.5	-85.5148478145762
221.7188	-85.5668294075792
221.9375	-85.6170770691732
222.1562	-85.6635855091028
222.375	-85.7051956156208
222.5938	-85.7418007276663
222.8125	-85.774326578328
223.0313	-85.8045175513101
223.25	-85.834583078352
223.4688	-85.8667012157134
223.6875	-85.9025820342202
223.9062	-85.942905808018
224.125	-85.9870350758473
224.3438	-86.0329669324291
224.5625	-86.0775767397472
224.7813	-86.1172578765276
225	-86.1486809521816
225.2188	-86.1695721168025
225.4375	-86.1794386860428
225.6562	-86.1795598335463
225.875	-86.1726684333041
226.0938	-86.16226677477
226.3125	-86.1518014594773
226.5313	-86.143908663392
226.75	-86.1399698427964
226.9688	-86.1399766812407
227.1875	-86.1427777348268
227.4062	-86.1463450923169
227.625	-86.1483419186658
227.8438	-86.1466192748018
228.0625	-86.1396002743102
228.2813	-86.1265877470566
228.5	-86.1078859542379
228.7187	-86.0846412773256
228.9375	-86.0586941539806
229.1563	-86.0321224766857
229.375	-86.0068613656886
229.5938	-85.9843098664774
229.8125	-85.9651126707404
230.0313	-85.949066556935
230.25	-85.9351927464839
230.4687	-85.9219956664521
230.6875	-85.9078257314784
230.9063	-85.8911936606114
231.125	-85.8710308731706
231.3438	-85.8468484086704
231.5625	-85.8188538380029
231.7813	-85.7878845822788
232	-85.75535014467
232.2187	-85.7231467819572
232.4375	-85.693572103944
232.6563	-85.6691104033146
232.875	-85.6522094931697
233.0938	-85.6450111496662
233.3125	-85.6490492199345
233.5313	-85.6650494577624
233.75	-85.6927537399602
233.9687	-85.7309027834165
234.1875	-85.7774334270306
234.4063	-85.8295910045414
234.625	-85.884319423007
234.8438	-85.9385122846126
235.0625	-85.9893291894072
235.2812	-86.0344675805988
235.5	-86.0723983762254
235.7187	-86.1024614057843
235.9375	-86.1249938790737
236.1563	-86.1412070899586
236.375	-86.1528762436163
236.5938	-86.1621116647575
236.8125	-86.1708649901684
237.0312	-86.1805456300352
237.25	-86.1917982303646
237.4688	-86.2043214379017
237.6875	-86.2170686240173
237.9063	-86.2283303083606
238.125	-86.2361460861584
238.3438	-86.2386046374236
238.5625	-86.2342200084902
238.7812	-86.2221922915598
239	-86.2024837491048
239.2188	-86.1758944264652
239.4375	-86.1439725061728
239.6563	-86.1088024587485
239.875	-86.0728058020239
240.0937	-86.038569054888
240.3125	-86.0084523439335
240.5312	-85.984271284742
240.75	-85.9673564447139
240.9688	-85.9582408374153
241.1875	-85.956653103542
241.4063	-85.9613952248669
241.625	-85.9706113308083
241.8437	-85.9818489818566
242.0625	-85.9924681189349
242.2812	-85.9999513912466
242.5	-86.0021787513428
242.7188	-85.9977182217287
242.9375	-85.9859900606778
243.1563	-85.9672309236038
243.375	-85.9424921112004
243.5937	-85.9134577730193
243.8125	-85.8823510123915
244.0312	-85.8516016597283
244.25	-85.82359171937
244.4688	-85.8003586400984
244.6875	-85.7834324955996
244.9063	-85.7735406918288
245.125	-85.7706256681667
245.3437	-85.7738467398028
245.5625	-85.7817771957877
245.7813	-85.7926209686061
246	-85.8044410031592
246.2188	-85.8153724062481
246.4375	-85.823898666941
246.6562	-85.8289181039558
246.875	-85.8299303259395
247.0937	-85.8270840883544
247.3125	-85.821218922831
247.5313	-85.8137598356915
247.75	-85.8065490627966
247.9688	-85.8015010363454
248.1875	-85.8003350413728
248.4062	-85.8041045127391
248.625	-85.8130539235497
248.8437	-85.8264344172184
249.0625	-85.8425962713915
249.2813	-85.8592380575731
249.5	-85.8738183462368
249.7188	-85.883918775241
249.9375	-85.8878070232626
250.1563	-85.884576713969
250.375	-85.8743448280108
250.5937	-85.8582366351692
250.8125	-85.8382206906692
251.0312	-85.8168334522484
251.25	-85.7968545884481
251.4688	-85.7809489306838
251.6875	-85.7714018597297
251.9062	-85.7697482448735
252.125	-85.7766030549896
252.3438	-85.7916274798647
252.5625	-85.8136035314092
252.7813	-85.8406343755858
253	-85.8705576955678
253.2187	-85.9012241502098
253.4375	-85.9308814082648
253.6563	-85.9583303070599
253.875	-85.9829503692571
254.0938	-86.0046877164671
254.3125	-86.0238833098055
254.5312	-86.041104807865
254.75	-86.0569890683767
254.9688	-86.0720800450571
255.1875	-86.0867500675067
255.4062	-86.1010892439316
255.625	-86.1148966802871
255.8437	-86.1277986752212
256.0625	-86.1393141705556
256.2813	-86.1490422486557
256.5	-86.1567502799567
256.7187	-86.1623996856485
256.9375	-86.1661000914399
257.1563	-86.1680299671227
257.375	-86.1682806971082
257.5938	-86.1668268170921
257.8125	-86.163518034114
258.0312	-86.1581337998587
258.25	-86.1504284577366
258.4688	-86.1401620051224
258.6875	-86.1271626903496
258.9062	-86.1111998796135
259.125	-86.0921056983988
259.3437	-86.0697960692299
259.5625	-86.0443316771234
259.7813	-86.0160786089915
260	-85.9857101377725
260.2187	-85.9541972649215
260.4375	-85.9224801978327
260.6562	-85.8914854430569
260.875	-85.8618888861479
261.0938	-85.8341214978279
261.3125	-85.8084097920159
261.5312	-85.784920929694
261.75	-85.7638668434863
261.9688	-85.7456617897874
262.1875	-85.730890066454
262.4063	-85.7202220269026
262.625	-85.7142736206817
262.8437	-85.7134783625239
263.0625	-85.7180083619229
263.2813	-85.727787801407
263.5	-85.7425163496754
263.7187	-85.761692883577
263.9375	-85.7846939711278
264.1562	-85.8107348014801
264.375	-85.8388906959717
264.5938	-85.8680880544764
264.8125	-85.8971874703119
265.0312	-85.925073001278
265.25	-85.950867381789
265.4688	-85.9739948155604
265.6875	-85.9942817360693
265.9063	-86.0118661882826
266.125	-86.0270445785696
266.3437	-86.0399850157121
266.5625	-86.0505643731957
266.7813	-86.0582001031976
267	-86.0618679869705
267.2187	-86.0602295300908
267.4375	-86.0519612835518
267.6562	-86.0360071993127
267.875	-86.0118282965206
268.0938	-85.9796705844215
268.3125	-85.9405573631885
268.5312	-85.8963569484493
268.75	-85.8495550927099
268.9687	-85.803129926936
269.1875	-85.760171039612
269.4063	-85.7235697783382
269.625	-85.6956651230824
269.8437	-85.6778510132853
270.0625	-85.6704163962856
270.2813	-85.6724808109286
270.5	-85.6821329829279
270.7188	-85.6967400791815
270.9375	-85.7134204810969
271.1562	-85.7295777382202
271.375	-85.7433956113097
271.5938	-85.7541768709076
271.8125	-85.7625096627902
272.0312	-85.7701174052834
272.25	-85.7795686854903
272.4687	-85.7937883957757
272.6875	-85.8154702105483
272.9063	-85.8465709612166
273.125	-85.8878268654395
273.3437	-85.9385398069544
273.5625	-85.9964976533452
273.7812	-86.0582919154634
274	-86.1197424613906
274.2188	-86.1766485415794
274.4375	-86.2254827020202
274.6562	-86.2639486945206
274.875	-86.2913473520396
275.0938	-86.3085455728431
275.3125	-86.3176821753812
275.5312	-86.3216723066154
275.75	-86.3236873429751
275.9687	-86.3266116331613
276.1875	-86.3326474676464
276.4063	-86.3430546812984
276.625	-86.3579772538098
276.8437	-86.3764375705735
277.0625	-86.3965215990073
277.2812	-86.4157590746882
277.5	-86.4315834968341
277.7188	-86.4418888376418
277.9375	-86.4455732589067
278.1562	-86.442779204963
278.375	-86.4349161535223
278.5937	-86.4244129994798
278.8125	-86.4142184831425
279.0313	-86.4072792147232
279.25	-86.4060036506481
279.4687	-86.4118909225178
279.6875	-86.4253511281105
279.9063	-86.4456615760873
280.125	-86.4731647779379
280.3437	-86.5048407992488
280.5625	-86.5361664335711
280.7812	-86.5641738704915
281	-86.5861990566275
281.2188	-86.6001897061364
281.4375	-86.6048971334419
281.6562	-86.5999903931834
281.875	-86.5860778650301
282.0937	-86.5646693366419
282.3125	-86.5379963573252
282.5313	-86.5088266717859
282.75	-86.4800968794336
282.9687	-86.4545724411657
283.1875	-86.4344387887995
283.4063	-86.4209859298382
283.625	-86.4144057000949
283.8438	-86.4136497644888
284.0625	-86.4164535662966
284.2812	-86.4191922807049
284.5	-86.4165869713946
284.7188	-86.4011861068759
284.9375	-86.3627425817329
285.1562	-86.2879497688912
285.375	-86.161377474552
285.5937	-85.9680756571858
285.8125	-85.697871623299
286.0313	-85.349846933336
286.25	-84.9346876521381
286.4687	-84.4734581039097
286.6875	-83.9932406410768
286.9062	-83.52173097001
287.125	-83.0829368812255
287.3438	-82.6947387354298
287.5625	-82.3681528031324
287.7812	-82.107591228681
288	-81.911714639378
288.2188	-81.7745612782541
288.4375	-81.6866599423993
288.6562	-81.6364550002362
288.875	-81.6117764670309
289.0937	-81.6013951827015
289.3125	-81.5966282721143
289.5313	-81.5925262394731
289.75	-81.5886854593725
289.9687	-81.5893587577182
290.1875	-81.6028275383159
290.4062	-81.6402230411809
290.625	-81.7140500851573
290.8438	-81.8365062716891
291.0625	-82.0179436676226
291.2812	-82.2654483146343
291.5	-82.5815249526311
291.7187	-82.9629800556163
291.9375	-83.3998249626861
292.1563	-83.8747299154928
292.375	-84.3633157907968
292.5937	-84.8362712000847
292.8125	-85.2636112570394
293.0313	-85.6207501848338
293.25	-85.8940127487927
293.4687	-86.0830640945569
293.6875	-86.1982218521921
293.9062	-86.2494156531077
294.125	-86.2125338928189
294.3438	-85.9406287758723
294.5625	-85.0402364955695
294.7812	-83.0459888606057
295	-80.0508530993637
295.2187	-76.6437698851378
295.4375	-73.2775036681734
295.6563	-70.1416087402551
295.875	-67.2898475226755
296.0937	-64.7258908094798
296.3125	-62.4376403131936
296.5313	-60.4090899735343
296.75	-58.6242041265322
296.9687	-57.0679042146009
297.1875	-55.7261370740791
297.4062	-54.5855051546625
297.625	-53.6328777398542
297.8438	-52.8548293772164
298.0625	-52.2371985614221
298.2812	-51.7645644789665
298.5	-51.4198790248259
298.7187	-51.1842895020363
298.9375	-51.0372295950686
299.1563	-50.9569847143996
299.375	-50.9218093918236
299.5937	-50.9116534275844
299.8125	-50.9102318593008
300.0312	-50.9060822247523
300.25	-50.8911179848876
300.4688	-50.8758680902295
300.6875	-50.8720535546271
300.9062	-50.8968391867704
301.125	-50.9707425783456
301.3438	-51.1156280650152
301.5625	-51.3530590435942
301.7812	-51.7033190111056
302	-52.1849034259974
302.2187	-52.8145234160322
302.4375	-53.6073294024587
302.6563	-54.5773290730473
302.875	-55.73782881373
303.0937	-57.1020078498881
303.3125	-58.6833462749196
303.5312	-60.4961147955456
303.75	-62.5556046108186
303.9688	-64.8779827923291
304.1875	-67.4789385825502
304.4062	-70.3686193515315
304.625	-73.5364806939018
304.8437	-76.9081373619175
305.0625	-80.2437484247196
305.2812	-83.0259369666189
305.5	-84.7194374689295
305.7187	-85.4085259426872
305.9375	-85.6049921128981
306.1563	-85.6543631318368
306.375	-85.678641796169
306.5937	-85.7047466882228
306.8125	-85.7340193244258
307.0312	-85.7635885346945
307.25	-85.7908053830123
307.4688	-85.8140311951326
307.6875	-85.8329628330686
307.9062	-85.8486258071286
308.125	-85.8631278629563
308.3437	-85.8792230506663
308.5625	-85.8996759902378
308.7813	-85.9267972186311
309	-85.9619043005299
309.2187	-86.005091126837
309.4375	-86.055271140042
309.6563	-86.1103335359216
309.875	-86.1674880177321
310.0937	-86.2237056638732
310.3125	-86.2761308327746
310.5312	-86.3223889694473
310.75	-86.360750284085
310.9688	-86.3902056164589
311.1875	-86.4104634672584
311.4062	-86.4217801382716
311.625	-86.4248820710119
311.8437	-86.4208803591862
312.0625	-86.4111414459435
312.2813	-86.3972101040392
312.5	-86.3806918720607
312.7187	-86.3631181955666
312.9375	-86.3459761374535
313.1562	-86.330578201911
313.375	-86.3180479559774
313.5937	-86.3093606246917
313.8125	-86.3053023722205
314.0312	-86.3065090782589
314.25	-86.3134206419151
314.4688	-86.3262953544505
314.6875	-86.3453265594187
314.9062	-86.370614149461
315.125	-86.402319928078
315.3437	-86.4407705881221
315.5625	-86.4864373368065
315.7813	-86.5398784166306
316	-86.6015236252648
316.2187	-86.6712493294894
316.4375	-86.7482057884387
316.6562	-86.8304097405594
316.875	-86.9146359054512
317.0938	-86.9966204694378
317.3125	-87.0714120470805
317.5312	-87.1339090387643
317.75	-87.1795865256983
317.9687	-87.2050293128638
318.1875	-87.20850228773
318.4062	-87.1900334904867
318.625	-87.1512875491317
318.8437	-87.0953386949044
319.0625	-87.0261569782658
319.2813	-86.948105674052
319.5	-86.865390545934
319.7187	-86.7815340395798
319.9375	-86.6992068320094
320.1562	-86.6225610947778
320.375	-86.5505096195188
320.5938	-86.4818007989241
320.8125	-86.4159316727605
321.0312	-86.3526567839674
321.25	-86.2923223599247
321.4687	-86.2359764444542
321.6875	-86.1854714321225
321.9062	-86.1430046404318
322.125	-86.1107372119189
322.3437	-86.090459956336
322.5625	-86.0833402998268
322.7813	-86.089789205741
323	-86.1094493951238
323.2187	-86.1412156634267
323.4375	-86.1835369914641
323.6562	-86.234319725825
323.875	-86.2911040655871
324.0938	-86.3512337317528
324.3125	-86.4120063234524
324.5312	-86.4709966728482
324.75	-86.5262617475569
324.9687	-86.5765155645934
325.1875	-86.6214630167785
325.4063	-86.6614059387371
325.625	-86.6970167138477
325.8437	-86.7289199144392
326.0625	-86.7573685374306
326.2812	-86.782019070041
326.5	-86.8020284914756
326.7187	-86.8161888314919
326.9375	-86.8236316926682
327.1562	-86.8238631402083
327.375	-86.8171102745736
327.5938	-86.8043168157636
327.8125	-86.7869439268435
328.0312	-86.7667638605377
328.25	-86.745611772546
328.4687	-86.7250944821675
328.6875	-86.7068336802657
328.9063	-86.6920508832342
329.125	-86.6816389448739
329.3437	-86.6760330372555
329.5625	-86.6751451266991
329.7812	-86.6783171643795
330	-86.6844147681229
330.2187	-86.6918366384992
330.4375	-86.6992151290003
330.6562	-86.7052436084733
330.875	-86.7090498340285
331.0937	-86.7102964038749
331.3125	-86.7091517472398
331.5312	-86.7062334726247
331.75	-86.7024317573711
331.9687	-86.6986293687461
332.1875	-86.695968560965
332.4063	-86.6952937408382
332.625	-86.6971681921685
332.8437	-86.7017761961071
333.0625	-86.7088664051515
333.2812	-86.7177575559396
333.5	-86.7274404936772
333.7188	-86.7365345252596
333.9375	-86.7439490634013
334.1562	-86.7485481317166
334.375	-86.7494209271033
334.5937	-86.7459613834123
334.8125	-86.7378793490803
335.0312	-86.7252560061119
335.25	-86.7085709340083
335.4687	-86.6886027112283
335.6875	-86.6669300568404
335.9063	-86.6452542243065
336.125	-86.6253943610497
336.3437	-86.608974775313
336.5625	-86.597180416816
336.7812	-86.5905894528216
337	-86.5890597465984
337.2188	-86.5916718818447
337.4375	-86.5974962762397
337.6562	-86.6053049810084
337.875	-86.6139671587904
338.0937	-86.6227461990382
338.3125	-86.631342486436
338.5313	-86.6398878078211
338.75	-86.6488404052066
338.9687	-86.6585073352606
339.1875	-86.669618074945
339.4062	-86.6824037973453
339.625	-86.6967293981472
339.8437	-86.7121249759297
340.0625	-86.727931676464
340.2812	-86.7434419535779
340.5	-86.7578743348071
340.7188	-86.7705754709048
340.9375	-86.7817879352561
341.1562	-86.7917508447048
341.375	-86.8008895804029
341.5937	-86.8096180668672
341.8125	-86.8181432565112
342.0313	-86.8264119214786
342.25	-86.8340382777035
342.4687	-86.8401375197843
342.6875	-86.8443736545453
342.9062	-86.8463004174582
343.125	-86.8458213420785
343.3437	-86.8433412187729
343.5625	-86.8397280128171
343.7812	-86.8362079804846
344	-86.8341277797201
344.2187	-86.8343521667189
344.4375	-86.8380563563549
344.6562	-86.8455671088461
344.875	-86.8566478497373
345.0937	-86.8705285677915
345.3125	-86.8860160772958
345.5313	-86.9016599130249
345.75	-86.9159508763366
345.9687	-86.9271911335456
346.1875	-86.9348422409999
346.4062	-86.9386090476708
346.625	-86.9389322821349
346.8438	-86.9369780753635
347.0625	-86.9345090445908
347.2812	-86.9335013008802
347.5	-86.9358493424509
347.7187	-86.9424983573299
347.9375	-86.9543981520714
348.1562	-86.971113970505
348.375	-86.9913185039801
348.5937	-87.0130543227699
348.8125	-87.0341249730686
349.0312	-87.0525396154451
349.25	-87.0668643887691
349.4687	-87.0759740781875
349.6875	-87.0804214799165
349.9062	-87.0809188934909
350.125	-87.078451599768
350.3438	-87.0739907997019
350.5625	-87.0682534418825
350.7812	-87.0615786703071
351	-87.0539495917085
351.2187	-87.0446382920566
351.4375	-87.0339233125341
351.6562	-87.021726338089
351.875	-87.0082112892257
352.0937	-86.9937931805754
352.3125	-86.9790785432202
352.5312	-86.9648088443339
352.75	-86.9517311124434
352.9687	-86.9400340325764
353.1875	-86.9309821196356
353.4062	-86.9251365178708
353.625	-86.9229088201709
353.8438	-86.9244672204566
354.0625	-86.9296708006068
354.2812	-86.9380779142306
354.5	-86.9490650403609
354.7187	-86.9612746836481
354.9375	-86.9746564855957
355.1563	-86.9885693510721
355.375	-87.0023136384165
355.5937	-87.0148311104256
355.8125	-87.02443788233
356.0312	-87.0286053589271
356.25	-87.0239503388362
356.4687	-87.0059449364217
356.6875	-86.9717273648977
356.9062	-86.9189442297812
357.125	-86.8473253759748
357.3437	-86.7591572765747
357.5625	-86.6591945893578
357.7812	-86.5539464383641
358	-86.4505817653741
358.2187	-86.3549697269926
358.4375	-86.2730552066998
358.6563	-86.2079722687301
358.875	-86.1606779723726
359.0937	-86.1301358549672
359.3125	-86.1138905134442
359.5312	-86.108651528829
359.75	-86.1110294729606
359.9687	-86.1172932267896
360.1875	-86.1265890054871
360.4062	-86.1383581113778
360.625	-86.1536453254272
360.8437	-86.1748546252545
361.0625	-86.2054341226322
361.2812	-86.249240348643
361.5	-86.3098574690842
361.7187	-86.3889174354214
361.9375	-86.4883148252976
362.1562	-86.6069740532646
362.375	-86.741629891854
362.5937	-86.8871300103523
362.8125	-87.0369309689579
363.0312	-87.1839708119322
363.25	-87.321571352365
363.4688	-87.4432853415845
363.6875	-87.5466013102799
363.9062	-87.6300411447764
364.125	-87.6940071063403
364.3437	-87.7403462158347
364.5625	-87.7717575870113
364.7812	-87.7912630548869
365	-87.8018116742658
365.2187	-87.804894677705
365.4375	-87.8039516362205
365.6562	-87.800920994287
365.875	-87.7973667937819
366.0937	-87.7945153474768
366.3125	-87.7930639561925
366.5312	-87.7931552598144
366.75	-87.7942448052665
366.9688	-87.7939695864259
367.1875	-87.7921243538476
367.4062	-87.7871725605342
367.625	-87.7778233604282
367.8437	-87.763271791884
368.0625	-87.7432660067709
368.2812	-87.71793106182
368.5	-87.6875159935482
368.7187	-87.6508036444096
368.9375	-87.609223821464
369.1562	-87.5626671582808
369.375	-87.5111209886901
369.5937	-87.4548544909041
369.8125	-87.3945477493046
370.0312	-87.3312985323636
370.25	-87.2664532442622
370.4687	-87.1999296816569
370.6875	-87.1346825465882
370.9062	-87.0719657064426
371.125	-87.0128076594058
371.3437	-86.957996779467
371.5625	-86.9079737271245
371.7813	-86.8627745770991
372	-86.8219948557276
372.2187	-86.7830591191199
372.4375	-86.7465868411816
372.6562	-86.7115510163336
372.875	-86.677403062644
373.0937	-86.6444150697927
373.3125	-86.6138123218435
373.5312	-86.5876542591396
373.75	-86.5684407877311
373.9687	-86.5567244928159
374.1875	-86.5562241690021
374.4062	-86.5677992347526
374.625	-86.5911644653066
374.8437	-86.6250011332519
375.0625	-86.6671753447827
375.2812	-86.7151022646415
375.5	-86.7661519963695
375.7187	-86.8158565631154
375.9375	-86.8644074125542
376.1562	-86.9105042894313
376.375	-86.9534583323428
376.5937	-86.9930305460963
376.8125	-87.029188145357
377.0312	-87.0618643789734
377.25	-87.0906746063174
377.4687	-87.1125477487513
377.6875	-87.1286111557517
377.9062	-87.137600375262
378.125	-87.1385611573442
378.3437	-87.1311755605217
378.5625	-87.1160243359296
378.7812	-87.0945357255665
379	-87.0687527281759
379.2187	-87.0383806852873
379.4375	-87.0078623366382
379.6562	-86.9785670891901
379.875	-86.951160071322
380.0938	-86.9257354670721
380.3125	-86.9019140212601
380.5312	-86.8790683833918
380.75	-86.8566756639649
380.9687	-86.8317253763647
381.1875	-86.8070362160215
381.4062	-86.7830491930907
381.625	-86.7605144800143
381.8437	-86.7404556606229
382.0625	-86.7239999385638
382.2812	-86.7122480376556
382.5	-86.7060378873573
382.7187	-86.7027713755114
382.9375	-86.7053827022545
383.1562	-86.713254359049
383.375	-86.725415278097
383.5937	-86.7407616902824
383.8125	-86.7583690274008
384.0312	-86.7777035749808
384.25	-86.7986906630699
384.4687	-86.8182612908259
384.6875	-86.840034080618
384.9062	-86.8640691523458
385.125	-86.8898931017078
385.3437	-86.9164678118798
385.5625	-86.9422828114565
385.7812	-86.9656655120903
386	-86.9851561343545
386.2187	-86.9962255169016
386.4375	-87.0023697245713
386.6562	-87.0041383586643
386.875	-87.0025476789285
387.0937	-86.9987914936893
387.3125	-86.9939177417553
387.5312	-86.9886017837134
387.75	-86.9830732880766
387.9687	-86.9732189224671
388.1875	-86.9626650072623
388.4062	-86.9509630171974
388.625	-86.9377025701729
388.8437	-86.9226875265241
389.0625	-86.9059308913035
389.2812	-86.8877473805301
389.5	-86.8687487427443
389.7187	-86.8454549245343
389.9375	-86.8233225059859
390.1562	-86.8035556950884
390.375	-86.7872795591076
390.5937	-86.77541277461
390.8125	-86.7684996881914
391.0312	-86.7666929860066
391.25	-86.7697725572827
391.4687	-86.7725115643904
391.6875	-86.7792370888548
391.9062	-86.789655997408
392.125	-86.8037900769998
392.3437	-86.8220603191758
392.5625	-86.845122664814
392.7812	-86.873705446986
393	-86.908219469181
393.2188	-86.943433338938
393.4375	-86.9839304098825
393.6562	-87.0283664173994
393.875	-87.0749652844578
394.0937	-87.1218456795972
394.3125	-87.1673515972984
394.5312	-87.2103973006417
394.75	-87.2505413543369
394.9687	-87.2821926866565
395.1875	-87.3115959329282
395.4062	-87.3392764085014
395.625	-87.3655239479557
395.8437	-87.3902768771667
396.0625	-87.4130479409999
396.2812	-87.4332014954076
396.5	-87.4499458647095
396.7187	-87.4563568452002
396.9375	-87.4582018344751
397.1562	-87.4552471277722
397.375	-87.4475210681066
397.5937	-87.4353494451627
397.8125	-87.4193403558369
398.0312	-87.4003725560288
398.25	-87.3794898423636
398.4687	-87.3509884860568
398.6875	-87.3228099741346
398.9062	-87.2958301411218
399.125	-87.2706929201816
399.3437	-87.2479520971502
399.5625	-87.2280719560297
399.7812	-87.2116512475487
400	-87.1994829774354
